# Supplementary material for: SPP1 as a Potential Stage-Specific Marker of Colorectal Cancer
Source: Cancers (Basel). 2025 Sep 30;17(19):3200. doi: 10.3390/cancers17193200 (PMC12523512; doi:10.3390/cancers17193200)
Supplement: Supplementary file 1 [file cancers-17-03200-s001.zip]

Archive with 9 entries (9 files):
- Supplementary material S1.pdf
- Supplementary material S2_SPP1_survival.pdf
- Supplementary material S3_P4HA1_survival.pdf
- Supplementary material S4.pdf
- Supplementary Table S1_ Clinicopathological Charac.._.xlsx
- Supplementary Table S2.xlsx
- Supplementary Table S3.xlsx
- Supplementary Table S4.xlsx
- Supplementary Table S5.xlsx
