# Supplementary material for: SPP1 as a Potential Stage-Specific Marker of Colorectal Cancer
Source: Cancers (Basel). 2025 Sep 30;17(19):3200. doi: 10.3390/cancers17193200 (PMC12523512; doi:10.3390/cancers17193200)
Supplement: Supplementary file 1 [file cancers-17-03200-s001.zip › Supplementary Table S1_ Clinicopathological Charac.._.xlsx]

## Sheet: Supplementary table 1 Clinicopa
Supplementary Table S1. Clinicopathological Characteristics and Mutational Status of Liver Metastasis Samples Used for RNA Sequencing.
Sample ID	Sex	Age	TILs	PTILs	KRAS	PIK3CA	SMAD4	APC	TP53	MSI/MSS		Legend:
23A	M	63	n.a	n.a	0	0	0	1	1	0		TILs: Tumor-infiltrating lymphocytes - 0: negative, 1: positive, n.a: not assesed
33A	M	70	0	0	0	0	0	1	1	0
40A	M	68	n.a	1	1	0	0	0	0	n.a		PTILs: Peritumoral-infiltrating lymphocytes - 0: negative, 1: positive, n.a: not assesed
46A	M	60	n.a	1	1	0	0	0	1	0
48A	M	74	1	n.a	0	0	0	0	0	n.a		MSI/MSS: Microsatellite instability / stability – 0: Microsatellite Stable (MSS), 1: Microsatellite Instable (MSI), n.a: not assessed
56A	M	n.a	n.a	1	1	0	0	0	0	0
58A	M	71	n.a	1	0	0	1	1	0	0		Mutational status of KRAS, PIK3CA, SMAD4, APC, TP53: 0: non-mutated, 1: mutated.
61A	F	74	n.a	n.a	0	0	0	1	0	0
70A	M	58	1	n.a	1	0	0	1	1	0
75A	M	60	1	n.a	0	0	0	0	0	1
82A	M	71	1	n.a	1	0	0	0	1	0
86A	M	64	n.a	n.a	0	0	0	0	0	n.a
