# Supplementary material for: SPP1 as a Potential Stage-Specific Marker of Colorectal Cancer
Source: Cancers (Basel). 2025 Sep 30;17(19):3200. doi: 10.3390/cancers17193200 (PMC12523512; doi:10.3390/cancers17193200)
Supplement: Supplementary file 1 [file cancers-17-03200-s001.zip › Supplementary Table S2.xlsx]

## Sheet: control vs. metastases
control vs. metastases_genes
gene_id,"baseMean","log2FoldChange","lfcSE","stat","pvalue","padj","status","control","comparison","gene_name"
ENSG00000119950.21,3036.42686797709,-4.32009100263461,0.405831897434365,-10.6450257605325,1.83933391758685e-26,7.41251568787502e-24,"OK",5783.31931867854,289.534417275643,"MXI1"
ENSG00000171345.13,303830.021884436,-6.71131093914792,0.66329171650419,-10.1181889840554,4.5882654071327e-24,9.24535479537239e-22,"OK",601915.839582697,5744.20418617514,"KRT19"
ENSG00000064933.17,245.954696590754,2.93379811787298,0.336300972650888,8.72372772147329,2.69189932062817e-18,3.61611808737718e-16,"OK",56.9260896656156,434.983303515892,"PMS1"
ENSG00000182117.5,2383.59382004186,-2.77252224268088,0.33203134668852,-8.35018220518134,6.81577407995335e-17,6.86689238555301e-15,"OK",4158.58574316484,608.601896918886,"NOP10"
ENSG00000116717.13,691.55219329239,-2.6533937383162,0.325829324447184,-8.14350808607562,3.83986855003101e-16,3.09493405132499e-14,"OK",1193.41599700886,189.688389575924,"GADD45A"
ENSG00000123415.15,1142.49863884308,-3.13962887261669,0.389866514350868,-8.05308677982824,8.07316200801967e-16,5.42247381538654e-14,"OK",2052.14255024298,232.854727443176,"SMUG1"
ENSG00000141959.17,16813.9378609861,-4.85318016599947,0.613025785545514,-7.91676350397032,2.43772792039636e-15,1.40343478845676e-13,"OK",32503.3351679546,1124.54055401758,"PFKL"
ENSG00000147883.12,408.83694628643,-4.55409967963131,0.581179310343267,-7.83596318482412,4.65262194685857e-15,2.34375830573001e-13,"OK",784.288591960524,33.385300612337,"CDKN2B"
ENSG00000130826.18,1812.22588255652,3.28115504486244,0.421074979206902,7.79232964884905,6.57848312955673e-15,2.94569855690151e-13,"OK",338.059617187726,3286.39214792531,"DKC1"
ENSG00000175595.14,1380.21199149475,-4.17653810055415,0.548627067843851,-7.61270878771672,2.68410101238208e-14,1.08169270798998e-12,"OK",2615.76813401502,144.65584897448,"ERCC4"
ENSG00000131981.16,82085.8384728663,-4.74737279415001,0.635301851254595,-7.4726254689403,7.8610353974661e-14,2.87999751379895e-12,"OK",158278.88156412,5892.79538161277,"LGALS3"
ENSG00000118785.14,6973.54756408303,6.02960176748697,0.813969537695308,7.40765039507415,1.28556659325257e-13,4.31736114233988e-12,"OK",210.278612846938,13736.8165153191,"SPP1"
ENSG00000142208.16,3715.34869138748,-3.11472698472006,0.42771097460871,-7.28231719461853,3.28134424456949e-13,1.01721671581654e-11,"OK",6661.64609132076,769.051291454205,"AKT1"
ENSG00000122194.18,1636.4557220253,11.7017130282692,1.67966633514503,6.96668902830565,3.24486818385001e-12,9.34058484351109e-11,"OK",0.9822844523117,3271.92915959828,"PLG"
ENSG00000101412.13,199.407595872656,4.41450304406109,0.639155115169416,6.90677886993202,4.95781819705516e-12,1.24875045838327e-10,"OK",17.8637168819587,380.951474863354,"E2F1"
ENSG00000138685.15,91.5136982655012,-4.37671008092549,0.633294106715267,-6.91102291102368,4.81171327882959e-12,1.24875045838327e-10,"OK",174.621635581205,8.40576094979778,"FGF2"
ENSG00000074800.16,7279.68818275115,2.38258669048968,0.347990490614183,6.846700570135,7.55726651876178e-12,1.73052998690082e-10,"OK",2342.72865333633,12216.647712166,"ENO1"
ENSG00000175054.16,1418.48361517033,-3.76959242933339,0.550830059258262,-6.84347625183972,7.72941433355206e-12,1.73052998690082e-10,"OK",2643.16287483421,193.804355506441,"ATR"
ENSG00000136492.8,1026.6631206048,6.12685945608943,0.902900000635076,6.78575639802853,1.15479862765172e-11,2.44938866812444e-10,"OK",28.9680251679605,2024.35821604164,"BRIP1"
ENSG00000196411.10,429.230813629469,3.17375711431875,0.469634429319731,6.75793109741968,1.39976064137727e-11,2.82051769237519e-10,"OK",85.6411571336428,772.820470125294,"EPHB4"
ENSG00000079739.17,5192.37232131127,-3.46347121085403,0.519531032466303,-6.66653384382515,2.61915312771496e-11,5.02627957366252e-10,"OK",9521.56787271453,863.176769908009,"PGM1"
ENSG00000122786.20,3558.55621736597,-4.1916591032455,0.638703777687942,-6.56275921589032,5.28211055036075e-11,9.67586614452446e-10,"OK",6747.83777109267,369.274663639259,"CALD1"
ENSG00000149554.13,714.872904448251,3.09990309509491,0.474077909181564,6.53880519437512,6.20122345345597e-11,1.08656219640989e-09,"OK",149.342363073146,1280.40344582335,"CHEK1"
ENSG00000185043.12,2466.05607446371,-2.29557453377347,0.351920069670625,-6.52299977072062,6.89149682806848e-11,1.15719717571316e-09,"OK",4097.50404230246,834.60810662495,"CIB1"
ENSG00000148926.10,3822.88154862979,-3.73668983260237,0.575492586183468,-6.49302861985282,8.41276991814243e-11,1.35613851080456e-09,"OK",7112.24290992474,533.520187334844,"ADM"
ENSG00000169242.12,7888.01884776478,-3.54429529773116,0.569057703874681,-6.22835834327214,4.71347994625756e-10,7.30589391669922e-09,"OK",14530.5409828886,1245.49671264098,"EFNA1"
ENSG00000114023.15,3724.61672258004,-1.98541718834073,0.321821752149804,-6.1693070001575,6.8589940377947e-10,1.02376836934491e-08,"OK",5947.30267740256,1501.93076775752,"FAM162A"
ENSG00000036257.13,1609.54667463906,-1.63835269290765,0.267688500982574,-6.12037008274145,9.33582736226089e-10,1.34369229535398e-08,"OK",2436.44959045221,782.643758825916,"CUL3"
ENSG00000124762.13,6499.98259806025,-4.73300438591143,0.798502568694556,-5.9273502321342,3.07861911074929e-09,4.26043102155729e-08,"OK",12528.8418378828,471.123358237663,"CDKN1A"
ENSG00000166483.11,939.837902273141,2.89964130351004,0.489600512761697,5.92246378001933,3.17153674061337e-09,4.26043102155729e-08,"OK",222.120669660209,1657.55513488607,"WEE1"
ENSG00000138376.11,168.991994000144,9.49192841662436,1.61575204168699,5.87461947856425,4.23815719439266e-09,5.50960435271046e-08,"OK",0.46874669548918,337.515241304799,"BARD1"
ENSG00000174371.17,134.431271510325,3.04209604650608,0.530544857029993,5.73390921841338,9.81418744192833e-09,1.23597423096785e-07,"OK",29.1075409455814,239.755002075069,"EXO1"
ENSG00000131482.10,516.990169252481,7.07110339199174,1.23851748446671,5.70932867777519,1.13422665160844e-08,1.38513133514607e-07,"OK",7.6327361292195,1026.34760237574,"G6PC"
ENSG00000012048.22,496.17134875097,1.9284772629987,0.339727627987127,5.67653939252704,1.37446914697562e-08,1.62915019479757e-07,"OK",206.45710185214,785.8855956498,"BRCA1"
ENSG00000164692.17,14020.5711028572,-3.84242630965002,0.677949540414034,-5.66771725710351,1.44712504466247e-08,1.66626112285421e-07,"OK",26213.70354574,1827.43865997447,"COL1A2"
ENSG00000006118.14,250.162622244285,4.00179550346347,0.731602013477694,5.46990772269858,4.50269949858859e-08,5.04052193869778e-07,"OK",29.3964420865908,470.92880240198,"TMEM132A"
ENSG00000205250.9,5015.87117904999,-3.11797324219763,0.571880796124269,-5.45213838850447,4.97677012987131e-08,5.4206442225355e-07,"OK",8995.58451948181,1036.15783861818,"E2F4"
ENSG00000134107.5,2351.50305970582,3.39353904091677,0.629907579489472,5.38736022777686,7.15000394693707e-08,7.58276734372537e-07,"OK",408.640987554911,4294.36513185673,"BHLHE40"
ENSG00000221914.11,65.3904000960192,8.08466572868702,1.51241543235566,5.34553242166723,9.0151658453079e-08,9.31567137348483e-07,"OK",0.479976827394833,130.300823364643,"PPP2R2A"
ENSG00000185379.20,83.3132519278494,8.47326907860931,1.60465393756255,5.28043391803225,1.28878301052952e-07,1.29844888310849e-06,"OK",0.467536617144006,166.158967238555,"RAD51D"
ENSG00000138764.15,412.301786774721,-2.257372174923,0.430801267519807,-5.23993856359582,1.60630065197285e-07,1.57887600669526e-06,"OK",681.968160825227,142.635412724215,"CCNG2"
ENSG00000170425.3,837.512452746049,-2.4217708129893,0.463043546825671,-5.23011459632989,1.69404995081602e-07,1.62548126233061e-06,"OK",1411.5850943095,263.439811182603,"ADORA2B"
ENSG00000002016.18,212.896719324362,-1.92784760560766,0.374672385259082,-5.14542219137548,2.66919820179906e-07,2.50159738447679e-06,"OK",337.176403211315,88.6170354374086,"RAD52"
ENSG00000164078.13,1019.94466782861,-2.75883465714458,0.537790714601714,-5.12994103884401,2.89832945924027e-07,2.65460630016779e-06,"OK",1777.30438739564,262.584948261584,"MST1R"
ENSG00000162063.13,104.572750661062,2.91145507835091,0.568639766095923,5.12003425004888,3.05480171211595e-07,2.73574464440607e-06,"OK",24.5367468667243,184.6087544554,"CCNF"
ENSG00000182718.16,31528.5017917288,-2.55213479399795,0.498921476814854,-5.11530353491884,3.1323682966528e-07,2.74422700771973e-06,"OK",53871.7354182563,9185.26816520139,"ANXA2"
ENSG00000197299.12,99.9506830880255,3.39513623155945,0.664848539595538,5.10663110371707,3.27953098838374e-07,2.81202337940138e-06,"OK",17.3517426024637,182.549623573587,"BLM"
ENSG00000116062.15,585.151154104804,2.23993490660923,0.44071845456003,5.08246224643658,3.72573379509083e-07,3.12806399879501e-06,"OK",204.463991795144,965.838316414465,"MSH6"
ENSG00000167258.14,134.241806727657,9.16254174312959,1.82912965502362,5.0092357958142,5.4646588164411e-07,4.49440306739952e-06,"OK",0.467692807944423,268.015920647369,"CDK12"
ENSG00000039068.19,8818.14804307706,-2.07705045909454,0.415226606278661,-5.00220946270629,5.66769601934032e-07,4.56717557017481e-06,"OK",14257.3307654003,3378.96532075379,"CDH1"
ENSG00000122512.16,253.82118737794,2.10351654216551,0.420835176081189,4.99843326252674,5.77980034935274e-07,4.56717557017481e-06,"OK",95.8257629244754,411.816611831405,"PMS2"
ENSG00000020922.12,749.28134051685,2.11685371194616,0.430376993829977,4.91860332288681,8.71639044982907e-07,6.75520259861753e-06,"OK",280.762746758395,1217.79993427531,"MRE11"
ENSG00000026103.22,192.402376658514,-2.36831903245236,0.485975647434586,-4.87332862244119,1.09733462152591e-06,8.3438840089612e-06,"OK",322.370824858263,62.4339284587649,"FAS"
ENSG00000164045.12,169.220551555523,3.84738315913151,0.795827037359878,4.8344464042024,1.33516669684023e-06,9.9642996079002e-06,"OK",21.9854387963779,316.455664314669,"CDC25A"
ENSG00000134057.15,512.311096270596,2.4235507818907,0.504033063077185,4.80831707169092,1.52206217924815e-06,1.11525646952182e-05,"OK",160.98013961623,863.642052924962,"CCNB1"
ENSG00000065057.9,332.836793753382,2.79237977755042,0.582704499964232,4.79210264846388,1.65042418827546e-06,1.18771597834823e-05,"OK",83.9678908605926,581.705696646172,"NTHL1"
ENSG00000129355.7,145.004736166365,-2.27509455275624,0.476555890726808,-4.77403510695552,1.8057088329472e-06,1.276667823996e-05,"OK",240.352812330994,49.6566600017354,"CDKN2D"
ENSG00000100985.7,283.218596785528,4.92639058738536,1.03632778963989,4.75369920273704,1.99728124360562e-06,1.3877661054708e-05,"OK",18.0346662801942,548.402527290862,"MMP9"
ENSG00000112242.15,286.240724888669,2.07484197581043,0.438589250959876,4.73071779864539,2.23727350164307e-06,1.52817156129179e-05,"OK",109.818406815639,462.6630429617,"E2F3"
ENSG00000087245.13,61.0558786438183,-2.62202467046324,0.55918483946786,-4.68901244346762,2.74526696504776e-06,1.84390431152374e-05,"OK",105.047829375344,17.0639279122931,"MMP2"
ENSG00000135446.17,1610.99346908378,2.22407602400905,0.475702051325815,4.67535512577756,2.93445374521045e-06,1.93866370380297e-05,"OK",568.039699316462,2653.94723885109,"CDK4"
ENSG00000155229.21,365.043853371675,1.87583183685522,0.409348227003331,4.58248433268517,4.59484144403994e-06,2.98664693862596e-05,"OK",156.331288393966,573.756418349385,"MMS19"
ENSG00000112118.20,394.453072989763,2.24474509517667,0.492947565921016,4.5537198078717,5.27055456120373e-06,3.37148172724619e-05,"OK",137.451263682579,651.454882296946,"MCM3"
ENSG00000102755.12,447.235742717645,3.22868931121929,0.713792145931944,4.52329061004704,6.08855510107801e-06,3.83388704021006e-05,"OK",86.2211057036087,808.250379731682,"FLT1"
ENSG00000094804.12,223.499415859618,2.39815928990081,0.533004227030714,4.49932508652059,6.81695432892457e-06,4.10034715605463e-05,"OK",71.2768810924595,375.721950626776,"CDC6"
ENSG00000115392.11,24.0124088324861,6.6454615291524,1.47625377472811,4.50157123586446,6.74529496938116e-06,4.10034715605463e-05,"OK",0.474969669723293,47.5498479952488,"FANCL"
ENSG00000149925.20,13588.7457636716,-2.41879385815918,0.536932160985471,-4.50484071157107,6.64227473607297e-06,4.10034715605463e-05,"OK",22895.7091128724,4281.78241447087,"ALDOA"
ENSG00000083093.9,58.848445567358,7.96424810092975,1.79344960916932,4.44074261145179,8.96489703085366e-06,5.31301985799122e-05,"OK",0.469409488461948,117.227481646254,"PALB2"
ENSG00000023445.14,1233.69575974818,-2.48765137387715,0.569708074655701,-4.36653697664466,1.26231926345028e-05,7.26735233100658e-05,"OK",2094.03316530188,373.358354194486,"BIRC3"
ENSG00000110092.3,2844.69048116744,1.49669156456673,0.342533159433637,4.36947934337639,1.24543119676075e-05,7.26735233100658e-05,"OK",1488.60750952264,4200.77345281225,"CCND1"
ENSG00000041880.14,424.577098425049,-2.63405734252771,0.607397025269692,-4.33663194408658,1.44682590728423e-05,8.21226536106399e-05,"OK",731.342002261842,117.812194588256,"PARP3"
ENSG00000157456.8,639.865182375878,1.98060920597836,0.46512905131409,4.25819286149232,2.06086119026044e-05,0.000115350980510411,"OK",258.709243238783,1021.02112151297,"CCNB2"
ENSG00000162545.6,7332.87732764674,-1.77507805240743,0.417614032654086,-4.25052300356426,2.13271929506638e-05,0.000117737791220788,"OK",11349.635213845,3316.11944144848,"CAMK2N1"
ENSG00000106366.8,1146.25475499351,4.93570934145327,1.16609305788711,4.23268907062741,2.30913644617044e-05,0.00012575432267658,"OK",72.5356163395032,2219.97389364752,"SERPINE1"
ENSG00000132005.9,463.842809210841,-2.85641965643494,0.677199620081079,-4.217987683001,2.46492280370426e-05,0.000132448518652376,"OK",815.131889662961,112.553728758722,"RFX1"
ENSG00000170430.10,78.1281793407675,3.71864305662133,0.883939641081983,4.20689703662294,2.58901027064633e-05,0.000137285676193483,"OK",11.0311055220206,145.225253159514,"MGMT"
ENSG00000179262.10,1745.41457452156,-1.42175916667646,0.339655921158239,-4.18588070488573,2.84062519085983e-05,0.000148671682067079,"OK",2542.00736244361,948.821786599506,"RAD23A"
ENSG00000004799.8,1288.23890169337,-2.85035811798311,0.703358390270139,-4.05249749972894,5.06737657383182e-05,0.000261814456314644,"OK",2262.72444902642,313.753354360323,"PDK4"
ENSG00000159399.9,1749.05598341193,-1.96621923577313,0.486074350482086,-4.04509975443683,5.2300849205103e-05,0.000266800534552614,"OK",2785.29212086847,712.819845955389,"HK2"
ENSG00000100146.17,12.4526811552057,-5.31211924206834,1.33020345792158,-3.99346371446698,6.51150472568387e-05,0.000328017050556325,"OK",24.293872100433,0.61149020997844,"SOX10"
ENSG00000158402.20,175.864622177451,2.65183451291987,0.669209959495219,3.96263455929456,7.41272028488364e-05,0.000368805712939273,"OK",48.2835551787793,303.445689176122,"CDC25C"
ENSG00000168496.4,756.485916468566,1.81894931747325,0.464043676358019,3.91978042185385,8.86296818547895e-05,0.000435582460822929,"OK",334.119067993639,1178.85276494349,"FEN1"
ENSG00000137801.11,283.393768915817,-2.63472183804878,0.672901942350172,-3.91546178161824,9.02313378966593e-05,0.000438111194847635,"OK",488.182262642966,78.6052751886672,"THBS1"
ENSG00000113140.11,2164.49940545913,-2.43264515273029,0.621789791938675,-3.91232725958006,9.1410921303971e-05,0.000438554777208337,"OK",3652.46842103713,676.530389881123,"SPARC"
ENSG00000113522.14,2979.33396108803,-2.00618624673868,0.51530288631853,-3.89321756194971,9.8923360076607e-05,0.000469013107186737,"OK",4771.01718266787,1187.65073950819,"RAD50"
ENSG00000003402.20,1534.99857143333,-1.01107029276955,0.260436762117712,-3.88221034752601,0.000103511277476201,0.000474034600260329,"OK",2051.8929696635,1018.10417320317,"CFLAR"
ENSG00000100292.17,3045.43418568372,-3.49151407816526,0.898973303950708,-3.88389072603284,0.000102798122185458,0.000474034600260329,"OK",5593.54731417403,497.321057193408,"HMOX1"
ENSG00000196584.3,245.951248837794,1.83248214688584,0.471717281008151,3.8847042935749,0.000102454511361154,0.000474034600260329,"OK",107.838047709611,384.064449965977,"XRCC2"
ENSG00000026025.16,15124.2923201547,-1.93057404134067,0.498479884096394,-3.87292266535543,0.000107537958183445,0.000483697389386618,"OK",23962.6008314261,6285.98380888318,"VIM"
ENSG00000105976.15,828.659536404761,1.59993908174741,0.413225662240832,3.87182894951705,0.000108021749490808,0.000483697389386618,"OK",411.112287047349,1246.20678576217,"MET"
ENSG00000165140.10,1374.72070174435,2.96698312979958,0.774392933798722,3.83136648115484,0.000127433523623646,0.000564348461761859,"OK",311.763585000561,2437.67781848814,"FBP1"
ENSG00000169967.16,608.331097397947,-1.15850347180443,0.304349717929449,-3.80648774602441,0.000140954273058709,0.000617441000463692,"OK",840.249676153477,376.412518642417,"MAP3K2"
ENSG00000067369.13,524.772237000612,2.24935084511237,0.594569109798515,3.7831612978929,0.000154848993875754,0.000664198360040458,"OK",182.380760165604,867.163713835619,"TP53BP1"
ENSG00000101224.17,653.792011878473,2.26808272035396,0.599539758446111,3.78303972072241,0.000154924679513159,0.000664198360040458,"OK",224.793399515649,1082.7906242413,"CDC25B"
ENSG00000077463.15,177.127251418807,-1.9979680888956,0.530563169099631,-3.76574968874331,0.000166050086022757,0.000704401943864959,"OK",283.323738649772,70.930764187843,"SIRT6"
ENSG00000067182.7,1335.64313105354,-1.5046855776277,0.406527272670344,-3.70131521003232,0.000214484830993142,0.000894813417043401,"OK",1975.20886318815,696.077398918927,"TNFRSF1A"
ENSG00000197019.5,471.787269269858,-1.69489663962893,0.458047728913832,-3.70026207453977,0.000215376926682903,0.000894813417043401,"OK",720.904020491899,222.670518047817,"SERTAD1"
ENSG00000087586.17,767.964159604673,1.92298291251162,0.522252319926174,3.68209549128178,0.000231324727490819,0.000944385221905844,"OK",320.515055072209,1215.41326413714,"AURKA"
ENSG00000117525.14,248.18013639724,-1.74096353429575,0.473055227311206,-3.6802542996749,0.000233001472413739,0.000944385221905844,"OK",382.059582832957,114.300689961522,"F3"
ENSG00000145386.10,632.527230639053,2.00095041967746,0.543914667454528,3.67879474374488,0.000234338764740904,0.000944385221905844,"OK",252.877575650195,1012.17688562791,"CCNA2"
ENSG00000123374.11,199.136040939042,2.13741953315374,0.583648331290242,3.66217021203274,0.000250087595993702,0.000997874269162988,"OK",73.7575879560233,324.514493922061,"CDK2"
ENSG00000118523.6,2030.87868206135,-1.59557952086445,0.43849148769238,-3.63879246382045,0.000273919429413023,0.00108225029464165,"OK",3051.91228916454,1009.84507495816,"CCN2"
ENSG00000116473.14,1232.78163107555,-1.92873707293669,0.531805157487366,-3.62677391481015,0.000286984361367464,0.0011228611420494,"OK",1952.67547388703,512.887788264073,"RAP1A"
ENSG00000092330.18,391.546168765016,-1.62004428325821,0.447423190640493,-3.62083217219719,0.000293656963995826,0.00112708339514589,"OK",590.867941941222,192.22439558881,"TINF2"
ENSG00000176248.9,363.690680949242,1.55580909861641,0.429508502216682,3.62230105012338,0.00029199401679591,0.00112708339514589,"OK",184.615232654393,542.766129244092,"ANAPC2"
ENSG00000122884.12,1197.27181417564,1.36272971047269,0.379424898374406,3.59156638457603,0.00032869642341967,0.00124966659092573,"OK",670.418803101527,1724.12482524975,"P4HA1"
ENSG00000124942.14,1655.53234673056,-2.48634318507548,0.696766474558543,-3.56840243591051,0.000359164547544582,0.00135274123981745,"OK",2809.65853485921,501.406158601907,"AHNAK"
ENSG00000112576.12,658.507754411783,-1.53140420468512,0.432367824265323,-3.54190140602455,0.000397253926949105,0.00148234567185638,"OK",978.509463473988,338.506045349577,"CCND3"
ENSG00000114268.12,92.3236407071989,2.05653262986656,0.581950219756214,3.53386348187663,0.000409532548864627,0.00150037833811313,"OK",35.7853746855977,148.8619067288,"PFKFB4"
ENSG00000259156.7,15.5214597496342,6.0162995726446,1.70160953611505,3.53565224274684,0.000406769783794998,0.00150037833811313,"OK",0.472299635600159,30.5706198636683,"CHEK2P2"
ENSG00000158480.11,325.489435094009,1.38795524973025,0.396174398313839,3.503394605097,0.000459368400899862,0.00166779698705085,"OK",179.973839827493,471.005030360526,"SPATA2"
ENSG00000164305.19,399.811867565493,-1.31186106854727,0.375019834904305,-3.49811115692592,0.000468565798714427,0.00168600015073138,"OK",570.019391998297,229.604343132688,"CASP3"
ENSG00000170312.16,876.4302110198,2.33197832373337,0.667359020649312,3.49433850682718,0.000475238029424361,0.00169487545007095,"OK",290.45137704286,1462.40904499674,"CDK1"
ENSG00000035862.12,1422.02603105618,-2.22826809767906,0.645853889652381,-3.45011175651259,0.000560354528972047,0.00198090241382224,"OK",2343.8416461287,500.210415983661,"TIMP2"
ENSG00000179776.19,366.901460097839,2.47174197099697,0.720961626139327,3.4283960218977,0.000607159064786517,0.00212769654877362,"OK",112.080061465407,621.722858730272,"CDH5"
ENSG00000005882.12,752.040481327632,-1.74423658106448,0.518500742765868,-3.36400015891993,0.000768214989922661,0.00266888483567959,"OK",1158.32915633411,345.751806321156,"PDK2"
ENSG00000080839.12,374.242964513213,1.57532144287138,0.472597643912705,3.33332479152682,0.000858147014466329,0.00294692953222768,"OK",188.060901845657,560.425027180769,"RBL1"
ENSG00000118257.16,345.192348091881,-2.02594614154247,0.608064154435133,-3.33179669738055,0.00086287266700463,0.00294692953222768,"OK",554.283638324639,136.101057859123,"NRP2"
ENSG00000187840.5,1790.41634561232,-1.90535213547973,0.577507221760102,-3.29926979903849,0.000969366960896826,0.00328281416169261,"OK",2826.33832333265,754.494367891994,"EIF4EBP1"
ENSG00000164109.14,1373.55803201486,1.96758799379015,0.606278709669236,3.24535228173127,0.00117305407114536,0.00393950658892983,"OK",559.364599792063,2187.75146423766,"MAD2L1"
ENSG00000117632.23,3203.59424736906,1.40924892968523,0.434970110439894,3.23987532904279,0.00119581971475748,0.0039827714466716,"OK",1752.51875085609,4654.66974388203,"STMN1"
ENSG00000125551.19,14.5463699348763,5.96148845948511,1.84485525232447,3.23141257395332,0.00123179999705604,0.00406897867879987,"OK",0.459498053424493,28.633241816328,"PLGLB2"
ENSG00000064601.18,5376.28260712599,-1.94810381533263,0.605490362933311,-3.21739854932621,0.0012935876647672,0.00423834007236733,"OK",8539.49778246678,2213.0674317852,"CTSA"
ENSG00000183281.14,16.2587963970488,6.11869676013433,1.92882332274567,3.17224324694727,0.00151266249198995,0.00491615309896733,"OK",0.461319458297758,32.0562733357999,"PLGLB1"
ENSG00000099250.18,372.255631644219,2.44566687509102,0.775055690849651,3.15547244406395,0.00160238401904154,0.00516608607738991,"OK",115.46795132177,629.043311966668,"NRP1"
ENSG00000100644.17,3199.39769447367,-1.50459888141394,0.477314456904024,-3.15221728495954,0.00162035647418635,0.00518256872299285,"OK",4731.33846775825,1667.45692118908,"HIF1A"
ENSG00000104765.16,1001.76097039633,-1.30470685994138,0.415729898602776,-3.13835224343104,0.00169900569371876,0.00538301841448367,"OK",1426.19387868499,577.328062107676,"BNIP3L"
ENSG00000116741.8,698.522459842075,-2.25934750561357,0.720339106723674,-3.13650541047227,0.00170974282147372,0.00538301841448367,"OK",1155.66525179508,241.379667889068,"RGS2"
ENSG00000197969.14,624.308324172328,-1.21716701440722,0.390436148819677,-3.11745471849065,0.00182419967480094,0.00569885634840914,"OK",873.081249889105,375.535398455551,"VPS13A"
ENSG00000153094.23,238.95821162787,-1.19474835264704,0.383781724156834,-3.11309340034858,0.00185137417200171,0.0057392599332053,"OK",332.611071553724,145.305351702016,"BCL2L11"
ENSG00000132356.11,1721.40786946278,-1.109112632045,0.357710461411946,-3.10058763075349,0.00193137055484928,0.00594154453133022,"OK",2352.32642101236,1090.4893179132,"PRKAA1"
ENSG00000176171.11,34.2042877407867,1.61804567893544,0.523240161969767,3.09235757600145,0.00198573495548767,0.00606250899289038,"OK",16.8096997228929,51.5988757586806,"BNIP3"
ENSG00000164761.9,264.01683961055,1.27974424166323,0.414164606478689,3.08994110468269,0.00200196188583303,0.00606609503752415,"OK",154.037324255031,373.996354966069,"TNFRSF11B"
ENSG00000105173.14,126.309881522998,2.24116867292198,0.733249601869037,3.05648808701606,0.00223946379478257,0.00673510380072669,"OK",44.104160630776,208.515602415219,"CCNE1"
ENSG00000182481.9,1121.35247774591,1.79373597123462,0.58801916646318,3.05047194638839,0.0022848202421234,0.00682061153759802,"OK",502.047656240579,1740.65729925125,"KPNA2"
ENSG00000118046.15,1079.91541680922,-1.33287698541405,0.439088783493763,-3.03555234275981,0.00240095545088901,0.00710336697672794,"OK",1546.07604043765,613.754793180794,"STK11"
ENSG00000129315.11,209.850397396123,1.29066617949785,0.426040638967384,3.02944381697037,0.00245004468924363,0.00710336697672794,"OK",121.779126943052,297.921667849193,"CCNT1"
ENSG00000152942.19,592.275731433117,-1.33187011821112,0.439112323193753,-3.03309665400451,0.00242058057684392,0.00710336697672794,"OK",847.771659874344,336.77980299189,"RAD17"
ENSG00000164362.20,19.7201929419509,4.71529780228745,1.55620523379744,3.02999739358363,0.00244555849184973,0.00710336697672794,"OK",1.44633701211662,37.9940488717851,"TERT"
ENSG00000164647.9,1167.00998381238,-2.23778942624886,0.747346726055113,-2.99431220908812,0.0027506432228216,0.00791792299140789,"OK",1925.74167665459,408.278290970171,"STEAP1"
ENSG00000132906.18,182.161845025912,-1.21901075151429,0.412728164826074,-2.9535438949944,0.00314147928220693,0.00897883794843542,"OK",254.847164704079,109.476525347746,"CASP9"
ENSG00000139372.15,311.589033003276,1.04957484394155,0.356104683916609,2.94737724985199,0.00320481961488288,0.00909536834364648,"OK",202.994903601144,420.183162405408,"TDG"
ENSG00000017427.16,223.4793650485,-2.74054583502558,0.935137430390164,-2.930634306748,0.00338270732588757,0.00953308428204678,"OK",388.785455776233,58.173274320767,"IGF1"
ENSG00000173207.13,60.4484874933099,1.86866144092533,0.639212372351896,2.92338121374254,0.0034625231114359,0.00969025565214351,"OK",25.9885298752973,94.9084451113225,"CKS1B"
ENSG00000124253.11,107.762823987643,-3.17690701395789,1.09023060700322,-2.91397709214056,0.00356856091778576,0.0099181382749494,"OK",194.066776103648,21.4588718716385,"PCK1"
ENSG00000120868.13,446.48860872242,-0.989187285471858,0.339983668369126,-2.90951412524287,0.00361991028721191,0.00999194414894795,"OK",593.829027835843,299.148189608997,"APAF1"
ENSG00000138592.14,17.3628382268428,6.1478723244113,2.12225740140237,2.8968551695703,0.00376923719285835,0.0103333509436865,"OK",0.482919502056117,34.2427569516295,"USP8"
ENSG00000128917.8,172.397749035745,1.90573733577839,0.660477614816448,2.88539277187769,0.00390925606506903,0.0106447986096136,"OK",72.6343462959717,272.161151775519,"DLL4"
ENSG00000158571.11,28.538786993339,2.78104327234484,0.968457076784118,2.87162264493915,0.00408370284436944,0.0110451828609455,"OK",7.24933390820238,49.8282400784757,"PFKFB1"
ENSG00000072274.13,4853.83237240096,-1.30506843206766,0.455098633571292,-2.8676606251845,0.00413518838665058,0.0111098727988012,"OK",6910.83614685132,2796.8285979506,"TFRC"
ENSG00000107854.6,501.153295410026,1.28238117929844,0.451931931834841,2.8375538194258,0.004546068192267,0.0121328839833351,"OK",292.013242552207,710.293348267845,"TNKS2"
ENSG00000165806.20,819.78719464572,-1.52514956090649,0.541854810016442,-2.81468307139362,0.00488253589924034,0.012945144522328,"OK",1216.80378243394,422.770606857495,"CASP7"
ENSG00000128052.10,56.3701984314726,2.75042713663448,0.980639015392263,2.80472946054904,0.00503588286757203,0.0132644496446505,"OK",14.586364938075,98.1540319248703,"KDR"
ENSG00000178999.13,1235.47866378953,-1.64028310750592,0.587706473359675,-2.79099036995305,0.00525470356770945,0.0137509450505643,"OK",1870.8127313768,600.144596202258,"AURKB"
ENSG00000117399.14,422.261886859448,1.73755740186934,0.625376430357762,2.77841843331916,0.00546242256353793,0.0142022986651986,"OK",194.82861162119,649.695162097705,"CDC20"
ENSG00000073111.14,304.513757946932,1.93618350635116,0.699016244565619,2.76986911449296,0.00560788226601212,0.014394755115942,"OK",126.173127980647,482.854387913216,"MCM2"
ENSG00000109674.4,300.602618988608,-1.18248942014536,0.426609172317777,-2.77183308957206,0.0055741610361338,0.014394755115942,"OK",417.33247681057,183.872761166646,"NEIL3"
ENSG00000122641.11,33.5987011381372,7.15727970893124,2.69639316035412,2.65439024774535,0.00794518810423823,0.0202652582658735,"OK",0.467481821335507,66.729920454939,"INHBA"
ENSG00000134480.15,1195.27558874361,-0.946706528073892,0.358005724018775,-2.64438936184228,0.00818384561654504,0.020742703040677,"OK",1573.95759128305,816.593586204176,"CCNH"
ENSG00000100297.16,194.075022280426,1.16563828712777,0.441290922039434,2.6414282028299,0.00825573031657983,0.0207941207348855,"OK",119.676600754229,268.473443806623,"MCM5"
ENSG00000115414.19,5080.99183720675,1.64764219190332,0.63356233707252,2.60059996545332,0.00930609012941443,0.0230716369166317,"OK",2458.61686417717,7703.36681023633,"FN1"
ENSG00000129484.13,355.2205285607,1.02979010647206,0.395871907861865,2.60132150329646,0.00928653778439645,0.0230716369166317,"OK",233.565015516866,476.876041604534,"PARP2"
ENSG00000185591.10,716.403793748401,-0.73900896408448,0.284271743653736,-2.59965677413457,0.00933170426156567,0.0230716369166317,"OK",895.980290513572,536.827296983231,"SP1"
ENSG00000123836.15,1321.67455814714,-1.3357073861685,0.517569313111313,-2.58073141573838,0.0098591252854728,0.0242269968905216,"OK",1893.24836335808,750.10075293619,"PFKFB2"
ENSG00000059804.16,825.57334200678,1.52676489907768,0.594915420983165,2.56635623355421,0.0102773219007557,0.0249503658193044,"OK",425.400880236033,1225.74580377753,"SLC2A3"
ENSG00000204301.6,63.0791100227718,1.90556685946118,0.742370098106951,2.56686909173792,0.0102621346275125,0.0249503658193044,"OK",26.5788695597999,99.5793504857437,"NOTCH4"
ENSG00000143384.13,4227.20249417605,-1.09459353333946,0.430339299170684,-2.54355931575126,0.0109729424666063,0.026479615652948,"OK",5758.08012140973,2696.32486694237,"MCL1"
ENSG00000138448.12,1055.26986124566,1.08649951645216,0.431087353313312,2.52036973040705,0.0117231622854336,0.0281216333394626,"OK",675.679403451556,1434.86031903976,"ITGAV"
ENSG00000103152.11,544.088814009984,1.89246522583439,0.754213163937135,2.50919145451581,0.0121007878646767,0.0286859853497923,"OK",230.903668604192,857.273959415776,"MPG"
ENSG00000253729.7,2508.443899024,1.27699961436438,0.508720492798124,2.51021854327212,0.012065646359393,0.0286859853497923,"OK",1465.49304178372,3551.39475626427,"PRKDC"
ENSG00000089685.15,301.474788709494,2.1834548340979,0.873349665771936,2.50009236812153,0.0124160929130207,0.0290911944415543,"OK",108.788530247414,494.161047171574,"BIRC5"
ENSG00000109775.11,11.1548096318305,5.57324862451665,2.22825421898719,2.50117270149268,0.0123782799373576,0.0290911944415543,"OK",0.458933812425601,21.8506854512355,"UFSP2"
ENSG00000160883.11,65.8226321547991,2.2321532038897,0.895633050870179,2.49226310007316,0.0126931974074935,0.0295685465619646,"OK",23.1023609443594,108.542903365239,"HK3"
ENSG00000130731.16,1062.9898233521,-1.09745644668665,0.446853823382321,-2.45596297773576,0.0140507631964041,0.0324147034724736,"OK",1448.86669599573,677.112950708464,"METTL26"
ENSG00000196074.13,17.9485318498222,1.98379652877151,0.807957950757079,2.4553215014626,0.0140758637907764,0.0324147034724736,"OK",7.24413797569983,28.6529257239446,"SYCP2"
ENSG00000164867.11,121.44279911908,2.4705209724932,1.00984228886308,2.4464423799033,0.0144273856361774,0.0330354341555654,"OK",37.1246258914929,205.760972346668,"NOS3"
ENSG00000166848.7,1361.33821086916,-1.02581410873374,0.420738392609183,-2.43812812606004,0.0147635401679006,0.0336141620771973,"OK",1825.91109100814,896.765330730188,"TERF2IP"
ENSG00000170558.9,66.2256693434142,2.51344736193023,1.03470632666663,2.42914080754435,0.0151346531922263,0.0342655350363325,"OK",19.7398998677778,112.711438819051,"CDH2"
ENSG00000166169.17,60.2255251405463,0.999386586329876,0.413414619751464,2.41739536674026,0.0156320275461424,0.0351938944195274,"OK",40.161731810075,80.2893184710177,"POLL"
ENSG00000129566.13,387.294846514436,-1.69402803083131,0.706959031840411,-2.39621810392787,0.0165652300734868,0.0370877095534176,"OK",591.713160721211,182.87653230766,"TEP1"
ENSG00000154188.10,65.6048152510754,-1.97365300082652,0.826153055504003,-2.38896774354054,0.0168957857152172,0.0376187936090195,"OK",104.582211761962,26.6274187401889,"ANGPT1"
ENSG00000122861.16,329.764275221503,1.68973485971685,0.711044649990306,2.37641174817909,0.0174819427358214,0.038430510846747,"OK",156.065449870226,503.46310057278,"PLAU"
ENSG00000138794.10,1090.67861101531,-1.05610700908543,0.444666736677037,-2.37505286988103,0.0175464367141475,0.038430510846747,"OK",1472.96637130721,708.390850723415,"CASP6"
ENSG00000166321.14,89.5718843553767,0.953254293011352,0.401054627043199,2.37686895682835,0.0174602898475087,0.038430510846747,"OK",61.0113801642241,118.132388546529,"NUDT13"
ENSG00000186340.15,773.380697706724,2.13674495680071,0.906871185211563,2.35617251010377,0.0184643406191699,0.0402223203758133,"OK",286.560033645001,1260.20136176845,"THBS2"
ENSG00000104419.14,636.053084231284,-1.1094418520146,0.473651797910266,-2.34231529767102,0.0191645171371876,0.0415231204639065,"OK",869.23769965516,402.868468807408,"NDRG1"
ENSG00000154767.14,518.514938917862,1.10876070981796,0.476379900300439,2.32747164420392,0.0199401764800164,0.0429726797938322,"OK",328.527164913049,708.502712922676,"XPC"
ENSG00000107159.13,240.593027326747,2.93115156924675,1.27032969952481,2.30739434836736,0.0210328460191085,0.0450863667324507,"OK",55.7755277469781,425.410526906515,"CA9"
ENSG00000104884.15,131.43405977063,1.35679397616827,0.58991533190186,2.29998086639658,0.0214493040638162,0.0452569085744393,"OK",73.8154326184894,189.052686922771,"ERCC2"
ENSG00000132964.12,905.281951918185,1.10304570658181,0.479015085041435,2.30273688872741,0.0212936513394151,0.0452569085744393,"OK",575.133297568088,1235.43060626828,"CDK8"
ENSG00000196419.12,2235.09836190608,0.839244363652037,0.364888163785443,2.30000434912852,0.0214479736487287,0.0452569085744393,"OK",1602.73069461406,2867.46602919811,"XRCC6"
ENSG00000137752.24,697.322966079475,-2.23874487909498,0.976963956544397,-2.29153272656405,0.0219326213139087,0.0457971315518404,"OK",1150.82085873399,243.825073424963,"CASP1"
ENSG00000236104.3,127.72682602286,-1.43924994272552,0.62803466643943,-2.29167276845588,0.0219245329321608,0.0457971315518404,"OK",186.631581755835,68.822070289885,"ZBTB22"
ENSG00000169429.11,2409.22661308803,1.75232200716682,0.774216459543478,2.26334894533254,0.0236141873164102,0.0490542138583159,"OK",1102.87231867836,3715.5809074977,"CXCL8"
ENSG00000019991.18,77.4678501183922,1.53262449324391,0.679001613614144,2.25717356559163,0.0239972315062532,0.0495942784462566,"OK",39.7973434140608,115.138356822723,"HGF"
ENSG00000020426.11,356.673888451814,0.911138614087892,0.407544924128814,2.2356765110879,0.0253729687409066,0.0520947437977364,"OK",247.644706132071,465.703070771557,"MNAT1"
ENSG00000104738.18,820.004301901751,1.22443345578725,0.548025270382763,2.23426458953627,0.0254656688043525,0.0520947437977364,"OK",491.515480972392,1148.49312283111,"MCM4"
ENSG00000110330.8,706.724147990361,-0.728494323272767,0.327623807959257,-2.22356955012061,0.0261774191514463,0.0532803026163276,"OK",881.458557399276,531.989738581445,"BIRC2"
ENSG00000145912.8,1658.91546657191,1.21956812004273,0.551839993740378,2.21000314199136,0.027104944233496,0.0548909172165774,"OK",996.713800136298,2321.11713300751,"NHP2"
ENSG00000113456.19,345.138040794275,1.03718330867446,0.474105914003572,2.18766161323742,0.0286942601940198,0.0578189342909499,"OK",226.155635436407,464.120446152143,"RAD1"
ENSG00000078900.15,33.7474753859761,2.45150471407397,1.12393265573959,2.18118470137411,0.0291697579137147,0.0584846390011294,"OK",10.4322070167057,57.0627437552466,"TP73"
ENSG00000166851.15,502.884772246744,1.95184661762967,0.895805590014877,2.178873004797,0.0293411036843949,0.0585369543802532,"OK",206.578919620788,799.190624872701,"PLK1"
ENSG00000152422.15,459.763200098194,-0.818908111508089,0.379965847287687,-2.15521504723045,0.0311450099548739,0.0618297488266709,"OK",586.855274873237,332.671125323152,"XRCC4"
ENSG00000136936.10,952.432475229655,-1.04960855153871,0.488559199548135,-2.1483753709059,0.0316839477202143,0.0622860045426653,"OK",1284.38132540691,620.483625052399,"XPA"
ENSG00000157741.15,14.3504083761076,5.90094502323756,2.74452959494388,2.15007520199768,0.0315492667787776,0.0622860045426653,"OK",0.472416237034811,28.2284005151803,"UBN2"
ENSG00000104320.13,1226.39400243839,1.06676942433064,0.507705450835536,2.10115810766863,0.0356270894503127,0.0696976555751262,"OK",792.567399350289,1660.22060552648,"NBN"
ENSG00000105486.14,102.387384062026,1.35444855826566,0.652118874087454,2.07699640676866,0.0378018908623343,0.0735949855918875,"OK",57.5696192538687,147.205148870183,"LIG1"
ENSG00000038427.16,368.475353526932,1.61640167765991,0.784248874650593,2.06108255925782,0.0392951644056084,0.0761343810358663,"OK",181.242933231724,555.707773822139,"VCAN"
ENSG00000107562.16,490.961433735417,-1.65400893124491,0.805187278858466,-2.05419158334176,0.0399571527065745,0.0770465671806197,"OK",745.147736647935,236.775130822899,"CXCL12"
ENSG00000051180.17,145.762690285506,1.25273941408568,0.611209015885263,2.04960885969792,0.0404026151669885,0.0775345424395065,"OK",86.175290665719,205.350089905293,"RAD51"
ENSG00000150630.4,43.9727259252967,1.58060332157443,0.773969942453916,2.0422024614587,0.0411314524309539,0.0785591247851868,"OK",22.0362253064963,65.9092265440971,"VEGFC"
ENSG00000182871.16,524.257882497915,2.32045376662506,1.14538626808765,2.02591372995882,0.042773626001403,0.0813102418800254,"OK",174.901498479066,873.614266516763,"COL18A1"
ENSG00000101391.21,541.207067432229,0.852747998353309,0.42168820594929,2.02222397098736,0.043153218939821,0.0816467006232295,"OK",385.758456367077,696.655678497381,"CDK5RAP1"
ENSG00000125968.9,1576.38667852638,-1.46699652613023,0.73290237790913,-2.00162609693717,0.0453249600985938,0.0853549482230528,"OK",2315.26273507633,837.510621976434,"ID1"
ENSG00000254567.2,17.3003125590795,6.18515646605529,3.1105483611885,1.98844568476409,0.0467624204579517,0.0876523509049048,"OK",0.46907084611678,34.1315542720422,"UBTFL9"
ENSG00000100526.20,462.988077079707,0.985189702111644,0.496134504887699,1.9857310717275,0.0470631929490595,0.0878077164744026,"OK",310.774721725649,615.201432433765,"CDKN3"
ENSG00000184445.12,540.479044648338,1.07244936514518,0.543406257457032,1.97356830258801,0.0484308509293402,0.0899430088687748,"OK",348.358951898773,732.599137397904,"KNTC1"
ENSG00000124226.11,15.9560198431112,6.09369620033765,3.09918967994812,1.96622240960729,0.0492729249532766,0.0910871043861031,"OK",0.460528149569466,31.4515115366529,"RNF114"
ENSG00000135945.10,447.379634053955,-0.716388067714741,0.366627340958893,-1.95399520897997,0.0507017837887858,0.0933005427711446,"OK",556.228115288249,338.531152819661,"REV1"
ENSG00000137440.5,441.053621189515,-2.32552860510337,1.20411841876431,-1.93131221054643,0.053444454261071,0.09790052303278,"OK",735.394872745429,146.712369633602,"FGFBP1"
ENSG00000080824.18,27557.2599460429,-0.884979029203909,0.467723393116926,-1.89209913856644,0.0584777730866248,0.106635939157963,"OK",35753.930964529,19360.5889275568,"HSP90AA1"
ENSG00000152256.13,565.280875920004,0.935701630452864,0.498758047822015,1.87606322251621,0.0606465990246168,0.110092700031174,"OK",388.132973892198,742.42877794781,"PDK1"
ENSG00000120738.8,1846.09319275847,1.35623745591181,0.726947188486826,1.86566160154616,0.062088725137751,0.112205184890196,"OK",1037.08259766197,2655.10378785497,"EGR1"
ENSG00000148773.14,2329.09747050528,1.03855062452704,0.55956198265078,1.8560064063094,0.0634526449309058,0.114142298705275,"OK",1525.19529250503,3132.99964850554,"MKI67"
ENSG00000156052.11,12.5745219431614,5.71700066697184,3.0834630539257,1.854084374286,0.0637270898478584,0.114142298705275,"OK",0.469195461004862,24.6798484253179,"GNAQ"
ENSG00000230987.2,12.3710274240936,5.68879594498594,3.08584292961768,1.84351442206773,0.0652539379944853,0.116359898282202,"OK",0.47054224881449,24.2715125993727,"AL359976.1"
ENSG00000109920.13,13.9102423262938,5.86077338232337,3.19332329957607,1.83532102217819,0.0664581380289279,0.117985152535938,"OK",0.470637275500087,27.3498473770875,"FNBP4"
ENSG00000108691.9,525.417338803878,1.35493063989102,0.740945069652972,1.82865194112921,0.0674517662711956,0.11922395529514,"OK",295.356806281023,755.477871326734,"CCL2"
ENSG00000105329.10,19.7143544079039,-1.69682282707968,0.931597672643433,-1.82141162103261,0.0685443099796847,0.120242563956908,"OK",30.133567736291,9.29514107951672,"TGFB1"
ENSG00000251349.3,208.508792665755,1.3597523234887,0.7467547520159,1.82088204971979,0.0686247883625031,0.120242563956908,"OK",116.929194641937,300.088390689572,"MSANTD3-TMEFF1"
ENSG00000136872.20,4494.80660191817,2.16728069176919,1.21725232679889,1.78046954115804,0.0749991497855658,0.130842672569624,"OK",1636.92768517272,7352.68551866362,"ALDOB"
ENSG00000106537.8,1647.42697360114,-0.916479951908572,0.516123388923694,-1.77569932224883,0.0757824891748306,0.131074434066338,"OK",2153.78069714942,1141.07325005286,"TSPAN13"
ENSG00000143627.19,148.352180809215,2.36456469079477,1.3309286507657,1.77662768731773,0.0756295171018014,0.131074434066338,"OK",48.2448284318332,248.459533186596,"PKLR"
ENSG00000112130.17,461.117723527316,0.631815887946613,0.358316574399771,1.76328959665064,0.0778516590255548,0.134077857210678,"OK",361.729886146253,560.50556090838,"RNF8"
ENSG00000162971.11,10.0042977072778,5.37542339116391,3.06024607385422,1.75653305696226,0.0789974320916753,0.135472192055086,"OK",0.470668147517426,19.5379272670381,"TYW5"
ENSG00000128513.16,192.164083080089,0.76028615940492,0.439705205765761,1.72908155153828,0.0837945004608442,0.14308976138017,"OK",142.669974174936,241.658191985241,"POT1"
ENSG00000139567.12,14.0462491644375,-1.32594983927264,0.771093769068031,-1.71957016443697,0.0855106033814658,0.14540410617186,"OK",20.0820427967018,8.01045553217325,"ACVRL1"
ENSG00000067225.18,8344.26552540105,-0.836102859104418,0.493920398828641,-1.6927886782714,0.0904956984870458,0.153234312984368,"OK",10696.7157722268,5991.81527857532,"PKM"
ENSG00000111674.9,451.814736107704,1.54390426124973,0.917617838591341,1.68251334740813,0.092469338910202,0.155921102848583,"OK",230.763482433701,672.865989781706,"ENO2"
ENSG00000126215.14,216.389452276734,-0.859971878162269,0.514305632873622,-1.67210277934791,0.0945040566698517,0.158688061824793,"OK",279.03877883113,153.740125722337,"XRCC3"
ENSG00000111276.11,1206.47855296139,0.571798723635496,0.344915526922097,1.65779351465567,0.0973591507840604,0.162131147793291,"OK",970.471680290305,1442.48542563247,"CDKN1B"
ENSG00000156515.23,875.250631758,-0.720771665236413,0.43439080626475,-1.6592700739553,0.097061382738533,0.162131147793291,"OK",1089.45163668891,661.049626827093,"HK1"
ENSG00000111725.11,452.859577157677,-0.717389355517754,0.434944545976062,-1.64938119618871,0.0990695645438799,0.164300553543965,"OK",563.189177071696,342.529977243658,"PRKAB1"
ENSG00000196628.18,205.461323862345,-0.975202649056623,0.605549719154122,-1.61044191452827,0.107301416457311,0.177223241115968,"OK",272.37440002192,138.548247702771,"TCF4"
ENSG00000167772.12,709.407445392242,-1.43057088391398,0.89388184146481,-1.60040266795183,0.109509283640507,0.180131597171936,"OK",1034.88795333788,383.9269374466,"ANGPTL4"
ENSG00000111186.13,39.0071134498251,-1.70540921500495,1.07944484824323,-1.57989471882742,0.114130978880162,0.186970668653274,"OK",59.7062464280822,18.307980471568,"WNT5B"
ENSG00000141526.16,2131.64639175848,-1.0283233250267,0.653429265186505,-1.57373319472184,0.11554914424271,0.188527551132843,"OK",2860.73348152938,1402.55930198758,"SLC16A3"
ENSG00000119318.13,4596.97821661734,-0.513756795717733,0.32774686414806,-1.5675414532285,0.116988184748062,0.190105800215601,"OK",5406.94946336471,3787.00696986997,"RAD23B"
ENSG00000102265.12,4517.4807884672,0.845825304620752,0.542104989587207,1.56026105803751,0.118698201927463,0.192109941272159,"OK",3229.89506198451,5805.06651494989,"TIMP1"
ENSG00000112237.13,827.672256825891,0.477749027323033,0.314231610907105,1.52037226918035,0.128417439963396,0.206267414909752,"OK",691.869020509661,963.475493142121,"CCNC"
ENSG00000137193.14,802.600949646375,-0.915991584179737,0.60256027257016,-1.52016590850351,0.128469283231632,0.206267414909752,"OK",1049.16563708343,556.036262209316,"PIM1"
ENSG00000176692.8,19.2341701378416,1.180100827841,0.783786686353494,1.50564030799161,0.132159535111688,0.21135036765877,"OK",11.7786927126057,26.6896475630775,"FOXC2"
ENSG00000067992.15,939.911860199162,0.711494583923103,0.474304623332303,1.50007937709817,0.133593842299959,0.211961883649148,"OK",712.72947164898,1167.09424874934,"PDK3"
ENSG00000134058.12,882.084984134217,-0.611958585700798,0.407862545711735,-1.50040397711172,0.133509789951153,0.211961883649148,"OK",1066.40973881091,697.76022945752,"CDK7"
ENSG00000039650.12,164.419354786692,1.12827296375332,0.770831532197973,1.46370888660474,0.143273506369599,0.226428325752738,"OK",103.214659696278,225.624049877106,"PNKP"
ENSG00000124216.4,495181.349219027,2.31705018418813,1.6249524236392,1.42591878413211,0.153891786633351,0.242259335989221,"OK",165526.046995619,824836.651442434,"SNAI1"
ENSG00000070501.12,345.597789344638,0.602882841829714,0.426538702316132,1.4134305716129,0.157529161938094,0.246062993259891,"OK",274.420260582722,416.775318106555,"POLB"
ENSG00000182185.18,321.994455046585,0.902888227581882,0.638533768915228,1.41400231520371,0.157361222707242,0.246062993259891,"OK",224.40158539988,419.58732469329,"RAD51B"
ENSG00000100418.8,612.450673355928,-0.499570165502833,0.354103958696046,-1.41080084883109,0.158303344146854,0.246317558653213,"OK",717.442043480264,507.459303231592,"DESI1"
ENSG00000127920.6,73.6707926594234,1.4260291490429,1.01238650670187,1.40858174185726,0.158958880791986,0.246386265227579,"OK",39.9617960351511,107.379789283696,"GNG11"
ENSG00000109107.14,238.273066393535,1.01802442046498,0.728630094216292,1.39717591758265,0.162360676751431,0.248788413425197,"OK",157.528418313046,319.017714474025,"ALDOC"
ENSG00000147065.17,823.241740187798,0.928655888837452,0.663995746083383,1.39858710588913,0.161936835166451,0.248788413425197,"OK",567.068191339946,1079.41528903565,"MSN"
ENSG00000164754.14,5228.96720779913,0.645094135971657,0.460829150714084,1.39985531508162,0.161556649468073,0.248788413425197,"OK",4079.0100069399,6378.92440865836,"RAD21"
ENSG00000087088.20,1321.80078242157,-0.746328132613128,0.535498848925617,-1.39370632469239,0.163406305550015,0.249442201275213,"OK",1656.26863338814,987.332931454993,"BAX"
ENSG00000106991.13,611.586453827279,1.31057313322875,0.942765200722835,1.39013736636005,0.164487168448731,0.250144637301277,"OK",351.446012826545,871.726894828013,"ENG"
ENSG00000106799.13,757.023692287216,0.52118201074755,0.378944560933606,1.37535160674562,0.169022464334446,0.255116303845624,"OK",621.752031393519,892.295353180915,"TGFBR1"
ENSG00000109534.17,1315.52313732187,-0.796494982492853,0.579064910427859,-1.37548479997577,0.168981194907298,0.255116303845624,"OK",1669.71444331465,961.331831329087,"GAR1"
ENSG00000171552.13,2138.04887058936,0.532811690729972,0.388393911941585,1.37183327119223,0.170115347198408,0.255807779555816,"OK",1747.66717882011,2528.43056235862,"BCL2L1"
ENSG00000115758.13,3096.5320862513,0.615316054394563,0.454290991989665,1.35445356664382,0.175591717771882,0.262164667946941,"OK",2446.02074944578,3747.04342305681,"ODC1"
ENSG00000141753.7,2627.90372439005,0.72547095614092,0.535683544156764,1.35429016637594,0.175643822197702,0.262164667946941,"OK",1980.75210054425,3275.05534823585,"IGFBP4"
ENSG00000105971.15,299.714283220195,-0.965715754313876,0.718043966446248,-1.34492565837355,0.178649243290764,0.265666586886266,"OK",396.441087589809,202.987478850582,"CAV2"
ENSG00000130177.16,2977.35904562403,-0.5363079194052,0.403803873893566,-1.32813960954362,0.184131990290558,0.272813206202554,"OK",3524.47517713373,2430.24291411434,"CDC16"
ENSG00000168283.14,966.601749670209,0.658457951820467,0.501517819517638,1.31293032110758,0.189206428603797,0.279304727938939,"OK",749.77021659086,1183.43328274956,"BMI1"
ENSG00000163161.13,468.431163609316,0.597157823246681,0.457933556546483,1.30402722121995,0.192224301276141,0.282724063555784,"OK",372.84588165354,564.016445565092,"ERCC3"
ENSG00000127191.18,382.189910234308,0.951431150235399,0.741089599713183,1.28382742195225,0.199202346477048,0.291921984110001,"OK",260.543465867631,503.836354600985,"TRAF2"
ENSG00000097007.19,623.788431306083,0.574666420292737,0.45093153249507,1.27439839284032,0.202522261618754,0.295711853015789,"OK",501.169121431037,746.407741181129,"ABL1"
ENSG00000171791.13,116.241789745309,0.755874624683948,0.594565828860627,1.27130519110464,0.203620096298988,0.296241511944015,"OK",86.468356075074,146.015223415544,"BCL2"
ENSG00000102977.16,169.210351312071,0.936018130501616,0.738813449508024,1.26692080541429,0.20518360858807,0.296576901266288,"OK",116.166419798124,222.254282826019,"ACD"
ENSG00000105835.12,1455.69465416422,-0.735524335833716,0.580738579556078,-1.26653258751288,0.20532247010743,0.296576901266288,"OK",1818.93655528274,1092.45275304569,"NAMPT"
ENSG00000073050.11,366.842908040363,-0.55447000717461,0.44135511703634,-1.25628997098261,0.209010856724375,0.300313462471413,"OK",436.482059715166,297.20375636556,"XRCC1"
ENSG00000099804.9,621.426666734785,-0.699619446650818,0.557368970427082,-1.25521778888182,0.209399709564434,0.300313462471413,"OK",769.218738553157,473.634594916412,"CDC34"
ENSG00000176749.9,63.2011329290541,0.781689730458273,0.634663577068601,1.23165998286645,0.218076124132811,0.311647794416748,"OK",46.4860642181736,79.9162016399347,"CDK5R1"
ENSG00000132604.11,404.486034265703,-0.311421052128613,0.253662315582729,-1.2276993191251,0.219559862137891,0.312659450323569,"OK",447.973607630658,360.998460900748,"TERF2"
ENSG00000152556.17,536.885397416906,0.668630767456282,0.551104626762748,1.21325558702691,0.225032117529789,0.319323744241215,"OK",414.653180509917,659.117614323895,"PFKM"
ENSG00000119630.14,105.835139268486,0.89846916116802,0.744071059883567,1.20750451080386,0.227237908945781,0.321322376509298,"OK",73.9049762527347,137.765302284236,"PGF"
ENSG00000079246.16,5152.33524966913,0.522076966885361,0.43862751326328,1.19025129773834,0.233947636500331,0.328504869371544,"OK",4230.1236295562,6074.54686978207,"XRCC5"
ENSG00000168487.19,372.840253548581,-1.28980425956074,1.08330055037976,-1.1906245770009,0.233800998899695,0.328504869371544,"OK",529.224313323622,216.45619377354,"BMP1"
ENSG00000041988.15,99.7010160216458,-0.575521055345543,0.487639922451892,-1.18021726451718,0.237913814187685,0.329482017586381,"OK",119.327827500751,80.0742045425408,"THAP3"
ENSG00000105825.14,190.233318129957,1.20959290947935,1.02408989798014,1.18113938226037,0.237547357282677,0.329482017586381,"OK",114.850096873945,265.616539385968,"TFPI2"
ENSG00000174405.13,411.346104380183,-0.579708518233022,0.489749763153083,-1.18368310073449,0.236538530999394,0.329482017586381,"OK",492.896008102194,329.796200658172,"LIG4"
ENSG00000198793.13,242.615152557827,0.526576704266494,0.444306765007778,1.18516472342544,0.235952324648988,0.329482017586381,"OK",198.823563522162,286.406741593492,"MTOR"
ENSG00000141510.17,802.32910922455,0.864726628051647,0.73742842464668,1.17262448686591,0.24094642534866,0.332539073340788,"OK",568.827118632875,1035.83109981623,"TP53"
ENSG00000108094.14,553.153833119912,-0.528704354947262,0.451754653921872,-1.17033515948836,0.241866118030192,0.332669097495451,"OK",653.391630442287,452.916035797537,"CUL2"
ENSG00000136273.13,276.31275235613,-0.582394144994216,0.500638514981364,-1.16330271756238,0.244706703487734,0.335431297637948,"OK",331.339146269707,221.286358442554,"HUS1"
ENSG00000101384.12,872.688035112811,0.73620728646555,0.642486072147062,1.14587275644014,0.251847805237892,0.344049713596171,"OK",654.731056681161,1090.64501354446,"JAG1"
ENSG00000107960.11,372.498043240036,-0.450684290522623,0.398785021483371,-1.13014347641795,0.258415772564307,0.351829582241269,"OK",430.211890734996,314.784195745076,"STN1"
ENSG00000083838.16,97.8540300598404,-1.07454976588308,0.961238121232773,-1.11788093100696,0.263617850291624,0.353830393614653,"OK",132.699694783384,63.0083653362967,"ZNF446"
ENSG00000102245.7,14.1635401033037,-1.06126250504118,0.946512449127425,-1.12123459762155,0.262188016466368,0.353830393614653,"OK",19.1501085158324,9.17697169077487,"CD40LG"
ENSG00000114126.17,540.29473047637,-0.444819510545144,0.397071455829281,-1.12025053429273,0.262607014807856,0.353830393614653,"OK",622.934381963438,457.655078989302,"TFDP2"
ENSG00000149311.18,845.770535950075,0.436643723686681,0.390896959301911,1.11703023852236,0.263981396303273,0.353830393614653,"OK",718.748915105209,972.792156794941,"ATM"
ENSG00000170950.6,19.7399122737456,-0.887991384212599,0.795446666245209,-1.11634308357119,0.264275306397048,0.353830393614653,"OK",25.6301595794831,13.8496649680082,"PGK2"
ENSG00000100023.19,972.343334553346,-0.423316462480544,0.380637508284421,-1.11212493058943,0.266084438927286,0.355072943336742,"OK",1113.98137644075,830.705292665946,"PPIL2"
ENSG00000169031.19,12.9487952921416,1.76028688393625,1.59421313506854,1.10417286447748,0.269518158309655,0.358468045540565,"OK",5.90237646415442,19.9952141201287,"COL4A3"
ENSG00000143799.13,2411.09746034806,-0.615086073247769,0.571038058367338,-1.07713674112435,0.28141918107686,0.373065559124916,"OK",2917.43078993837,1904.76413075776,"PARP1"
ENSG00000075218.19,162.520485871756,0.500795870315275,0.466988064159456,1.07239543952086,0.283542455457055,0.37464790016129,"OK",134.592872844774,190.448098898737,"GTSE1"
ENSG00000113578.18,17.7247066562087,0.69404362895038,0.665664442621676,1.04263287102573,0.297118359135011,0.39130293703075,"OK",13.5416211893623,21.9077921230551,"FGF1"
ENSG00000140398.14,216.010236627894,-0.482467881491044,0.467712182992662,-1.03154867252755,0.30228359586517,0.396808759393041,"OK",251.796542377056,180.223930878733,"NEIL1"
ENSG00000183207.14,364.130682659775,0.588769728780274,0.586187567671867,1.00440500831272,0.315183436965569,0.412399107458196,"OK",290.843421815626,437.417943503924,"RUVBL2"
ENSG00000113318.11,321.902044409496,0.346075723657154,0.347325954269427,0.996400411207673,0.319055633296469,0.41611462853876,"OK",283.476967594463,360.32712122453,"MSH3"
ENSG00000226415.1,112.26516649278,0.556110344340729,0.565367187947765,0.98362684675664,0.325299020008566,0.422888726011136,"OK",90.8919371230722,133.638395862488,"TPI1P1"
ENSG00000012061.15,299.046996662809,0.4157433103703,0.424437204969973,0.97951665288087,0.327324764475007,0.42415395525218,"OK",256.254341007456,341.839652318162,"ERCC1"
ENSG00000005156.12,340.785960495569,0.459007697082382,0.476374324072719,0.963544158211839,0.335274514986172,0.433062915190473,"OK",287.026472114728,394.54544887641,"LIG3"
ENSG00000070495.14,320.362923219259,0.269338978622688,0.280956951266062,0.958648566653997,0.337735817237443,0.434848352545334,"OK",290.544952658756,350.180893779762,"JMJD6"
ENSG00000080345.18,869.137385859835,0.31002310167805,0.331363775620106,0.935597444524164,0.349480490805749,0.4485370630405,"OK",776.109920449184,962.164851270486,"RIF1"
ENSG00000114026.21,12.2959377089303,-0.544441167358593,0.604906826937404,-0.900041366891256,0.368098236864123,0.470932030019814,"OK",14.5888969443278,10.0029784735328,"OGG1"
ENSG00000181856.15,38.4698266952733,1.18325683169854,1.3204034064485,0.896132822681183,0.370181828784569,0.472098977848675,"OK",23.5225550725311,53.4170983180155,"SLC2A4"
ENSG00000076924.12,649.860371558566,0.668688727898747,0.759596904208117,0.880320501827029,0.378685709243127,0.479906732154026,"OK",501.894866198742,797.82587691839,"XAB2"
ENSG00000114251.14,88.9201066519599,0.66017691843174,0.748373780156496,0.882148648090915,0.377696427477993,0.479906732154026,"OK",68.9229313454781,108.917281958442,"WNT5A"
ENSG00000134954.14,320.996453630084,0.503545270306225,0.574461027539017,0.876552535623532,0.380729729414525,0.480984579793271,"OK",265.53945287933,376.453454380837,"ETS1"
ENSG00000112787.13,1234.24265369079,-0.328250818454351,0.379942228444052,-0.863949289866017,0.387615748222972,0.488153582918306,"OK",1374.05126428859,1094.434043093,"FBRSL1"
ENSG00000019549.13,104.172523398016,-0.616923502496649,0.726855273914014,-0.848757001066529,0.396016521104462,0.497179619953577,"OK",126.112280526323,82.2327662697086,"SNAI2"
ENSG00000102144.15,170.896908037023,0.367226082229964,0.434499491090238,0.845170339114845,0.39801574033199,0.498137712278857,"OK",149.263390987794,192.530425086251,"PGK1"
ENSG00000118971.8,1705.27273418735,0.583081838502335,0.698572669372416,0.834675995879089,0.403900160476154,0.503937351925356,"OK",1365.28534332966,2045.26012504504,"CCND2"
ENSG00000070950.10,318.991456943632,0.311336065236536,0.392976932275956,0.792250230651986,0.42821478510467,0.532625180238216,"OK",284.704963163696,353.277950723569,"RAD18"
ENSG00000167986.13,1460.47502945501,0.280900975375598,0.355720194107571,0.789668340534673,0.42972148533539,0.532854641815884,"OK",1318.74109125536,1602.20896765466,"DDB1"
ENSG00000091879.13,73.0769888470248,0.367500722818728,0.467983408914287,0.785285793937274,0.432286023085493,0.534390390501391,"OK",63.8194665940467,82.3345111000029,"ANGPT2"
ENSG00000116670.15,134.912502149837,0.447856969837267,0.576028476687489,0.777491023382586,0.436869128497943,0.538404461115202,"OK",114.138564427281,155.686439872394,"MAD2L2"
ENSG00000111669.15,5150.96605907005,0.414325721331422,0.53983500763599,0.767504358685091,0.442781702696087,0.54402751886135,"OK",4416.3585349821,5885.57358315801,"TPI1"
ENSG00000265972.6,8084.56868181477,-0.504417257293969,0.691287267956794,-0.729678211468949,0.46558690249321,0.570308576610224,"OK",9483.67058019203,6685.46678343751,"TXNIP"
ENSG00000163737.4,71.6777476082177,0.76914313815956,1.06159504961422,0.724516507908611,0.468748696250442,0.572441589663418,"OK",53.0110417940426,90.3444534223928,"PF4"
ENSG00000123975.5,5297.90909914054,0.485245490764564,0.687327125733465,0.705989146356977,0.480194887132703,0.584648155632868,"OK",4415.24795849912,6180.57023978196,"CKS2"
ENSG00000103479.16,1296.36942198766,0.290322321821835,0.415139921281555,0.699336071861258,0.484342029125391,0.586155668881479,"OK",1166.36966909846,1426.36917487686,"RBL2"
ENSG00000136244.12,33.9439758740612,-0.710447526082901,1.0128416464036,-0.701439883130361,0.483028539431591,0.586155668881479,"OK",42.1368413277731,25.7511104203493,"IL6"
ENSG00000136689.18,685.484645303969,0.526725566731563,0.763101429076623,0.690243192663021,0.490041265236853,0.5895123280312,"OK",561.721714079767,809.247576528171,"IL1RN"
ENSG00000240972.2,12373.0522910342,0.382127061406192,0.55285600498577,0.69118732176207,0.489447830194916,0.5895123280312,"OK",10743.938545511,14002.1660365574,"MIF"
ENSG00000119684.15,335.450335728084,0.295279168232442,0.430227790071473,0.686332159490181,0.492503673714903,0.590711251509244,"OK",301.241040449995,369.659631006173,"MLH3"
ENSG00000138798.13,40.199258833854,0.888555117148157,1.32089082602406,0.672693836342819,0.501142089666016,0.599288611677758,"OK",28.1969360145578,52.2015816531501,"EGF"
ENSG00000113328.19,1198.43064654265,0.32513463543026,0.487686866333752,0.666687290298591,0.504971898828258,0.602081879372154,"OK",1063.95647226727,1332.90482081802,"CCNG1"
ENSG00000117394.23,145.515824712024,-0.504416678824177,0.764817946068223,-0.659525160748755,0.509558594541173,0.604857746672525,"OK",170.698521009244,120.333128414803,"SLC2A1"
ENSG00000140443.15,702.754353306842,-0.249164062813825,0.378457243490683,-0.658367800060243,0.510301821014041,0.604857746672525,"OK",763.289386203562,642.219320410123,"IGF1R"
ENSG00000076242.14,423.739191358187,-0.349549210376059,0.582545714539092,-0.600037390460627,0.54848131693688,0.648205192743585,"OK",474.823215530127,372.655167186246,"MLH1"
ENSG00000076248.10,640.897826707931,-0.380998124846026,0.645245386047006,-0.590470126691105,0.554875507882145,0.650334538704737,"OK",725.036035302726,556.759618113135,"UNG"
ENSG00000095002.14,929.370138438229,-0.257449659493598,0.437609132131706,-0.588309613740223,0.556324493853421,0.650334538704737,"OK",1012.07406770903,846.666209167426,"MSH2"
ENSG00000147889.17,37.308569411673,-0.423432364762575,0.712034125071919,-0.594679875377892,0.552057476488348,0.650334538704737,"OK",42.7446523152001,31.8724865081459,"CDKN2A"
ENSG00000181790.11,15.5939117158302,0.774736678510299,1.31826642706331,0.587693551626109,0.556738004598348,0.650334538704737,"OK",11.5046956295482,19.6831278021122,"ADGRB1"
ENSG00000132386.11,1181.4487210587,-0.467050974589867,0.800072525395,-0.583760796384405,0.559381257510542,0.651533661204475,"OK",1371.03401507647,991.863427040922,"SERPINF1"
ENSG00000105810.9,981.72102512795,0.290038329141694,0.512683174336426,0.565726248997922,0.57157988849803,0.661915790415822,"OK",883.36982608881,1080.07222416709,"CDK6"
ENSG00000259207.7,46.3419890027444,0.375562973854088,0.661683176197628,0.567587309703515,0.570315226117629,0.661915790415822,"OK",40.3439402099614,52.3400377955275,"ITGB3"
ENSG00000111716.13,6672.37563278759,-0.320140658967777,0.597489762504873,-0.535809446551256,0.592090252796503,0.683703071280776,"OK",7409.66806164667,5935.08320392852,"LDHB"
ENSG00000073756.12,67.492208718148,0.518623362951551,0.973910844003818,0.532516262802304,0.594368481253612,0.684372851272017,"OK",55.4900539897498,79.4943634465462,"PTGS2"
ENSG00000084072.16,956.047843888751,0.179893163588183,0.34091207513582,0.527681994005387,0.597720072696071,0.686271194576971,"OK",896.518985683913,1015.57670209359,"PPIE"
ENSG00000213585.11,6281.13270184358,-0.236833650695713,0.453383359019821,-0.522369526768094,0.601413069011573,0.688549621624046,"OK",6795.53519905946,5766.73020462769,"VDAC1"
ENSG00000147601.14,212.41148316758,-0.228791036101398,0.445270069881955,-0.513825319905405,0.607374123812213,0.691736129240044,"OK",229.219001937236,195.603964397923,"TERF1"
ENSG00000232810.4,16.4527071562776,-0.38763966591056,0.754955226129514,-0.513460470891634,0.6076292549652,0.691736129240044,"OK",18.649854418832,14.2555598937233,"TNF"
ENSG00000185669.6,11.7837257377158,-0.393258260188377,0.771292918289256,-0.509868884911626,0.610143321967262,0.692641573951568,"OK",13.3798930873001,10.1875583881315,"SNAI3"
ENSG00000198176.13,1964.27171633846,-0.223990935578392,0.442488569649164,-0.50620728068973,0.612711144431285,0.693602784285977,"OK",2116.45126740839,1812.09216526852,"TFDP1"
ENSG00000096696.14,2852.19226809254,0.295050539775231,0.593585887150028,0.497064613836847,0.61914348738425,0.698921079596226,"OK",2561.54875447937,3142.8357817057,"DSP"
ENSG00000101966.12,1288.35676371178,0.202934901420061,0.412660945934257,0.491771521922483,0.622880870670314,0.701175952179153,"OK",1197.89332595311,1378.82020147044,"XIAP"
ENSG00000113083.14,74.862986347349,0.303219378065887,0.63050168840704,0.480917630580767,0.630575041761519,0.705924283899974,"OK",67.024630623795,82.701342070903,"LOX"
ENSG00000214274.9,1254.32135342887,0.347507559923107,0.722650389068204,0.480879226220563,0.630602337975163,0.705924283899974,"OK",1103.98092137799,1404.66178547975,"ANG"
ENSG00000170525.21,712.213973847712,0.325022449682983,0.702589326379694,0.462606586066089,0.643646386971853,0.718530454154174,"OK",632.324813897435,792.10313379799,"PFKFB3"
ENSG00000140379.8,180.412375096847,0.281336430931019,0.627232212731453,0.448536323901259,0.653766177239306,0.727811517755361,"OK",162.877021386503,197.947728807191,"BCL2A1"
ENSG00000100889.12,636.097926703054,-0.251206141738712,0.565390104437234,-0.444305869110943,0.656821458503688,0.72919847872448,"OK",691.338014821277,580.857838584831,"PCK2"
ENSG00000157227.13,1260.0183679396,-0.208904886985571,0.486508099408778,-0.429396524414372,0.667634682682204,0.73916697011244,"OK",1351.08578654813,1168.95094933107,"MMP14"
ENSG00000101017.14,86.6668751423072,0.272850621428265,0.640665345004536,0.42588634387011,0.670190666238246,0.739963941079488,"OK",78.4957523052499,94.8379979793645,"CD40"
ENSG00000125538.12,116.83222508572,0.28903783359497,0.711596791446134,0.406182036048218,0.684608852280893,0.753817943904917,"OK",105.167794567031,128.49665560441,"IL1B"
ENSG00000112715.22,4642.42405852181,0.272933985263643,0.68390945214615,0.399079124300972,0.689834903663575,0.757502632633299,"OK",4204.59428521388,5080.25383182975,"VEGFA"
ENSG00000160049.12,20.3479095081297,0.195724299195762,0.503450201418503,0.38876595668111,0.697449286275735,0.763782778176959,"OK",18.9697654477709,21.7260535684884,"DFFA"
ENSG00000100823.12,3423.66428032639,-0.207907229944246,0.555378432303868,-0.374352365614537,0.708142177403746,0.773391050118454,"OK",3669.93088767098,3177.39767298179,"APEX1"
ENSG00000101152.11,1025.48804512527,0.208933468663395,0.608214146297275,0.343519580949167,0.731207612593914,0.792141580310074,"OK",951.36112442126,1099.61496582929,"DNAJC5"
ENSG00000161638.11,243.297275062319,-0.21207449152775,0.61110935179356,-0.347031985200894,0.728567289519348,0.792141580310074,"OK",261.147351718445,225.447198406192,"ITGA5"
ENSG00000254093.9,30.1246738963896,-0.262779698421445,0.760499349805046,-0.345535730554942,0.729691653351404,0.792141580310074,"OK",32.8606433189283,27.3887044738509,"PINX1"
ENSG00000101773.19,546.315522859421,0.182766685001434,0.544281869747353,0.33579418158145,0.737026078101805,0.796304314946455,"OK",511.756953520192,580.87409219865,"RBBP8"
ENSG00000137331.12,3875.74192022732,-0.196067033377493,0.614934968194184,-0.318841899580475,0.749846403873284,0.807989574227095,"OK",4138.70039471425,3612.78344574039,"IER3"
ENSG00000106144.20,732.926326340276,0.175981435988374,0.578906928010659,0.303989169024306,0.761136142800725,0.817967641463179,"OK",688.280115218843,777.572537461708,"CASP2"
ENSG00000135679.25,1046.215163579,0.119761441072468,0.399989639633522,0.299411357709654,0.764626197238135,0.818254771384514,"OK",1002.81571676234,1089.61461039565,"MDM2"
ENSG00000225830.13,308.055812667387,-0.0865094832308522,0.289995505367292,-0.298313186341575,0.76546414097261,0.818254771384514,"OK",317.289145420881,298.822479913893,"ERCC6"
ENSG00000157557.13,5098.73605917371,0.158455880881426,0.545815134234316,0.290310529963066,0.771578683831521,0.822609020063764,"OK",4819.01183472397,5378.46028362344,"ETS2"
ENSG00000140939.14,196.396590526835,-0.223170669585067,0.804128276417383,-0.277531180198456,0.781372267404442,0.830852305445884,"OK",211.556678174196,181.236502879474,"NOL3"
ENSG00000139687.15,596.013940074952,-0.0774070141575939,0.29376664669762,-0.263498307339399,0.7921665280162,0.84011344944876,"OK",611.999506473022,580.028373676882,"RB1"
ENSG00000100578.17,257.101522125146,0.128868535849339,0.516183313888713,0.249656531666039,0.802852976540862,0.846988873156982,"OK",245.626372034493,268.576672215799,"KIAA0586"
ENSG00000172613.8,172.649648864145,-0.191598820754161,0.759356877657263,-0.252317225788847,0.800795874530005,0.846988873156982,"OK",184.097298544639,161.201999183651,"RAD9A"
ENSG00000078401.7,417.055277418517,-0.172656308492747,0.704497162027977,-0.245077365529388,0.806396528274703,0.848506007557978,"OK",441.981336801501,392.129218035533,"EDN1"
ENSG00000173273.16,336.620473933869,0.137049511540774,0.595202340754246,0.230257010359038,0.817892063878372,0.858360681622354,"OK",320.643774619765,352.597173247973,"TNKS"
ENSG00000105220.17,2700.87015095473,0.0702261247712977,0.341616183772549,0.205570251373263,0.837126617155103,0.876265004450666,"OK",2635.14794488019,2766.59235702928,"GPI"
ENSG00000258366.8,215.974599563141,-0.0997924468877499,0.495869130314173,-0.201247548570977,0.840505013578598,0.877522073762112,"OK",223.441196400408,208.508002725874,"RTEL1"
ENSG00000122691.13,16.652396141946,0.124827931739729,0.757999145057126,0.164680834475508,0.869195202876655,0.905130921858635,"OK",15.9324282159181,17.3723640679739,"TWIST1"
ENSG00000095015.6,64.5055297515044,-0.124550940891292,0.809619896146016,-0.153838784699072,0.877736852061217,0.909837049708141,"OK",67.2882516124494,61.7228078905593,"MAP3K1"
ENSG00000173599.15,257.25813335556,0.172788163630002,1.12775972097506,0.15321363267045,0.878229807286519,0.909837049708141,"OK",241.870923903076,272.645342808045,"PC"
ENSG00000049167.14,283.941515482428,0.0607273637595086,0.445167261934929,0.136414711844613,0.891493444025821,0.917949266608038,"OK",277.966422445484,289.916608519371,"ERCC8"
ENSG00000107949.17,1368.31968346196,0.0633849085909155,0.470760259441937,0.134643711569994,0.892893579430151,0.917949266608038,"OK",1338.26590668017,1398.37346024376,"BCCIP"
ENSG00000197822.11,752.785026919909,-0.0678081450969485,0.497156197707851,-0.136392034152605,0.891511370657628,0.917949266608038,"OK",770.472604691284,735.097449148533,"OCLN"
ENSG00000055130.17,933.424389861959,-0.0373309548447241,0.301287318120338,-0.123904833026572,0.901390626237815,0.923497186590556,"OK",945.500289003352,921.348490720565,"CUL1"
ENSG00000132383.12,1326.6249522892,-0.0475960085136797,0.397082899666898,-0.11986416074227,0.90459075531948,0.923497186590556,"OK",1348.5063355087,1304.74356906969,"RPA1"
ENSG00000146674.15,752.405738903812,-0.0871219064988973,0.73125884686599,-0.119139627332075,0.905164736236401,0.923497186590556,"OK",775.117090634802,729.694387172821,"IGFBP3"
ENSG00000134899.21,704.379429878451,-0.0437513335313957,0.402688358299452,-0.108648121133069,0.913481591494641,0.929628993364496,"OK",715.059156665625,693.699703091278,"ERCC5"
ENSG00000134574.11,222.628152693431,-0.0477065529349462,0.47121655287742,-0.101241250214222,0.91935895198581,0.933253545718593,"OK",226.308713643596,218.947591743267,"DDB2"
ENSG00000104689.10,439.274156067956,-0.0643069027701788,0.719315277557219,-0.0894001625942992,0.928763894258575,0.940431782377402,"OK",449.062671123693,429.485641012219,"TNFRSF10A"
ENSG00000168209.5,2986.92023528582,0.0295051158426505,0.410102599498245,0.0719456932941894,0.942645126252145,0.952095202705801,"OK",2956.37796771026,3017.46250286139,"DDIT4"
ENSG00000168542.14,2205.0307933366,-0.0342527653552334,0.637216196835157,-0.0537537581834166,0.957131351841027,0.964309836979835,"OK",2231.20571337362,2178.85587329957,"COL3A1"
ENSG00000204262.14,688.723082806086,0.0208690300899173,0.573015622559009,0.0364196529175227,0.970947743811669,0.97579037595038,"OK",683.741873432835,693.704292179337,"COL5A2"
ENSG00000110958.16,9230.81447249186,-0.0148695678410354,0.469325610839388,-0.0316828391581726,0.974724980384477,0.977149669390408,"OK",9278.38412618508,9183.24481879865,"PTGES3"
ENSG00000125266.8,1686.6238159085,-0.00651988103143834,0.648147940958495,-0.0100592482355133,0.991974016496001,0.991974016496001,"OK",1690.43493592941,1682.81269588758,"EFNB2"
ENSG00000000003.15,0,NaN,NaN,NaN,NaN,NaN,"Low",NaN,NaN,"TSPAN6"
ENSG00000000005.6,0,NaN,NaN,NaN,NaN,NaN,"Low",NaN,NaN,"TNMD"
ENSG00000000419.12,0,NaN,NaN,NaN,NaN,NaN,"Low",NaN,NaN,"DPM1"
ENSG00000000457.14,0,NaN,NaN,NaN,NaN,NaN,"Low",NaN,NaN,"SCYL3"
ENSG00000000460.17,0,NaN,NaN,NaN,NaN,NaN,"Low",NaN,NaN,"C1orf112"
ENSG00000000938.13,0,NaN,NaN,NaN,NaN,NaN,"Low",NaN,NaN,"FGR"
ENSG00000000971.15,0,NaN,NaN,NaN,NaN,NaN,"Low",NaN,NaN,"CFH"
ENSG00000001036.14,0,NaN,NaN,NaN,NaN,NaN,"Low",NaN,NaN,"FUCA2"
ENSG00000001084.13,0,NaN,NaN,NaN,NaN,NaN,"Low",NaN,NaN,"GCLC"
ENSG00000001167.14,0,NaN,NaN,NaN,NaN,NaN,"Low",NaN,NaN,"NFYA"
ENSG00000001460.18,0,NaN,NaN,NaN,NaN,NaN,"Low",NaN,NaN,"STPG1"
ENSG00000001461.17,0,NaN,NaN,NaN,NaN,NaN,"Low",NaN,NaN,"NIPAL3"
ENSG00000001497.16,0,NaN,NaN,NaN,NaN,NaN,"Low",NaN,NaN,"LAS1L"
ENSG00000001561.7,0,NaN,NaN,NaN,NaN,NaN,"Low",NaN,NaN,"ENPP4"
ENSG00000001617.12,0,NaN,NaN,NaN,NaN,NaN,"Low",NaN,NaN,"SEMA3F"
ENSG00000001626.15,0,NaN,NaN,NaN,NaN,NaN,"Low",NaN,NaN,"CFTR"
ENSG00000001629.10,0,NaN,NaN,NaN,NaN,NaN,"Low",NaN,NaN,"ANKIB1"
ENSG00000001630.17,0,NaN,NaN,NaN,NaN,NaN,"Low",NaN,NaN,"CYP51A1"
ENSG00000001631.15,0,NaN,NaN,NaN,NaN,NaN,"Low",NaN,NaN,"KRIT1"
ENSG00000002079.14,0,NaN,NaN,NaN,NaN,NaN,"Low",NaN,NaN,"MYH16"
ENSG00000002330.13,0,NaN,NaN,NaN,NaN,NaN,"Low",NaN,NaN,"BAD"
ENSG00000002549.12,0,NaN,NaN,NaN,NaN,NaN,"Low",NaN,NaN,"LAP3"
ENSG00000002586.20,0,NaN,NaN,NaN,NaN,NaN,"Low",NaN,NaN,"CD99"
ENSG00000002586.20_PAR_Y,0,NaN,NaN,NaN,NaN,NaN,"Low",NaN,NaN,"CD99"
ENSG00000002587.10,0,NaN,NaN,NaN,NaN,NaN,"Low",NaN,NaN,"HS3ST1"
ENSG00000002726.20,0,NaN,NaN,NaN,NaN,NaN,"Low",NaN,NaN,"AOC1"
ENSG00000002745.13,0,NaN,NaN,NaN,NaN,NaN,"Low",NaN,NaN,"WNT16"
ENSG00000002746.15,0,NaN,NaN,NaN,NaN,NaN,"Low",NaN,NaN,"HECW1"
ENSG00000002822.15,0,NaN,NaN,NaN,NaN,NaN,"Low",NaN,NaN,"MAD1L1"
ENSG00000002834.18,0.0304903043074482,-0.591604337873666,3.83957255149497,-0.154080781112814,0.877546041760528,NaN,"Low",0.0366557118224852,0.0243248967924112,"LASP1"
ENSG00000002919.14,0,NaN,NaN,NaN,NaN,NaN,"Low",NaN,NaN,"SNX11"
ENSG00000002933.9,0,NaN,NaN,NaN,NaN,NaN,"Low",NaN,NaN,"TMEM176A"
ENSG00000003056.8,0,NaN,NaN,NaN,NaN,NaN,"Low",NaN,NaN,"M6PR"
ENSG00000003096.14,0,NaN,NaN,NaN,NaN,NaN,"Low",NaN,NaN,"KLHL13"
ENSG00000003137.8,0,NaN,NaN,NaN,NaN,NaN,"Low",NaN,NaN,"CYP26B1"
ENSG00000003147.19,0,NaN,NaN,NaN,NaN,NaN,"Low",NaN,NaN,"ICA1"
ENSG00000003249.13,0,NaN,NaN,NaN,NaN,NaN,"Low",NaN,NaN,"DBNDD1"
ENSG00000003393.15,0,NaN,NaN,NaN,NaN,NaN,"Low",NaN,NaN,"ALS2"
ENSG00000003400.14,0,NaN,NaN,NaN,NaN,NaN,"Low",NaN,NaN,"CASP10"
ENSG00000003436.16,0,NaN,NaN,NaN,NaN,NaN,"Low",NaN,NaN,"TFPI"
ENSG00000003509.16,0,NaN,NaN,NaN,NaN,NaN,"Low",NaN,NaN,"NDUFAF7"
ENSG00000003756.17,0,NaN,NaN,NaN,NaN,NaN,"Low",NaN,NaN,"RBM5"
ENSG00000003987.14,0,NaN,NaN,NaN,NaN,NaN,"Low",NaN,NaN,"MTMR7"
ENSG00000003989.17,0,NaN,NaN,NaN,NaN,NaN,"Low",NaN,NaN,"SLC7A2"
ENSG00000004059.11,0,NaN,NaN,NaN,NaN,NaN,"Low",NaN,NaN,"ARF5"
ENSG00000004139.14,0,NaN,NaN,NaN,NaN,NaN,"Low",NaN,NaN,"SARM1"
ENSG00000004142.12,0,NaN,NaN,NaN,NaN,NaN,"Low",NaN,NaN,"POLDIP2"
ENSG00000004399.12,0,NaN,NaN,NaN,NaN,NaN,"Low",NaN,NaN,"PLXND1"
ENSG00000004455.17,0,NaN,NaN,NaN,NaN,NaN,"Low",NaN,NaN,"AK2"
ENSG00000004468.13,0,NaN,NaN,NaN,NaN,NaN,"Low",NaN,NaN,"CD38"
ENSG00000004478.8,0.0815050707841843,-0.591604337873666,3.83957255149497,-0.154080781112814,0.877546041760528,NaN,"Low",0.0979861124576083,0.0650240291107602,"FKBP4"
ENSG00000004487.16,0,NaN,NaN,NaN,NaN,NaN,"Low",NaN,NaN,"KDM1A"
ENSG00000004534.15,0,NaN,NaN,NaN,NaN,NaN,"Low",NaN,NaN,"RBM6"
ENSG00000004660.15,0,NaN,NaN,NaN,NaN,NaN,"Low",NaN,NaN,"CAMKK1"
ENSG00000004700.16,0,NaN,NaN,NaN,NaN,NaN,"Low",NaN,NaN,"RECQL"
ENSG00000004766.17,0,NaN,NaN,NaN,NaN,NaN,"Low",NaN,NaN,"VPS50"
ENSG00000004776.13,0,NaN,NaN,NaN,NaN,NaN,"Low",NaN,NaN,"HSPB6"
ENSG00000004777.18,0,NaN,NaN,NaN,NaN,NaN,"Low",NaN,NaN,"ARHGAP33"
ENSG00000004779.10,0,NaN,NaN,NaN,NaN,NaN,"Low",NaN,NaN,"NDUFAB1"
ENSG00000004809.14,0,NaN,NaN,NaN,NaN,NaN,"Low",NaN,NaN,"SLC22A16"
ENSG00000004838.14,0,NaN,NaN,NaN,NaN,NaN,"Low",NaN,NaN,"ZMYND10"
ENSG00000004846.16,0,NaN,NaN,NaN,NaN,NaN,"Low",NaN,NaN,"ABCB5"
ENSG00000004848.8,0,NaN,NaN,NaN,NaN,NaN,"Low",NaN,NaN,"ARX"
ENSG00000004864.13,0,NaN,NaN,NaN,NaN,NaN,"Low",NaN,NaN,"SLC25A13"
ENSG00000004866.20,0,NaN,NaN,NaN,NaN,NaN,"Low",NaN,NaN,"ST7"
ENSG00000004897.12,0,NaN,NaN,NaN,NaN,NaN,"Low",NaN,NaN,"CDC27"
ENSG00000004939.15,0.0272902459930579,-0.591604337873666,3.83957255149497,-0.154080781112814,0.877546041760528,NaN,"Low",0.0328085735911103,0.0217719183950055,"SLC4A1"
ENSG00000004948.15,0,NaN,NaN,NaN,NaN,NaN,"Low",NaN,NaN,"CALCR"
ENSG00000004961.15,0,NaN,NaN,NaN,NaN,NaN,"Low",NaN,NaN,"HCCS"
ENSG00000004975.12,0.110975088685231,-0.591604337873666,3.83957255149497,-0.154080781112814,0.877546041760528,NaN,"Low",0.13341522699486,0.0885349503756016,"DVL2"
ENSG00000005001.10,0,NaN,NaN,NaN,NaN,NaN,"Low",NaN,NaN,"PRSS22"
ENSG00000005007.12,0,NaN,NaN,NaN,NaN,NaN,"Low",NaN,NaN,"UPF1"
ENSG00000005020.13,0,NaN,NaN,NaN,NaN,NaN,"Low",NaN,NaN,"SKAP2"
ENSG00000005022.6,0,NaN,NaN,NaN,NaN,NaN,"Low",NaN,NaN,"SLC25A5"
ENSG00000005059.16,0,NaN,NaN,NaN,NaN,NaN,"Low",NaN,NaN,"MCUB"
ENSG00000005073.5,0,NaN,NaN,NaN,NaN,NaN,"Low",NaN,NaN,"HOXA11"
ENSG00000005075.15,0,NaN,NaN,NaN,NaN,NaN,"Low",NaN,NaN,"POLR2J"
ENSG00000005100.13,0,NaN,NaN,NaN,NaN,NaN,"Low",NaN,NaN,"DHX33"
ENSG00000005102.13,0,NaN,NaN,NaN,NaN,NaN,"Low",NaN,NaN,"MEOX1"
ENSG00000005108.16,0,NaN,NaN,NaN,NaN,NaN,"Low",NaN,NaN,"THSD7A"
ENSG00000005175.10,0,NaN,NaN,NaN,NaN,NaN,"Low",NaN,NaN,"RPAP3"
ENSG00000005187.12,0,NaN,NaN,NaN,NaN,NaN,"Low",NaN,NaN,"ACSM3"
ENSG00000005189.19,0,NaN,NaN,NaN,NaN,NaN,"Low",NaN,NaN,"REXO5"
ENSG00000005194.15,0,NaN,NaN,NaN,NaN,NaN,"Low",NaN,NaN,"CIAPIN1"
ENSG00000005206.17,0,NaN,NaN,NaN,NaN,NaN,"Low",NaN,NaN,"SPPL2B"
ENSG00000005238.19,0,NaN,NaN,NaN,NaN,NaN,"Low",NaN,NaN,"FAM214B"
ENSG00000005243.10,0,NaN,NaN,NaN,NaN,NaN,"Low",NaN,NaN,"COPZ2"
ENSG00000005249.13,0,NaN,NaN,NaN,NaN,NaN,"Low",NaN,NaN,"PRKAR2B"
ENSG00000005302.19,0,NaN,NaN,NaN,NaN,NaN,"Low",NaN,NaN,"MSL3"
ENSG00000005339.14,0,NaN,NaN,NaN,NaN,NaN,"Low",NaN,NaN,"CREBBP"
ENSG00000005379.17,0,NaN,NaN,NaN,NaN,NaN,"Low",NaN,NaN,"TSPOAP1"
ENSG00000005381.8,0,NaN,NaN,NaN,NaN,NaN,"Low",NaN,NaN,"MPO"
ENSG00000005421.9,0,NaN,NaN,NaN,NaN,NaN,"Low",NaN,NaN,"PON1"
ENSG00000005436.14,0,NaN,NaN,NaN,NaN,NaN,"Low",NaN,NaN,"GCFC2"
ENSG00000005448.16,0,NaN,NaN,NaN,NaN,NaN,"Low",NaN,NaN,"WDR54"
ENSG00000005469.11,0,NaN,NaN,NaN,NaN,NaN,"Low",NaN,NaN,"CROT"
ENSG00000005471.17,0,NaN,NaN,NaN,NaN,NaN,"Low",NaN,NaN,"ABCB4"
ENSG00000005483.21,0,NaN,NaN,NaN,NaN,NaN,"Low",NaN,NaN,"KMT2E"
ENSG00000005486.17,0,NaN,NaN,NaN,NaN,NaN,"Low",NaN,NaN,"RHBDD2"
ENSG00000005513.10,0,NaN,NaN,NaN,NaN,NaN,"Low",NaN,NaN,"SOX8"
ENSG00000005700.15,0,NaN,NaN,NaN,NaN,NaN,"Low",NaN,NaN,"IBTK"
ENSG00000005801.18,0,NaN,NaN,NaN,NaN,NaN,"Low",NaN,NaN,"ZNF195"
ENSG00000005810.18,0,NaN,NaN,NaN,NaN,NaN,"Low",NaN,NaN,"MYCBP2"
ENSG00000005812.11,0,NaN,NaN,NaN,NaN,NaN,"Low",NaN,NaN,"FBXL3"
ENSG00000005844.18,0,NaN,NaN,NaN,NaN,NaN,"Low",NaN,NaN,"ITGAL"
ENSG00000005884.18,0,NaN,NaN,NaN,NaN,NaN,"Low",NaN,NaN,"ITGA3"
ENSG00000005889.15,0,NaN,NaN,NaN,NaN,NaN,"Low",NaN,NaN,"ZFX"
ENSG00000005893.15,0,NaN,NaN,NaN,NaN,NaN,"Low",NaN,NaN,"LAMP2"
ENSG00000005961.19,0,NaN,NaN,NaN,NaN,NaN,"Low",NaN,NaN,"ITGA2B"
ENSG00000005981.13,0,NaN,NaN,NaN,NaN,NaN,"Low",NaN,NaN,"ASB4"
ENSG00000006007.12,0,NaN,NaN,NaN,NaN,NaN,"Low",NaN,NaN,"GDE1"
ENSG00000006015.17,0,NaN,NaN,NaN,NaN,NaN,"Low",NaN,NaN,"REX1BD"
ENSG00000006016.11,0,NaN,NaN,NaN,NaN,NaN,"Low",NaN,NaN,"CRLF1"
ENSG00000006025.12,0,NaN,NaN,NaN,NaN,NaN,"Low",NaN,NaN,"OSBPL7"
ENSG00000006042.12,0,NaN,NaN,NaN,NaN,NaN,"Low",NaN,NaN,"TMEM98"
ENSG00000006047.13,0,NaN,NaN,NaN,NaN,NaN,"Low",NaN,NaN,"YBX2"
ENSG00000006059.4,0,NaN,NaN,NaN,NaN,NaN,"Low",NaN,NaN,"KRT33A"
ENSG00000006062.17,0,NaN,NaN,NaN,NaN,NaN,"Low",NaN,NaN,"MAP3K14"
ENSG00000006071.14,0,NaN,NaN,NaN,NaN,NaN,"Low",NaN,NaN,"ABCC8"
ENSG00000006116.3,0,NaN,NaN,NaN,NaN,NaN,"Low",NaN,NaN,"CACNG3"
ENSG00000006125.18,0,NaN,NaN,NaN,NaN,NaN,"Low",NaN,NaN,"AP2B1"
ENSG00000006128.12,0,NaN,NaN,NaN,NaN,NaN,"Low",NaN,NaN,"TAC1"
ENSG00000006194.10,0,NaN,NaN,NaN,NaN,NaN,"Low",NaN,NaN,"ZNF263"
ENSG00000006210.7,0.12980323393097,-0.317008161096633,3.83842267346173,-0.0825881326953333,0.93417903777395,NaN,"Low",0.144007176761072,0.115599291100867,"CX3CL1"
ENSG00000006282.21,0,NaN,NaN,NaN,NaN,NaN,"Low",NaN,NaN,"SPATA20"
ENSG00000006283.18,0,NaN,NaN,NaN,NaN,NaN,"Low",NaN,NaN,"CACNA1G"
ENSG00000006327.13,0,NaN,NaN,NaN,NaN,NaN,"Low",NaN,NaN,"TNFRSF12A"
ENSG00000006377.11,0,NaN,NaN,NaN,NaN,NaN,"Low",NaN,NaN,"DLX6"
ENSG00000006432.15,0,NaN,NaN,NaN,NaN,NaN,"Low",NaN,NaN,"MAP3K9"
ENSG00000006451.8,0,NaN,NaN,NaN,NaN,NaN,"Low",NaN,NaN,"RALA"
ENSG00000006453.14,0,NaN,NaN,NaN,NaN,NaN,"Low",NaN,NaN,"BAIAP2L1"
ENSG00000006459.11,0,NaN,NaN,NaN,NaN,NaN,"Low",NaN,NaN,"KDM7A"
ENSG00000006468.14,0.349694651840982,-0.591604337873666,3.83957255149497,-0.154080781112814,0.877546041760528,NaN,"Low",0.420405983964419,0.278983319717544,"ETV1"
ENSG00000006530.18,0,NaN,NaN,NaN,NaN,NaN,"Low",NaN,NaN,"AGK"
ENSG00000006534.16,0,NaN,NaN,NaN,NaN,NaN,"Low",NaN,NaN,"ALDH3B1"
ENSG00000006555.11,0,NaN,NaN,NaN,NaN,NaN,"Low",NaN,NaN,"TTC22"
ENSG00000006576.16,0,NaN,NaN,NaN,NaN,NaN,"Low",NaN,NaN,"PHTF2"
ENSG00000006606.8,0,NaN,NaN,NaN,NaN,NaN,"Low",NaN,NaN,"CCL26"
ENSG00000006607.14,0,NaN,NaN,NaN,NaN,NaN,"Low",NaN,NaN,"FARP2"
ENSG00000006611.16,0,NaN,NaN,NaN,NaN,NaN,"Low",NaN,NaN,"USH1C"
ENSG00000006625.18,0,NaN,NaN,NaN,NaN,NaN,"Low",NaN,NaN,"GGCT"
ENSG00000006634.8,0,NaN,NaN,NaN,NaN,NaN,"Low",NaN,NaN,"DBF4"
ENSG00000006638.11,0,NaN,NaN,NaN,NaN,NaN,"Low",NaN,NaN,"TBXA2R"
ENSG00000006652.14,0,NaN,NaN,NaN,NaN,NaN,"Low",NaN,NaN,"IFRD1"
ENSG00000006659.13,0,NaN,NaN,NaN,NaN,NaN,"Low",NaN,NaN,"LGALS14"
ENSG00000006695.12,0,NaN,NaN,NaN,NaN,NaN,"Low",NaN,NaN,"COX10"
ENSG00000006704.10,0,NaN,NaN,NaN,NaN,NaN,"Low",NaN,NaN,"GTF2IRD1"
ENSG00000006712.15,0,NaN,NaN,NaN,NaN,NaN,"Low",NaN,NaN,"PAF1"
ENSG00000006715.16,0,NaN,NaN,NaN,NaN,NaN,"Low",NaN,NaN,"VPS41"
ENSG00000006740.17,0,NaN,NaN,NaN,NaN,NaN,"Low",NaN,NaN,"ARHGAP44"
ENSG00000006744.19,0,NaN,NaN,NaN,NaN,NaN,"Low",NaN,NaN,"ELAC2"
ENSG00000006747.15,0,NaN,NaN,NaN,NaN,NaN,"Low",NaN,NaN,"SCIN"
ENSG00000006756.16,0.0508059129624642,-0.591604337873666,3.83957255149497,-0.154080781112814,0.877546041760528,NaN,"Low",0.0610793151046191,0.0405325108203093,"ARSD"
ENSG00000006757.12,0,NaN,NaN,NaN,NaN,NaN,"Low",NaN,NaN,"PNPLA4"
ENSG00000006788.14,0,NaN,NaN,NaN,NaN,NaN,"Low",NaN,NaN,"MYH13"
ENSG00000006831.10,0,NaN,NaN,NaN,NaN,NaN,"Low",NaN,NaN,"ADIPOR2"
ENSG00000006837.12,0,NaN,NaN,NaN,NaN,NaN,"Low",NaN,NaN,"CDKL3"
ENSG00000007001.12,0,NaN,NaN,NaN,NaN,NaN,"Low",NaN,NaN,"UPP2"
ENSG00000007038.11,0,NaN,NaN,NaN,NaN,NaN,"Low",NaN,NaN,"PRSS21"
ENSG00000007047.15,0,NaN,NaN,NaN,NaN,NaN,"Low",NaN,NaN,"MARK4"
ENSG00000007062.11,0,NaN,NaN,NaN,NaN,NaN,"Low",NaN,NaN,"PROM1"
ENSG00000007080.11,0,NaN,NaN,NaN,NaN,NaN,"Low",NaN,NaN,"CCDC124"
ENSG00000007129.18,0,NaN,NaN,NaN,NaN,NaN,"Low",NaN,NaN,"CEACAM21"
ENSG00000007168.13,0,NaN,NaN,NaN,NaN,NaN,"Low",NaN,NaN,"PAFAH1B1"
ENSG00000007171.18,0,NaN,NaN,NaN,NaN,NaN,"Low",NaN,NaN,"NOS2"
ENSG00000007174.18,0,NaN,NaN,NaN,NaN,NaN,"Low",NaN,NaN,"DNAH9"
ENSG00000007202.15,0,NaN,NaN,NaN,NaN,NaN,"Low",NaN,NaN,"KIAA0100"
ENSG00000007216.14,0,NaN,NaN,NaN,NaN,NaN,"Low",NaN,NaN,"SLC13A2"
ENSG00000007237.18,0.111909280100769,-0.591604337873666,3.83957255149497,-0.154080781112814,0.877546041760528,NaN,"Low",0.134538320125375,0.089280240076163,"GAS7"
ENSG00000007255.10,0,NaN,NaN,NaN,NaN,NaN,"Low",NaN,NaN,"TRAPPC6A"
ENSG00000007264.15,0,NaN,NaN,NaN,NaN,NaN,"Low",NaN,NaN,"MATK"
ENSG00000007306.15,0,NaN,NaN,NaN,NaN,NaN,"Low",NaN,NaN,"CEACAM7"
ENSG00000007312.12,0,NaN,NaN,NaN,NaN,NaN,"Low",NaN,NaN,"CD79B"
ENSG00000007314.12,0,NaN,NaN,NaN,NaN,NaN,"Low",NaN,NaN,"SCN4A"
ENSG00000007341.19,0,NaN,NaN,NaN,NaN,NaN,"Low",NaN,NaN,"ST7L"
ENSG00000007350.17,0,NaN,NaN,NaN,NaN,NaN,"Low",NaN,NaN,"TKTL1"
ENSG00000007372.23,0,NaN,NaN,NaN,NaN,NaN,"Low",NaN,NaN,"PAX6"
ENSG00000007376.8,0,NaN,NaN,NaN,NaN,NaN,"Low",NaN,NaN,"RPUSD1"
ENSG00000007384.15,0,NaN,NaN,NaN,NaN,NaN,"Low",NaN,NaN,"RHBDF1"
ENSG00000007392.16,0,NaN,NaN,NaN,NaN,NaN,"Low",NaN,NaN,"LUC7L"
ENSG00000007402.11,0,NaN,NaN,NaN,NaN,NaN,"Low",NaN,NaN,"CACNA2D2"
ENSG00000007516.13,0,NaN,NaN,NaN,NaN,NaN,"Low",NaN,NaN,"BAIAP3"
ENSG00000007520.4,0,NaN,NaN,NaN,NaN,NaN,"Low",NaN,NaN,"TSR3"
ENSG00000007541.16,0,NaN,NaN,NaN,NaN,NaN,"Low",NaN,NaN,"PIGQ"
ENSG00000007545.15,0,NaN,NaN,NaN,NaN,NaN,"Low",NaN,NaN,"CRAMP1"
ENSG00000007866.21,0,NaN,NaN,NaN,NaN,NaN,"Low",NaN,NaN,"TEAD3"
ENSG00000007908.16,0.349694651840982,-0.591604337873666,3.83957255149497,-0.154080781112814,0.877546041760528,NaN,"Low",0.420405983964419,0.278983319717544,"SELE"
ENSG00000007923.16,0,NaN,NaN,NaN,NaN,NaN,"Low",NaN,NaN,"DNAJC11"
ENSG00000007933.13,0,NaN,NaN,NaN,NaN,NaN,"Low",NaN,NaN,"FMO3"
ENSG00000007944.15,0,NaN,NaN,NaN,NaN,NaN,"Low",NaN,NaN,"MYLIP"
ENSG00000007952.18,0,NaN,NaN,NaN,NaN,NaN,"Low",NaN,NaN,"NOX1"
ENSG00000007968.7,0,NaN,NaN,NaN,NaN,NaN,"Low",NaN,NaN,"E2F2"
ENSG00000008018.9,0.0508059129624641,-0.591604337873666,3.83957255149497,-0.154080781112814,0.877546041760528,NaN,"Low",0.0610793151046191,0.0405325108203092,"PSMB1"
ENSG00000008056.14,0,NaN,NaN,NaN,NaN,NaN,"Low",NaN,NaN,"SYN1"
ENSG00000008083.14,0,NaN,NaN,NaN,NaN,NaN,"Low",NaN,NaN,"JARID2"
ENSG00000008086.12,0,NaN,NaN,NaN,NaN,NaN,"Low",NaN,NaN,"CDKL5"
ENSG00000008118.10,0,NaN,NaN,NaN,NaN,NaN,"Low",NaN,NaN,"CAMK1G"
ENSG00000008128.23,0,NaN,NaN,NaN,NaN,NaN,"Low",NaN,NaN,"CDK11A"
ENSG00000008130.15,0,NaN,NaN,NaN,NaN,NaN,"Low",NaN,NaN,"NADK"
ENSG00000008196.13,0,NaN,NaN,NaN,NaN,NaN,"Low",NaN,NaN,"TFAP2B"
ENSG00000008197.4,0,NaN,NaN,NaN,NaN,NaN,"Low",NaN,NaN,"TFAP2D"
ENSG00000008226.20,0,NaN,NaN,NaN,NaN,NaN,"Low",NaN,NaN,"DLEC1"
ENSG00000008256.16,0,NaN,NaN,NaN,NaN,NaN,"Low",NaN,NaN,"CYTH3"
ENSG00000008277.14,0,NaN,NaN,NaN,NaN,NaN,"Low",NaN,NaN,"ADAM22"
ENSG00000008282.8,0,NaN,NaN,NaN,NaN,NaN,"Low",NaN,NaN,"SYPL1"
ENSG00000008283.16,0,NaN,NaN,NaN,NaN,NaN,"Low",NaN,NaN,"CYB561"
ENSG00000008294.21,0.0815050707841843,-0.591604337873666,3.83957255149497,-0.154080781112814,0.877546041760528,NaN,"Low",0.0979861124576084,0.0650240291107602,"SPAG9"
ENSG00000008300.17,0,NaN,NaN,NaN,NaN,NaN,"Low",NaN,NaN,"CELSR3"
ENSG00000008311.15,0,NaN,NaN,NaN,NaN,NaN,"Low",NaN,NaN,"AASS"
ENSG00000008323.15,0,NaN,NaN,NaN,NaN,NaN,"Low",NaN,NaN,"PLEKHG6"
ENSG00000008324.11,0,NaN,NaN,NaN,NaN,NaN,"Low",NaN,NaN,"SS18L2"
ENSG00000008382.15,0,NaN,NaN,NaN,NaN,NaN,"Low",NaN,NaN,"MPND"
ENSG00000008394.13,0,NaN,NaN,NaN,NaN,NaN,"Low",NaN,NaN,"MGST1"
ENSG00000008405.12,0,NaN,NaN,NaN,NaN,NaN,"Low",NaN,NaN,"CRY1"
ENSG00000008438.5,0,NaN,NaN,NaN,NaN,NaN,"Low",NaN,NaN,"PGLYRP1"
ENSG00000008441.16,0.111909280100769,-0.591604337873666,3.83957255149497,-0.154080781112814,0.877546041760528,NaN,"Low",0.134538320125375,0.089280240076163,"NFIX"
ENSG00000008513.16,0,NaN,NaN,NaN,NaN,NaN,"Low",NaN,NaN,"ST3GAL1"
ENSG00000008516.17,0,NaN,NaN,NaN,NaN,NaN,"Low",NaN,NaN,"MMP25"
ENSG00000008517.16,0,NaN,NaN,NaN,NaN,NaN,"Low",NaN,NaN,"IL32"
ENSG00000008710.19,0,NaN,NaN,NaN,NaN,NaN,"Low",NaN,NaN,"PKD1"
ENSG00000008735.14,0,NaN,NaN,NaN,NaN,NaN,"Low",NaN,NaN,"MAPK8IP2"
ENSG00000008838.20,0,NaN,NaN,NaN,NaN,NaN,"Low",NaN,NaN,"MED24"
ENSG00000008853.16,0,NaN,NaN,NaN,NaN,NaN,"Low",NaN,NaN,"RHOBTB2"
ENSG00000008869.12,0,NaN,NaN,NaN,NaN,NaN,"Low",NaN,NaN,"HEATR5B"
ENSG00000008952.17,0,NaN,NaN,NaN,NaN,NaN,"Low",NaN,NaN,"SEC62"
ENSG00000008988.9,0.143747580962761,-0.591604337873666,3.83957255149497,-0.154080781112814,0.877546041760528,NaN,"Low",0.172814605253486,0.114680556672036,"RPS20"
ENSG00000009307.16,0.568797423766626,1.08028281235092,3.59869806229357,0.300187121467596,0.764034427933573,NaN,"Low",0.365263417686789,0.772331429846462,"CSDE1"
ENSG00000009335.18,0,NaN,NaN,NaN,NaN,NaN,"Low",NaN,NaN,"UBE3C"
ENSG00000009413.15,0,NaN,NaN,NaN,NaN,NaN,"Low",NaN,NaN,"REV3L"
ENSG00000009694.13,0,NaN,NaN,NaN,NaN,NaN,"Low",NaN,NaN,"TENM1"
ENSG00000009709.12,0,NaN,NaN,NaN,NaN,NaN,"Low",NaN,NaN,"PAX7"
ENSG00000009724.17,0,NaN,NaN,NaN,NaN,NaN,"Low",NaN,NaN,"MASP2"
ENSG00000009765.14,0,NaN,NaN,NaN,NaN,NaN,"Low",NaN,NaN,"IYD"
ENSG00000009780.15,0,NaN,NaN,NaN,NaN,NaN,"Low",NaN,NaN,"FAM76A"
ENSG00000009790.15,0,NaN,NaN,NaN,NaN,NaN,"Low",NaN,NaN,"TRAF3IP3"
ENSG00000009830.11,0,NaN,NaN,NaN,NaN,NaN,"Low",NaN,NaN,"POMT2"
ENSG00000009844.16,0,NaN,NaN,NaN,NaN,NaN,"Low",NaN,NaN,"VTA1"
ENSG00000009950.16,0,NaN,NaN,NaN,NaN,NaN,"Low",NaN,NaN,"MLXIPL"
ENSG00000009954.11,0,NaN,NaN,NaN,NaN,NaN,"Low",NaN,NaN,"BAZ1B"
ENSG00000010017.13,0,NaN,NaN,NaN,NaN,NaN,"Low",NaN,NaN,"RANBP9"
ENSG00000010030.14,0,NaN,NaN,NaN,NaN,NaN,"Low",NaN,NaN,"ETV7"
ENSG00000010072.16,0,NaN,NaN,NaN,NaN,NaN,"Low",NaN,NaN,"SPRTN"
ENSG00000010165.20,0,NaN,NaN,NaN,NaN,NaN,"Low",NaN,NaN,"EEF1AKNMT"
ENSG00000010219.13,0,NaN,NaN,NaN,NaN,NaN,"Low",NaN,NaN,"DYRK4"
ENSG00000010244.18,0,NaN,NaN,NaN,NaN,NaN,"Low",NaN,NaN,"ZNF207"
ENSG00000010256.11,0,NaN,NaN,NaN,NaN,NaN,"Low",NaN,NaN,"UQCRC1"
ENSG00000010270.13,0,NaN,NaN,NaN,NaN,NaN,"Low",NaN,NaN,"STARD3NL"
ENSG00000010278.14,0,NaN,NaN,NaN,NaN,NaN,"Low",NaN,NaN,"CD9"
ENSG00000010282.15,0,NaN,NaN,NaN,NaN,NaN,"Low",NaN,NaN,"HHATL"
ENSG00000010292.13,0,NaN,NaN,NaN,NaN,NaN,"Low",NaN,NaN,"NCAPD2"
ENSG00000010295.19,0,NaN,NaN,NaN,NaN,NaN,"Low",NaN,NaN,"IFFO1"
ENSG00000010310.9,0,NaN,NaN,NaN,NaN,NaN,"Low",NaN,NaN,"GIPR"
ENSG00000010318.21,0,NaN,NaN,NaN,NaN,NaN,"Low",NaN,NaN,"PHF7"
ENSG00000010319.7,0,NaN,NaN,NaN,NaN,NaN,"Low",NaN,NaN,"SEMA3G"
ENSG00000010322.16,0,NaN,NaN,NaN,NaN,NaN,"Low",NaN,NaN,"NISCH"
ENSG00000010327.10,0,NaN,NaN,NaN,NaN,NaN,"Low",NaN,NaN,"STAB1"
ENSG00000010361.14,0,NaN,NaN,NaN,NaN,NaN,"Low",NaN,NaN,"FUZ"
ENSG00000010379.16,0,NaN,NaN,NaN,NaN,NaN,"Low",NaN,NaN,"SLC6A13"
ENSG00000010404.18,0,NaN,NaN,NaN,NaN,NaN,"Low",NaN,NaN,"IDS"
ENSG00000010438.16,0,NaN,NaN,NaN,NaN,NaN,"Low",NaN,NaN,"PRSS3"
ENSG00000010539.11,0,NaN,NaN,NaN,NaN,NaN,"Low",NaN,NaN,"ZNF200"
ENSG00000010610.10,0,NaN,NaN,NaN,NaN,NaN,"Low",NaN,NaN,"CD4"
ENSG00000010626.15,0.143747580962761,-0.591604337873666,3.83957255149497,-0.154080781112814,0.877546041760528,NaN,"Low",0.172814605253486,0.114680556672036,"LRRC23"
ENSG00000010671.15,0,NaN,NaN,NaN,NaN,NaN,"Low",NaN,NaN,"BTK"
ENSG00000010704.18,0,NaN,NaN,NaN,NaN,NaN,"Low",NaN,NaN,"HFE"
ENSG00000010803.16,0,NaN,NaN,NaN,NaN,NaN,"Low",NaN,NaN,"SCMH1"
ENSG00000010810.17,0,NaN,NaN,NaN,NaN,NaN,"Low",NaN,NaN,"FYN"
ENSG00000010818.10,0,NaN,NaN,NaN,NaN,NaN,"Low",NaN,NaN,"HIVEP2"
ENSG00000010932.17,0,NaN,NaN,NaN,NaN,NaN,"Low",NaN,NaN,"FMO1"
ENSG00000011007.12,0,NaN,NaN,NaN,NaN,NaN,"Low",NaN,NaN,"ELOA"
ENSG00000011009.11,0,NaN,NaN,NaN,NaN,NaN,"Low",NaN,NaN,"LYPLA2"
ENSG00000011021.23,0,NaN,NaN,NaN,NaN,NaN,"Low",NaN,NaN,"CLCN6"
ENSG00000011028.14,0,NaN,NaN,NaN,NaN,NaN,"Low",NaN,NaN,"MRC2"
ENSG00000011052.21,0,NaN,NaN,NaN,NaN,NaN,"Low",NaN,NaN,"NME1-NME2"
ENSG00000011083.9,0,NaN,NaN,NaN,NaN,NaN,"Low",NaN,NaN,"SLC6A7"
ENSG00000011105.14,0,NaN,NaN,NaN,NaN,NaN,"Low",NaN,NaN,"TSPAN9"
ENSG00000011114.15,0.0815050707841843,-0.591604337873666,3.83957255149497,-0.154080781112814,0.877546041760528,NaN,"Low",0.0979861124576084,0.0650240291107602,"BTBD7"
ENSG00000011132.12,0,NaN,NaN,NaN,NaN,NaN,"Low",NaN,NaN,"APBA3"
ENSG00000011143.16,0,NaN,NaN,NaN,NaN,NaN,"Low",NaN,NaN,"MKS1"
ENSG00000011198.10,0,NaN,NaN,NaN,NaN,NaN,"Low",NaN,NaN,"ABHD5"
ENSG00000011201.12,0,NaN,NaN,NaN,NaN,NaN,"Low",NaN,NaN,"ANOS1"
ENSG00000011243.18,0,NaN,NaN,NaN,NaN,NaN,"Low",NaN,NaN,"AKAP8L"
ENSG00000011258.16,0,NaN,NaN,NaN,NaN,NaN,"Low",NaN,NaN,"MBTD1"
ENSG00000011260.14,0,NaN,NaN,NaN,NaN,NaN,"Low",NaN,NaN,"UTP18"
ENSG00000011275.18,0,NaN,NaN,NaN,NaN,NaN,"Low",NaN,NaN,"RNF216"
ENSG00000011295.16,0,NaN,NaN,NaN,NaN,NaN,"Low",NaN,NaN,"TTC19"
ENSG00000011304.20,0,NaN,NaN,NaN,NaN,NaN,"Low",NaN,NaN,"PTBP1"
ENSG00000011332.19,0,NaN,NaN,NaN,NaN,NaN,"Low",NaN,NaN,"DPF1"
ENSG00000011347.9,0,NaN,NaN,NaN,NaN,NaN,"Low",NaN,NaN,"SYT7"
ENSG00000011376.12,0,NaN,NaN,NaN,NaN,NaN,"Low",NaN,NaN,"LARS2"
ENSG00000011405.13,0,NaN,NaN,NaN,NaN,NaN,"Low",NaN,NaN,"PIK3C2A"
ENSG00000011422.12,0,NaN,NaN,NaN,NaN,NaN,"Low",NaN,NaN,"PLAUR"
ENSG00000011426.11,0,NaN,NaN,NaN,NaN,NaN,"Low",NaN,NaN,"ANLN"
ENSG00000011451.19,0,NaN,NaN,NaN,NaN,NaN,"Low",NaN,NaN,"WIZ"
ENSG00000011454.17,0,NaN,NaN,NaN,NaN,NaN,"Low",NaN,NaN,"RABGAP1"
ENSG00000011465.17,0.0815050707841843,-0.591604337873666,3.83957255149497,-0.154080781112814,0.877546041760528,NaN,"Low",0.0979861124576084,0.0650240291107602,"DCN"
ENSG00000011478.12,0,NaN,NaN,NaN,NaN,NaN,"Low",NaN,NaN,"QPCTL"
ENSG00000011485.15,0,NaN,NaN,NaN,NaN,NaN,"Low",NaN,NaN,"PPP5C"
ENSG00000011523.14,0,NaN,NaN,NaN,NaN,NaN,"Low",NaN,NaN,"CEP68"
ENSG00000011566.15,0,NaN,NaN,NaN,NaN,NaN,"Low",NaN,NaN,"MAP4K3"
ENSG00000011590.14,0,NaN,NaN,NaN,NaN,NaN,"Low",NaN,NaN,"ZBTB32"
ENSG00000011600.11,0,NaN,NaN,NaN,NaN,NaN,"Low",NaN,NaN,"TYROBP"
ENSG00000011638.10,0,NaN,NaN,NaN,NaN,NaN,"Low",NaN,NaN,"TMEM159"
ENSG00000011677.13,0,NaN,NaN,NaN,NaN,NaN,"Low",NaN,NaN,"GABRA3"
ENSG00000012124.17,0,NaN,NaN,NaN,NaN,NaN,"Low",NaN,NaN,"CD22"
ENSG00000012171.20,0,NaN,NaN,NaN,NaN,NaN,"Low",NaN,NaN,"SEMA3B"
ENSG00000012174.12,0,NaN,NaN,NaN,NaN,NaN,"Low",NaN,NaN,"MBTPS2"
ENSG00000012211.13,0,NaN,NaN,NaN,NaN,NaN,"Low",NaN,NaN,"PRICKLE3"
ENSG00000012223.13,0,NaN,NaN,NaN,NaN,NaN,"Low",NaN,NaN,"LTF"
ENSG00000012232.9,0,NaN,NaN,NaN,NaN,NaN,"Low",NaN,NaN,"EXTL3"
ENSG00000012504.15,0,NaN,NaN,NaN,NaN,NaN,"Low",NaN,NaN,"NR1H4"
ENSG00000012660.14,0,NaN,NaN,NaN,NaN,NaN,"Low",NaN,NaN,"ELOVL5"
ENSG00000012779.11,0,NaN,NaN,NaN,NaN,NaN,"Low",NaN,NaN,"ALOX5"
ENSG00000012817.15,0,NaN,NaN,NaN,NaN,NaN,"Low",NaN,NaN,"KDM5D"
ENSG00000012822.16,0,NaN,NaN,NaN,NaN,NaN,"Low",NaN,NaN,"CALCOCO1"
ENSG00000012963.15,0,NaN,NaN,NaN,NaN,NaN,"Low",NaN,NaN,"UBR7"
ENSG00000012983.11,0,NaN,NaN,NaN,NaN,NaN,"Low",NaN,NaN,"MAP4K5"
ENSG00000013016.16,0,NaN,NaN,NaN,NaN,NaN,"Low",NaN,NaN,"EHD3"
ENSG00000013275.8,0,NaN,NaN,NaN,NaN,NaN,"Low",NaN,NaN,"PSMC4"
ENSG00000013288.9,0,NaN,NaN,NaN,NaN,NaN,"Low",NaN,NaN,"MAN2B2"
ENSG00000013293.6,0,NaN,NaN,NaN,NaN,NaN,"Low",NaN,NaN,"SLC7A14"
ENSG00000013297.11,0,NaN,NaN,NaN,NaN,NaN,"Low",NaN,NaN,"CLDN11"
ENSG00000013306.16,0,NaN,NaN,NaN,NaN,NaN,"Low",NaN,NaN,"SLC25A39"
ENSG00000013364.19,0,NaN,NaN,NaN,NaN,NaN,"Low",NaN,NaN,"MVP"
ENSG00000013374.16,0,NaN,NaN,NaN,NaN,NaN,"Low",NaN,NaN,"NUB1"
ENSG00000013375.16,0,NaN,NaN,NaN,NaN,NaN,"Low",NaN,NaN,"PGM3"
ENSG00000013392.8,0,NaN,NaN,NaN,NaN,NaN,"Low",NaN,NaN,"RWDD2A"
ENSG00000013441.16,0,NaN,NaN,NaN,NaN,NaN,"Low",NaN,NaN,"CLK1"
ENSG00000013503.10,0,NaN,NaN,NaN,NaN,NaN,"Low",NaN,NaN,"POLR3B"
ENSG00000013523.10,0,NaN,NaN,NaN,NaN,NaN,"Low",NaN,NaN,"ANGEL1"
ENSG00000013561.18,0,NaN,NaN,NaN,NaN,NaN,"Low",NaN,NaN,"RNF14"
ENSG00000013563.14,0.0320488138823688,-0.591604337873666,3.83957255149497,-0.154080781112814,0.877546041760528,NaN,"Low",0.0385293657314401,0.0255682620332976,"DNASE1L1"
ENSG00000013573.17,0,NaN,NaN,NaN,NaN,NaN,"Low",NaN,NaN,"DDX11"
ENSG00000013583.10,0,NaN,NaN,NaN,NaN,NaN,"Low",NaN,NaN,"HEBP1"
ENSG00000013588.8,0,NaN,NaN,NaN,NaN,NaN,"Low",NaN,NaN,"GPRC5A"
ENSG00000013619.14,0,NaN,NaN,NaN,NaN,NaN,"Low",NaN,NaN,"MAMLD1"
ENSG00000013725.14,0,NaN,NaN,NaN,NaN,NaN,"Low",NaN,NaN,"CD6"
ENSG00000013810.19,0,NaN,NaN,NaN,NaN,NaN,"Low",NaN,NaN,"TACC3"
ENSG00000014123.10,0,NaN,NaN,NaN,NaN,NaN,"Low",NaN,NaN,"UFL1"
ENSG00000014138.9,0,NaN,NaN,NaN,NaN,NaN,"Low",NaN,NaN,"POLA2"
ENSG00000014164.7,0,NaN,NaN,NaN,NaN,NaN,"Low",NaN,NaN,"ZC3H3"
ENSG00000014216.15,0,NaN,NaN,NaN,NaN,NaN,"Low",NaN,NaN,"CAPN1"
ENSG00000014257.16,0,NaN,NaN,NaN,NaN,NaN,"Low",NaN,NaN,"ACPP"
ENSG00000014641.19,0,NaN,NaN,NaN,NaN,NaN,"Low",NaN,NaN,"MDH1"
ENSG00000014824.14,0,NaN,NaN,NaN,NaN,NaN,"Low",NaN,NaN,"SLC30A9"
ENSG00000014914.21,0,NaN,NaN,NaN,NaN,NaN,"Low",NaN,NaN,"MTMR11"
ENSG00000014919.12,0,NaN,NaN,NaN,NaN,NaN,"Low",NaN,NaN,"COX15"
ENSG00000015133.19,0,NaN,NaN,NaN,NaN,NaN,"Low",NaN,NaN,"CCDC88C"
ENSG00000015153.14,0,NaN,NaN,NaN,NaN,NaN,"Low",NaN,NaN,"YAF2"
ENSG00000015171.19,0,NaN,NaN,NaN,NaN,NaN,"Low",NaN,NaN,"ZMYND11"
ENSG00000015285.10,0,NaN,NaN,NaN,NaN,NaN,"Low",NaN,NaN,"WAS"
ENSG00000015413.9,0,NaN,NaN,NaN,NaN,NaN,"Low",NaN,NaN,"DPEP1"
ENSG00000015475.18,0,NaN,NaN,NaN,NaN,NaN,"Low",NaN,NaN,"BID"
ENSG00000015479.19,0,NaN,NaN,NaN,NaN,NaN,"Low",NaN,NaN,"MATR3"
ENSG00000015520.14,0,NaN,NaN,NaN,NaN,NaN,"Low",NaN,NaN,"NPC1L1"
ENSG00000015532.10,0,NaN,NaN,NaN,NaN,NaN,"Low",NaN,NaN,"XYLT2"
ENSG00000015568.13,0,NaN,NaN,NaN,NaN,NaN,"Low",NaN,NaN,"RGPD5"
ENSG00000015592.16,0,NaN,NaN,NaN,NaN,NaN,"Low",NaN,NaN,"STMN4"
ENSG00000015676.18,0,NaN,NaN,NaN,NaN,NaN,"Low",NaN,NaN,"NUDCD3"
ENSG00000016082.15,0,NaN,NaN,NaN,NaN,NaN,"Low",NaN,NaN,"ISL1"
ENSG00000016391.11,0,NaN,NaN,NaN,NaN,NaN,"Low",NaN,NaN,"CHDH"
ENSG00000016402.13,0,NaN,NaN,NaN,NaN,NaN,"Low",NaN,NaN,"IL20RA"
ENSG00000016490.15,0,NaN,NaN,NaN,NaN,NaN,"Low",NaN,NaN,"CLCA1"
ENSG00000016602.9,0,NaN,NaN,NaN,NaN,NaN,"Low",NaN,NaN,"CLCA4"
ENSG00000016864.18,0,NaN,NaN,NaN,NaN,NaN,"Low",NaN,NaN,"GLT8D1"
ENSG00000017260.19,0,NaN,NaN,NaN,NaN,NaN,"Low",NaN,NaN,"ATP2C1"
ENSG00000017483.15,0,NaN,NaN,NaN,NaN,NaN,"Low",NaN,NaN,"SLC38A5"
ENSG00000017797.13,0.109813465398918,-0.350174545574628,3.83869325998744,-0.0912223305843857,0.927315931687361,NaN,"Low",0.123075518329804,0.0965514124680322,"RALBP1"
ENSG00000018189.13,0,NaN,NaN,NaN,NaN,NaN,"Low",NaN,NaN,"RUFY3"
ENSG00000018236.15,0,NaN,NaN,NaN,NaN,NaN,"Low",NaN,NaN,"CNTN1"
ENSG00000018280.17,0,NaN,NaN,NaN,NaN,NaN,"Low",NaN,NaN,"SLC11A1"
ENSG00000018408.14,0,NaN,NaN,NaN,NaN,NaN,"Low",NaN,NaN,"WWTR1"
ENSG00000018510.16,0,NaN,NaN,NaN,NaN,NaN,"Low",NaN,NaN,"AGPS"
ENSG00000018607.6,0,NaN,NaN,NaN,NaN,NaN,"Low",NaN,NaN,"ZNF806"
ENSG00000018610.14,0,NaN,NaN,NaN,NaN,NaN,"Low",NaN,NaN,"CXorf56"
ENSG00000018625.15,0,NaN,NaN,NaN,NaN,NaN,"Low",NaN,NaN,"ATP1A2"
ENSG00000018699.13,0,NaN,NaN,NaN,NaN,NaN,"Low",NaN,NaN,"TTC27"
ENSG00000018869.16,0,NaN,NaN,NaN,NaN,NaN,"Low",NaN,NaN,"ZNF582"
ENSG00000019102.12,0,NaN,NaN,NaN,NaN,NaN,"Low",NaN,NaN,"VSIG2"
ENSG00000019144.19,0,NaN,NaN,NaN,NaN,NaN,"Low",NaN,NaN,"PHLDB1"
ENSG00000019169.10,0,NaN,NaN,NaN,NaN,NaN,"Low",NaN,NaN,"MARCO"
ENSG00000019186.10,0,NaN,NaN,NaN,NaN,NaN,"Low",NaN,NaN,"CYP24A1"
ENSG00000019485.13,0,NaN,NaN,NaN,NaN,NaN,"Low",NaN,NaN,"PRDM11"
ENSG00000019505.8,0,NaN,NaN,NaN,NaN,NaN,"Low",NaN,NaN,"SYT13"
ENSG00000019582.15,0,NaN,NaN,NaN,NaN,NaN,"Low",NaN,NaN,"CD74"
ENSG00000019995.6,0,NaN,NaN,NaN,NaN,NaN,"Low",NaN,NaN,"ZRANB1"
ENSG00000020129.16,0,NaN,NaN,NaN,NaN,NaN,"Low",NaN,NaN,"NCDN"
ENSG00000020181.18,0,NaN,NaN,NaN,NaN,NaN,"Low",NaN,NaN,"ADGRA2"
ENSG00000020219.9,0,NaN,NaN,NaN,NaN,NaN,"Low",NaN,NaN,"CCT8L1P"
ENSG00000020256.20,0,NaN,NaN,NaN,NaN,NaN,"Low",NaN,NaN,"ZFP64"
ENSG00000020577.13,0,NaN,NaN,NaN,NaN,NaN,"Low",NaN,NaN,"SAMD4A"
ENSG00000020633.18,0.349694651840982,-0.591604337873666,3.83957255149497,-0.154080781112814,0.877546041760528,NaN,"Low",0.42040598396442,0.278983319717544,"RUNX3"
ENSG00000021300.14,0,NaN,NaN,NaN,NaN,NaN,"Low",NaN,NaN,"PLEKHB1"
ENSG00000021355.13,0,NaN,NaN,NaN,NaN,NaN,"Low",NaN,NaN,"SERPINB1"
ENSG00000021461.16,0,NaN,NaN,NaN,NaN,NaN,"Low",NaN,NaN,"CYP3A43"
ENSG00000021488.13,0,NaN,NaN,NaN,NaN,NaN,"Low",NaN,NaN,"SLC7A9"
ENSG00000021574.12,0,NaN,NaN,NaN,NaN,NaN,"Low",NaN,NaN,"SPAST"
ENSG00000021645.18,0,NaN,NaN,NaN,NaN,NaN,"Low",NaN,NaN,"NRXN3"
ENSG00000021762.20,0,NaN,NaN,NaN,NaN,NaN,"Low",NaN,NaN,"OSBPL5"
ENSG00000021776.11,0.981095410041699,0.099178763219258,3.8260003212226,0.0259223091720926,0.979319305878103,NaN,"Low",0.947385747327259,1.01480507275614,"AQR"
ENSG00000021826.16,0.111909280100769,-0.591604337873666,3.83957255149497,-0.154080781112814,0.877546041760528,NaN,"Low",0.134538320125375,0.089280240076163,"CPS1"
ENSG00000021852.13,0,NaN,NaN,NaN,NaN,NaN,"Low",NaN,NaN,"C8B"
ENSG00000022267.19,0,NaN,NaN,NaN,NaN,NaN,"Low",NaN,NaN,"FHL1"
ENSG00000022277.12,0,NaN,NaN,NaN,NaN,NaN,"Low",NaN,NaN,"RTF2"
ENSG00000022355.18,0,NaN,NaN,NaN,NaN,NaN,"Low",NaN,NaN,"GABRA1"
ENSG00000022556.16,0,NaN,NaN,NaN,NaN,NaN,"Low",NaN,NaN,"NLRP2"
ENSG00000022567.9,0,NaN,NaN,NaN,NaN,NaN,"Low",NaN,NaN,"SLC45A4"
ENSG00000022840.16,0,NaN,NaN,NaN,NaN,NaN,"Low",NaN,NaN,"RNF10"
ENSG00000022976.15,0,NaN,NaN,NaN,NaN,NaN,"Low",NaN,NaN,"ZNF839"
ENSG00000023041.11,0,NaN,NaN,NaN,NaN,NaN,"Low",NaN,NaN,"ZDHHC6"
ENSG00000023171.18,0,NaN,NaN,NaN,NaN,NaN,"Low",NaN,NaN,"GRAMD1B"
ENSG00000023191.17,0,NaN,NaN,NaN,NaN,NaN,"Low",NaN,NaN,"RNH1"
ENSG00000023228.14,0,NaN,NaN,NaN,NaN,NaN,"Low",NaN,NaN,"NDUFS1"
ENSG00000023287.13,0,NaN,NaN,NaN,NaN,NaN,"Low",NaN,NaN,"RB1CC1"
ENSG00000023318.8,0,NaN,NaN,NaN,NaN,NaN,"Low",NaN,NaN,"ERP44"
ENSG00000023330.15,0,NaN,NaN,NaN,NaN,NaN,"Low",NaN,NaN,"ALAS1"
ENSG00000023516.9,0,NaN,NaN,NaN,NaN,NaN,"Low",NaN,NaN,"AKAP11"
ENSG00000023572.9,0,NaN,NaN,NaN,NaN,NaN,"Low",NaN,NaN,"GLRX2"
ENSG00000023608.5,0,NaN,NaN,NaN,NaN,NaN,"Low",NaN,NaN,"SNAPC1"
ENSG00000023697.13,0,NaN,NaN,NaN,NaN,NaN,"Low",NaN,NaN,"DERA"
ENSG00000023734.11,0,NaN,NaN,NaN,NaN,NaN,"Low",NaN,NaN,"STRAP"
ENSG00000023839.12,0,NaN,NaN,NaN,NaN,NaN,"Low",NaN,NaN,"ABCC2"
ENSG00000023892.11,0,NaN,NaN,NaN,NaN,NaN,"Low",NaN,NaN,"DEF6"
ENSG00000023902.14,0,NaN,NaN,NaN,NaN,NaN,"Low",NaN,NaN,"PLEKHO1"
ENSG00000023909.10,0,NaN,NaN,NaN,NaN,NaN,"Low",NaN,NaN,"GCLM"
ENSG00000024048.10,0,NaN,NaN,NaN,NaN,NaN,"Low",NaN,NaN,"UBR2"
ENSG00000024422.12,0,NaN,NaN,NaN,NaN,NaN,"Low",NaN,NaN,"EHD2"
ENSG00000024526.17,0,NaN,NaN,NaN,NaN,NaN,"Low",NaN,NaN,"DEPDC1"
ENSG00000024862.17,0,NaN,NaN,NaN,NaN,NaN,"Low",NaN,NaN,"CCDC28A"
ENSG00000025039.15,0,NaN,NaN,NaN,NaN,NaN,"Low",NaN,NaN,"RRAGD"
ENSG00000025156.13,0,NaN,NaN,NaN,NaN,NaN,"Low",NaN,NaN,"HSF2"
ENSG00000025293.17,0,NaN,NaN,NaN,NaN,NaN,"Low",NaN,NaN,"PHF20"
ENSG00000025423.11,0,NaN,NaN,NaN,NaN,NaN,"Low",NaN,NaN,"HSD17B6"
ENSG00000025434.19,0,NaN,NaN,NaN,NaN,NaN,"Low",NaN,NaN,"NR1H3"
ENSG00000025708.14,0,NaN,NaN,NaN,NaN,NaN,"Low",NaN,NaN,"TYMP"
ENSG00000025770.19,0,NaN,NaN,NaN,NaN,NaN,"Low",NaN,NaN,"NCAPH2"
ENSG00000025772.8,0,NaN,NaN,NaN,NaN,NaN,"Low",NaN,NaN,"TOMM34"
ENSG00000025796.14,0.111909280100769,-0.591604337873666,3.83957255149497,-0.154080781112814,0.877546041760528,NaN,"Low",0.134538320125375,0.089280240076163,"SEC63"
ENSG00000025800.14,0,NaN,NaN,NaN,NaN,NaN,"Low",NaN,NaN,"KPNA6"
ENSG00000026036.22,0,NaN,NaN,NaN,NaN,NaN,"Low",NaN,NaN,"RTEL1-TNFRSF6B"
ENSG00000026297.15,0,NaN,NaN,NaN,NaN,NaN,"Low",NaN,NaN,"RNASET2"
ENSG00000026508.18,0,NaN,NaN,NaN,NaN,NaN,"Low",NaN,NaN,"CD44"
ENSG00000026559.14,0,NaN,NaN,NaN,NaN,NaN,"Low",NaN,NaN,"KCNG1"
ENSG00000026652.15,0,NaN,NaN,NaN,NaN,NaN,"Low",NaN,NaN,"AGPAT4"
ENSG00000026751.17,0,NaN,NaN,NaN,NaN,NaN,"Low",NaN,NaN,"SLAMF7"
ENSG00000026950.17,0,NaN,NaN,NaN,NaN,NaN,"Low",NaN,NaN,"BTN3A1"
ENSG00000027001.10,0.111909280100769,-0.591604337873666,3.83957255149497,-0.154080781112814,0.877546041760528,NaN,"Low",0.134538320125375,0.089280240076163,"MIPEP"
ENSG00000027075.15,0.111909280100769,-0.591604337873666,3.83957255149497,-0.154080781112814,0.877546041760528,NaN,"Low",0.134538320125375,0.089280240076163,"PRKCH"
ENSG00000027644.5,0,NaN,NaN,NaN,NaN,NaN,"Low",NaN,NaN,"INSRR"
ENSG00000027697.14,0,NaN,NaN,NaN,NaN,NaN,"Low",NaN,NaN,"IFNGR1"
ENSG00000027847.14,0,NaN,NaN,NaN,NaN,NaN,"Low",NaN,NaN,"B4GALT7"
ENSG00000027869.11,0,NaN,NaN,NaN,NaN,NaN,"Low",NaN,NaN,"SH2D2A"
ENSG00000028116.17,0,NaN,NaN,NaN,NaN,NaN,"Low",NaN,NaN,"VRK2"
ENSG00000028137.19,0,NaN,NaN,NaN,NaN,NaN,"Low",NaN,NaN,"TNFRSF1B"
ENSG00000028203.18,0,NaN,NaN,NaN,NaN,NaN,"Low",NaN,NaN,"VEZT"
ENSG00000028277.21,0.0815050707841843,-0.591604337873666,3.83957255149497,-0.154080781112814,0.877546041760528,NaN,"Low",0.0979861124576084,0.0650240291107602,"POU2F2"
ENSG00000028310.18,0,NaN,NaN,NaN,NaN,NaN,"Low",NaN,NaN,"BRD9"
ENSG00000028528.15,0,NaN,NaN,NaN,NaN,NaN,"Low",NaN,NaN,"SNX1"
ENSG00000028839.10,0,NaN,NaN,NaN,NaN,NaN,"Low",NaN,NaN,"TBPL1"
ENSG00000029153.14,0,NaN,NaN,NaN,NaN,NaN,"Low",NaN,NaN,"ARNTL2"
ENSG00000029363.17,0,NaN,NaN,NaN,NaN,NaN,"Low",NaN,NaN,"BCLAF1"
ENSG00000029364.12,0,NaN,NaN,NaN,NaN,NaN,"Low",NaN,NaN,"SLC39A9"
ENSG00000029534.20,0,NaN,NaN,NaN,NaN,NaN,"Low",NaN,NaN,"ANK1"
ENSG00000029559.7,0,NaN,NaN,NaN,NaN,NaN,"Low",NaN,NaN,"IBSP"
ENSG00000029639.11,0,NaN,NaN,NaN,NaN,NaN,"Low",NaN,NaN,"TFB1M"
ENSG00000029725.17,0,NaN,NaN,NaN,NaN,NaN,"Low",NaN,NaN,"RABEP1"
ENSG00000029993.15,0,NaN,NaN,NaN,NaN,NaN,"Low",NaN,NaN,"HMGB3"
ENSG00000030066.13,0,NaN,NaN,NaN,NaN,NaN,"Low",NaN,NaN,"NUP160"
ENSG00000030110.13,0,NaN,NaN,NaN,NaN,NaN,"Low",NaN,NaN,"BAK1"
ENSG00000030304.14,0.193088038245628,-0.317008161096633,3.83842267346173,-0.0825881326953333,0.93417903777395,NaN,"Low",0.214217029976883,0.171959046514373,"MUSK"
ENSG00000030419.16,0,NaN,NaN,NaN,NaN,NaN,"Low",NaN,NaN,"IKZF2"
ENSG00000030582.18,0,NaN,NaN,NaN,NaN,NaN,"Low",NaN,NaN,"GRN"
ENSG00000031003.10,0,NaN,NaN,NaN,NaN,NaN,"Low",NaN,NaN,"FAM13B"
ENSG00000031081.11,0,NaN,NaN,NaN,NaN,NaN,"Low",NaN,NaN,"ARHGAP31"
ENSG00000031691.7,0,NaN,NaN,NaN,NaN,NaN,"Low",NaN,NaN,"CENPQ"
ENSG00000031698.13,0,NaN,NaN,NaN,NaN,NaN,"Low",NaN,NaN,"SARS"
ENSG00000031823.14,0,NaN,NaN,NaN,NaN,NaN,"Low",NaN,NaN,"RANBP3"
ENSG00000032219.19,0,NaN,NaN,NaN,NaN,NaN,"Low",NaN,NaN,"ARID4A"
ENSG00000032389.12,0,NaN,NaN,NaN,NaN,NaN,"Low",NaN,NaN,"EIPR1"
ENSG00000032444.16,0,NaN,NaN,NaN,NaN,NaN,"Low",NaN,NaN,"PNPLA6"
ENSG00000032742.17,0,NaN,NaN,NaN,NaN,NaN,"Low",NaN,NaN,"IFT88"
ENSG00000033011.12,0,NaN,NaN,NaN,NaN,NaN,"Low",NaN,NaN,"ALG1"
ENSG00000033030.14,0,NaN,NaN,NaN,NaN,NaN,"Low",NaN,NaN,"ZCCHC8"
ENSG00000033050.9,0,NaN,NaN,NaN,NaN,NaN,"Low",NaN,NaN,"ABCF2"
ENSG00000033100.16,0,NaN,NaN,NaN,NaN,NaN,"Low",NaN,NaN,"CHPF2"
ENSG00000033122.20,0,NaN,NaN,NaN,NaN,NaN,"Low",NaN,NaN,"LRRC7"
ENSG00000033170.16,0,NaN,NaN,NaN,NaN,NaN,"Low",NaN,NaN,"FUT8"
ENSG00000033178.13,0,NaN,NaN,NaN,NaN,NaN,"Low",NaN,NaN,"UBA6"
ENSG00000033327.13,0.110975088685231,-0.591604337873666,3.83957255149497,-0.154080781112814,0.877546041760528,NaN,"Low",0.13341522699486,0.0885349503756016,"GAB2"
ENSG00000033627.16,0,NaN,NaN,NaN,NaN,NaN,"Low",NaN,NaN,"ATP6V0A1"
ENSG00000033800.13,0,NaN,NaN,NaN,NaN,NaN,"Low",NaN,NaN,"PIAS1"
ENSG00000033867.16,0,NaN,NaN,NaN,NaN,NaN,"Low",NaN,NaN,"SLC4A7"
ENSG00000034053.14,0,NaN,NaN,NaN,NaN,NaN,"Low",NaN,NaN,"APBA2"
ENSG00000034152.19,0,NaN,NaN,NaN,NaN,NaN,"Low",NaN,NaN,"MAP2K3"
ENSG00000034239.11,0,NaN,NaN,NaN,NaN,NaN,"Low",NaN,NaN,"EFCAB1"
ENSG00000034510.6,0,NaN,NaN,NaN,NaN,NaN,"Low",NaN,NaN,"TMSB10"
ENSG00000034533.11,0,NaN,NaN,NaN,NaN,NaN,"Low",NaN,NaN,"ASTE1"
ENSG00000034677.13,0,NaN,NaN,NaN,NaN,NaN,"Low",NaN,NaN,"RNF19A"
ENSG00000034693.15,0,NaN,NaN,NaN,NaN,NaN,"Low",NaN,NaN,"PEX3"
ENSG00000034713.8,0,NaN,NaN,NaN,NaN,NaN,"Low",NaN,NaN,"GABARAPL2"
ENSG00000034971.17,0,NaN,NaN,NaN,NaN,NaN,"Low",NaN,NaN,"MYOC"
ENSG00000035115.22,0,NaN,NaN,NaN,NaN,NaN,"Low",NaN,NaN,"SH3YL1"
ENSG00000035141.8,0,NaN,NaN,NaN,NaN,NaN,"Low",NaN,NaN,"FAM136A"
ENSG00000035403.17,0,NaN,NaN,NaN,NaN,NaN,"Low",NaN,NaN,"VCL"
ENSG00000035499.13,0,NaN,NaN,NaN,NaN,NaN,"Low",NaN,NaN,"DEPDC1B"
ENSG00000035664.11,0,NaN,NaN,NaN,NaN,NaN,"Low",NaN,NaN,"DAPK2"
ENSG00000035681.9,0,NaN,NaN,NaN,NaN,NaN,"Low",NaN,NaN,"NSMAF"
ENSG00000035687.10,0,NaN,NaN,NaN,NaN,NaN,"Low",NaN,NaN,"ADSS"
ENSG00000035720.8,0,NaN,NaN,NaN,NaN,NaN,"Low",NaN,NaN,"STAP1"
ENSG00000035928.16,0,NaN,NaN,NaN,NaN,NaN,"Low",NaN,NaN,"RFC1"
ENSG00000036054.13,0,NaN,NaN,NaN,NaN,NaN,"Low",NaN,NaN,"TBC1D23"
ENSG00000036448.10,0,NaN,NaN,NaN,NaN,NaN,"Low",NaN,NaN,"MYOM2"
ENSG00000036473.8,0,NaN,NaN,NaN,NaN,NaN,"Low",NaN,NaN,"OTC"
ENSG00000036530.9,0,NaN,NaN,NaN,NaN,NaN,"Low",NaN,NaN,"CYP46A1"
ENSG00000036549.13,0,NaN,NaN,NaN,NaN,NaN,"Low",NaN,NaN,"AC118549.1"
ENSG00000036565.15,0,NaN,NaN,NaN,NaN,NaN,"Low",NaN,NaN,"SLC18A1"
ENSG00000036672.16,0,NaN,NaN,NaN,NaN,NaN,"Low",NaN,NaN,"USP2"
ENSG00000036828.16,0,NaN,NaN,NaN,NaN,NaN,"Low",NaN,NaN,"CASR"
ENSG00000037042.9,0,NaN,NaN,NaN,NaN,NaN,"Low",NaN,NaN,"TUBG2"
ENSG00000037241.7,0,NaN,NaN,NaN,NaN,NaN,"Low",NaN,NaN,"RPL26L1"
ENSG00000037280.16,0,NaN,NaN,NaN,NaN,NaN,"Low",NaN,NaN,"FLT4"
ENSG00000037474.15,0,NaN,NaN,NaN,NaN,NaN,"Low",NaN,NaN,"NSUN2"
ENSG00000037637.11,0.0815050707841842,-0.591604337873666,3.83957255149497,-0.154080781112814,0.877546041760528,NaN,"Low",0.0979861124576083,0.0650240291107602,"FBXO42"
ENSG00000037749.12,0,NaN,NaN,NaN,NaN,NaN,"Low",NaN,NaN,"MFAP3"
ENSG00000037757.14,0,NaN,NaN,NaN,NaN,NaN,"Low",NaN,NaN,"MRI1"
ENSG00000037897.17,0,NaN,NaN,NaN,NaN,NaN,"Low",NaN,NaN,"METTL1"
ENSG00000037965.6,0,NaN,NaN,NaN,NaN,NaN,"Low",NaN,NaN,"HOXC8"
ENSG00000038002.9,0,NaN,NaN,NaN,NaN,NaN,"Low",NaN,NaN,"AGA"
ENSG00000038210.14,0,NaN,NaN,NaN,NaN,NaN,"Low",NaN,NaN,"PI4K2B"
ENSG00000038219.13,0.26321975146021,-0.317008161096633,3.83842267346173,-0.0825881326953333,0.93417903777395,NaN,"Low",0.292023026912369,0.234416476008052,"BOD1L1"
ENSG00000038274.17,0,NaN,NaN,NaN,NaN,NaN,"Low",NaN,NaN,"MAT2B"
ENSG00000038295.8,0,NaN,NaN,NaN,NaN,NaN,"Low",NaN,NaN,"TLL1"
ENSG00000038358.15,0.0815050707841843,-0.591604337873666,3.83957255149497,-0.154080781112814,0.877546041760528,NaN,"Low",0.0979861124576083,0.0650240291107602,"EDC4"
ENSG00000038382.20,0,NaN,NaN,NaN,NaN,NaN,"Low",NaN,NaN,"TRIO"
ENSG00000038532.16,0,NaN,NaN,NaN,NaN,NaN,"Low",NaN,NaN,"CLEC16A"
ENSG00000038945.15,0,NaN,NaN,NaN,NaN,NaN,"Low",NaN,NaN,"MSR1"
ENSG00000039123.16,0,NaN,NaN,NaN,NaN,NaN,"Low",NaN,NaN,"MTREX"
ENSG00000039139.9,0,NaN,NaN,NaN,NaN,NaN,"Low",NaN,NaN,"DNAH5"
ENSG00000039319.17,0.0815050707841844,-0.591604337873666,3.83957255149497,-0.154080781112814,0.877546041760528,NaN,"Low",0.0979861124576084,0.0650240291107603,"ZFYVE16"
ENSG00000039523.20,0,NaN,NaN,NaN,NaN,NaN,"Low",NaN,NaN,"RIPOR1"
ENSG00000039537.13,0,NaN,NaN,NaN,NaN,NaN,"Low",NaN,NaN,"C6"
ENSG00000039560.14,0,NaN,NaN,NaN,NaN,NaN,"Low",NaN,NaN,"RAI14"
ENSG00000039600.11,0,NaN,NaN,NaN,NaN,NaN,"Low",NaN,NaN,"SOX30"
ENSG00000039987.6,0,NaN,NaN,NaN,NaN,NaN,"Low",NaN,NaN,"BEST2"
ENSG00000040199.18,0,NaN,NaN,NaN,NaN,NaN,"Low",NaN,NaN,"PHLPP2"
ENSG00000040275.17,0,NaN,NaN,NaN,NaN,NaN,"Low",NaN,NaN,"SPDL1"
ENSG00000040341.18,0,NaN,NaN,NaN,NaN,NaN,"Low",NaN,NaN,"STAU2"
ENSG00000040487.13,0,NaN,NaN,NaN,NaN,NaN,"Low",NaN,NaN,"SLC66A1"
ENSG00000040531.14,0,NaN,NaN,NaN,NaN,NaN,"Low",NaN,NaN,"CTNS"
ENSG00000040608.14,0,NaN,NaN,NaN,NaN,NaN,"Low",NaN,NaN,"RTN4R"
ENSG00000040633.13,0,NaN,NaN,NaN,NaN,NaN,"Low",NaN,NaN,"PHF23"
ENSG00000040731.10,0,NaN,NaN,NaN,NaN,NaN,"Low",NaN,NaN,"CDH10"
ENSG00000040933.15,0,NaN,NaN,NaN,NaN,NaN,"Low",NaN,NaN,"INPP4A"
ENSG00000041353.10,0,NaN,NaN,NaN,NaN,NaN,"Low",NaN,NaN,"RAB27B"
ENSG00000041357.16,0,NaN,NaN,NaN,NaN,NaN,"Low",NaN,NaN,"PSMA4"
ENSG00000041515.16,0,NaN,NaN,NaN,NaN,NaN,"Low",NaN,NaN,"MYO16"
ENSG00000041802.11,0,NaN,NaN,NaN,NaN,NaN,"Low",NaN,NaN,"LSG1"
ENSG00000041982.16,0.0815050707841844,-0.591604337873666,3.83957255149497,-0.154080781112814,0.877546041760528,NaN,"Low",0.0979861124576085,0.0650240291107603,"TNC"
ENSG00000042062.13,0,NaN,NaN,NaN,NaN,NaN,"Low",NaN,NaN,"RIPOR3"
ENSG00000042088.14,0,NaN,NaN,NaN,NaN,NaN,"Low",NaN,NaN,"TDP1"
ENSG00000042286.15,0,NaN,NaN,NaN,NaN,NaN,"Low",NaN,NaN,"AIFM2"
ENSG00000042304.11,0,NaN,NaN,NaN,NaN,NaN,"Low",NaN,NaN,"C2orf83"
ENSG00000042317.17,0,NaN,NaN,NaN,NaN,NaN,"Low",NaN,NaN,"SPATA7"
ENSG00000042429.12,0,NaN,NaN,NaN,NaN,NaN,"Low",NaN,NaN,"MED17"
ENSG00000042445.14,0,NaN,NaN,NaN,NaN,NaN,"Low",NaN,NaN,"RETSAT"
ENSG00000042493.16,0,NaN,NaN,NaN,NaN,NaN,"Low",NaN,NaN,"CAPG"
ENSG00000042753.11,0,NaN,NaN,NaN,NaN,NaN,"Low",NaN,NaN,"AP2S1"
ENSG00000042781.13,0,NaN,NaN,NaN,NaN,NaN,"Low",NaN,NaN,"USH2A"
ENSG00000042813.8,0,NaN,NaN,NaN,NaN,NaN,"Low",NaN,NaN,"ZPBP"
ENSG00000042832.12,0,NaN,NaN,NaN,NaN,NaN,"Low",NaN,NaN,"TG"
ENSG00000042980.13,0,NaN,NaN,NaN,NaN,NaN,"Low",NaN,NaN,"ADAM28"
ENSG00000043039.7,0,NaN,NaN,NaN,NaN,NaN,"Low",NaN,NaN,"BARX2"
ENSG00000043093.15,0,NaN,NaN,NaN,NaN,NaN,"Low",NaN,NaN,"DCUN1D1"
ENSG00000043143.20,0,NaN,NaN,NaN,NaN,NaN,"Low",NaN,NaN,"JADE2"
ENSG00000043355.12,0.65696455369915,0.550097558856876,3.49643229382899,0.157331105718182,0.874983906704001,NaN,"Low",0.533210479280517,0.780718628117782,"ZIC2"
ENSG00000043462.12,0,NaN,NaN,NaN,NaN,NaN,"Low",NaN,NaN,"LCP2"
ENSG00000043514.17,0,NaN,NaN,NaN,NaN,NaN,"Low",NaN,NaN,"TRIT1"
ENSG00000043591.6,0,NaN,NaN,NaN,NaN,NaN,"Low",NaN,NaN,"ADRB1"
ENSG00000044012.4,0,NaN,NaN,NaN,NaN,NaN,"Low",NaN,NaN,"GUCA2B"
ENSG00000044090.8,0,NaN,NaN,NaN,NaN,NaN,"Low",NaN,NaN,"CUL7"
ENSG00000044115.21,0,NaN,NaN,NaN,NaN,NaN,"Low",NaN,NaN,"CTNNA1"
ENSG00000044446.12,0,NaN,NaN,NaN,NaN,NaN,"Low",NaN,NaN,"PHKA2"
ENSG00000044459.15,0,NaN,NaN,NaN,NaN,NaN,"Low",NaN,NaN,"CNTLN"
ENSG00000044524.11,0,NaN,NaN,NaN,NaN,NaN,"Low",NaN,NaN,"EPHA3"
ENSG00000044574.8,0,NaN,NaN,NaN,NaN,NaN,"Low",NaN,NaN,"HSPA5"
ENSG00000046604.13,0,NaN,NaN,NaN,NaN,NaN,"Low",NaN,NaN,"DSG2"
ENSG00000046647.13,0,NaN,NaN,NaN,NaN,NaN,"Low",NaN,NaN,"GEMIN8"
ENSG00000046651.15,0,NaN,NaN,NaN,NaN,NaN,"Low",NaN,NaN,"OFD1"
ENSG00000046653.15,0,NaN,NaN,NaN,NaN,NaN,"Low",NaN,NaN,"GPM6B"
ENSG00000046774.10,0,NaN,NaN,NaN,NaN,NaN,"Low",NaN,NaN,"MAGEC2"
ENSG00000046889.19,0,NaN,NaN,NaN,NaN,NaN,"Low",NaN,NaN,"PREX2"
ENSG00000047056.16,0,NaN,NaN,NaN,NaN,NaN,"Low",NaN,NaN,"WDR37"
ENSG00000047188.16,0,NaN,NaN,NaN,NaN,NaN,"Low",NaN,NaN,"YTHDC2"
ENSG00000047230.15,0,NaN,NaN,NaN,NaN,NaN,"Low",NaN,NaN,"CTPS2"
ENSG00000047249.18,0,NaN,NaN,NaN,NaN,NaN,"Low",NaN,NaN,"ATP6V1H"
ENSG00000047315.16,0,NaN,NaN,NaN,NaN,NaN,"Low",NaN,NaN,"POLR2B"
ENSG00000047346.12,0,NaN,NaN,NaN,NaN,NaN,"Low",NaN,NaN,"FAM214A"
ENSG00000047365.12,0,NaN,NaN,NaN,NaN,NaN,"Low",NaN,NaN,"ARAP2"
ENSG00000047410.14,0,NaN,NaN,NaN,NaN,NaN,"Low",NaN,NaN,"TPR"
ENSG00000047457.14,0,NaN,NaN,NaN,NaN,NaN,"Low",NaN,NaN,"CP"
ENSG00000047578.13,0,NaN,NaN,NaN,NaN,NaN,"Low",NaN,NaN,"KIAA0556"
ENSG00000047579.19,0,NaN,NaN,NaN,NaN,NaN,"Low",NaN,NaN,"DTNBP1"
ENSG00000047597.7,0,NaN,NaN,NaN,NaN,NaN,"Low",NaN,NaN,"XK"
ENSG00000047617.15,0,NaN,NaN,NaN,NaN,NaN,"Low",NaN,NaN,"ANO2"
ENSG00000047621.12,0,NaN,NaN,NaN,NaN,NaN,"Low",NaN,NaN,"C12orf4"
ENSG00000047634.15,0,NaN,NaN,NaN,NaN,NaN,"Low",NaN,NaN,"SCML1"
ENSG00000047644.18,0,NaN,NaN,NaN,NaN,NaN,"Low",NaN,NaN,"WWC3"
ENSG00000047648.23,0,NaN,NaN,NaN,NaN,NaN,"Low",NaN,NaN,"ARHGAP6"
ENSG00000047662.5,0.0320488138823688,-0.591604337873666,3.83957255149497,-0.154080781112814,0.877546041760528,NaN,"Low",0.0385293657314401,0.0255682620332975,"FAM184B"
ENSG00000047849.21,0,NaN,NaN,NaN,NaN,NaN,"Low",NaN,NaN,"MAP4"
ENSG00000047932.14,0,NaN,NaN,NaN,NaN,NaN,"Low",NaN,NaN,"GOPC"
ENSG00000047936.10,0,NaN,NaN,NaN,NaN,NaN,"Low",NaN,NaN,"ROS1"
ENSG00000048028.11,0,NaN,NaN,NaN,NaN,NaN,"Low",NaN,NaN,"USP28"
ENSG00000048052.21,0.349694651840982,-0.591604337873666,3.83957255149497,-0.154080781112814,0.877546041760528,NaN,"Low",0.420405983964419,0.278983319717544,"HDAC9"
ENSG00000048140.18,0,NaN,NaN,NaN,NaN,NaN,"Low",NaN,NaN,"TSPAN17"
ENSG00000048162.20,0,NaN,NaN,NaN,NaN,NaN,"Low",NaN,NaN,"NOP16"
ENSG00000048342.16,0,NaN,NaN,NaN,NaN,NaN,"Low",NaN,NaN,"CC2D2A"
ENSG00000048392.11,0,NaN,NaN,NaN,NaN,NaN,"Low",NaN,NaN,"RRM2B"
ENSG00000048405.10,0,NaN,NaN,NaN,NaN,NaN,"Low",NaN,NaN,"ZNF800"
ENSG00000048462.11,0,NaN,NaN,NaN,NaN,NaN,"Low",NaN,NaN,"TNFRSF17"
ENSG00000048471.14,0,NaN,NaN,NaN,NaN,NaN,"Low",NaN,NaN,"SNX29"
ENSG00000048540.15,0,NaN,NaN,NaN,NaN,NaN,"Low",NaN,NaN,"LMO3"
ENSG00000048544.6,0,NaN,NaN,NaN,NaN,NaN,"Low",NaN,NaN,"MRPS10"
ENSG00000048545.14,0,NaN,NaN,NaN,NaN,NaN,"Low",NaN,NaN,"GUCA1A"
ENSG00000048649.13,0,NaN,NaN,NaN,NaN,NaN,"Low",NaN,NaN,"RSF1"
ENSG00000048707.15,0,NaN,NaN,NaN,NaN,NaN,"Low",NaN,NaN,"VPS13D"
ENSG00000048740.18,1.09908699916932,1.36971646055197,2.6243732667909,0.52192135847614,0.60172508658871,NaN,"Low",0.613295963465182,1.58487803487346,"CELF2"
ENSG00000048828.17,0,NaN,NaN,NaN,NaN,NaN,"Low",NaN,NaN,"FAM120A"
ENSG00000048991.16,0,NaN,NaN,NaN,NaN,NaN,"Low",NaN,NaN,"R3HDM1"
ENSG00000049089.15,0,NaN,NaN,NaN,NaN,NaN,"Low",NaN,NaN,"COL9A2"
ENSG00000049130.16,0,NaN,NaN,NaN,NaN,NaN,"Low",NaN,NaN,"KITLG"
ENSG00000049192.15,0.0815050707841843,-0.591604337873666,3.83957255149497,-0.154080781112814,0.877546041760528,NaN,"Low",0.0979861124576084,0.0650240291107602,"ADAMTS6"
ENSG00000049239.12,0,NaN,NaN,NaN,NaN,NaN,"Low",NaN,NaN,"H6PD"
ENSG00000049245.13,0,NaN,NaN,NaN,NaN,NaN,"Low",NaN,NaN,"VAMP3"
ENSG00000049246.14,0,NaN,NaN,NaN,NaN,NaN,"Low",NaN,NaN,"PER3"
ENSG00000049247.13,0,NaN,NaN,NaN,NaN,NaN,"Low",NaN,NaN,"UTS2"
ENSG00000049249.8,0,NaN,NaN,NaN,NaN,NaN,"Low",NaN,NaN,"TNFRSF9"
ENSG00000049283.18,0,NaN,NaN,NaN,NaN,NaN,"Low",NaN,NaN,"EPN3"
ENSG00000049323.16,0,NaN,NaN,NaN,NaN,NaN,"Low",NaN,NaN,"LTBP1"
ENSG00000049449.9,0,NaN,NaN,NaN,NaN,NaN,"Low",NaN,NaN,"RCN1"
ENSG00000049540.17,0,NaN,NaN,NaN,NaN,NaN,"Low",NaN,NaN,"ELN"
ENSG00000049541.11,0,NaN,NaN,NaN,NaN,NaN,"Low",NaN,NaN,"RFC2"
ENSG00000049618.23,0,NaN,NaN,NaN,NaN,NaN,"Low",NaN,NaN,"ARID1B"
ENSG00000049656.14,0,NaN,NaN,NaN,NaN,NaN,"Low",NaN,NaN,"CLPTM1L"
ENSG00000049759.18,0,NaN,NaN,NaN,NaN,NaN,"Low",NaN,NaN,"NEDD4L"
ENSG00000049768.15,0,NaN,NaN,NaN,NaN,NaN,"Low",NaN,NaN,"FOXP3"
ENSG00000049769.14,0,NaN,NaN,NaN,NaN,NaN,"Low",NaN,NaN,"PPP1R3F"
ENSG00000049860.14,0,NaN,NaN,NaN,NaN,NaN,"Low",NaN,NaN,"HEXB"
ENSG00000049883.15,0,NaN,NaN,NaN,NaN,NaN,"Low",NaN,NaN,"PTCD2"
ENSG00000050030.15,0,NaN,NaN,NaN,NaN,NaN,"Low",NaN,NaN,"NEXMIF"
ENSG00000050130.18,0.354157908648476,0.544545609561986,3.82869276437828,0.142227554696573,0.886900267528007,NaN,"Low",0.288101800449557,0.420214016847396,"JKAMP"
ENSG00000050165.18,0.255152540667826,-3.08651033951785,3.76363430506018,-0.820087736836721,0.412166092593953,NaN,"Low",0.45655701705006,0.0537480642855909,"DKK3"
ENSG00000050327.15,0,NaN,NaN,NaN,NaN,NaN,"Low",NaN,NaN,"ARHGEF5"
ENSG00000050344.9,0,NaN,NaN,NaN,NaN,NaN,"Low",NaN,NaN,"NFE2L3"
ENSG00000050393.11,0,NaN,NaN,NaN,NaN,NaN,"Low",NaN,NaN,"MCUR1"
ENSG00000050405.13,0,NaN,NaN,NaN,NaN,NaN,"Low",NaN,NaN,"LIMA1"
ENSG00000050426.16,0,NaN,NaN,NaN,NaN,NaN,"Low",NaN,NaN,"LETMD1"
ENSG00000050438.17,0,NaN,NaN,NaN,NaN,NaN,"Low",NaN,NaN,"SLC4A8"
ENSG00000050555.18,0,NaN,NaN,NaN,NaN,NaN,"Low",NaN,NaN,"LAMC3"
ENSG00000050628.20,0,NaN,NaN,NaN,NaN,NaN,"Low",NaN,NaN,"PTGER3"
ENSG00000050730.16,0,NaN,NaN,NaN,NaN,NaN,"Low",NaN,NaN,"TNIP3"
ENSG00000050748.17,0,NaN,NaN,NaN,NaN,NaN,"Low",NaN,NaN,"MAPK9"
ENSG00000050767.17,0,NaN,NaN,NaN,NaN,NaN,"Low",NaN,NaN,"COL23A1"
ENSG00000050820.17,0,NaN,NaN,NaN,NaN,NaN,"Low",NaN,NaN,"BCAR1"
ENSG00000051009.10,0,NaN,NaN,NaN,NaN,NaN,"Low",NaN,NaN,"FAM160A2"
ENSG00000051108.15,0,NaN,NaN,NaN,NaN,NaN,"Low",NaN,NaN,"HERPUD1"
ENSG00000051128.19,0,NaN,NaN,NaN,NaN,NaN,"Low",NaN,NaN,"HOMER3"
ENSG00000051341.14,0,NaN,NaN,NaN,NaN,NaN,"Low",NaN,NaN,"POLQ"
ENSG00000051382.8,0,NaN,NaN,NaN,NaN,NaN,"Low",NaN,NaN,"PIK3CB"
ENSG00000051523.11,0,NaN,NaN,NaN,NaN,NaN,"Low",NaN,NaN,"CYBA"
ENSG00000051596.9,0,NaN,NaN,NaN,NaN,NaN,"Low",NaN,NaN,"THOC3"
ENSG00000051620.11,0,NaN,NaN,NaN,NaN,NaN,"Low",NaN,NaN,"HEBP2"
ENSG00000051825.15,1.08113747772407,2.22601632801683,2.95879248874045,0.752339454857964,0.451846946562469,NaN,"Low",0.380789233374286,1.78148572207386,"MPHOSPH9"
ENSG00000052126.14,0,NaN,NaN,NaN,NaN,NaN,"Low",NaN,NaN,"PLEKHA5"
ENSG00000052344.16,0,NaN,NaN,NaN,NaN,NaN,"Low",NaN,NaN,"PRSS8"
ENSG00000052723.11,0,NaN,NaN,NaN,NaN,NaN,"Low",NaN,NaN,"SIKE1"
ENSG00000052749.13,0,NaN,NaN,NaN,NaN,NaN,"Low",NaN,NaN,"RRP12"
ENSG00000052795.13,0.0815050707841843,-0.591604337873666,3.83957255149497,-0.154080781112814,0.877546041760528,NaN,"Low",0.0979861124576084,0.0650240291107603,"FNIP2"
ENSG00000052802.13,0,NaN,NaN,NaN,NaN,NaN,"Low",NaN,NaN,"MSMO1"
ENSG00000052841.15,0,NaN,NaN,NaN,NaN,NaN,"Low",NaN,NaN,"TTC17"
ENSG00000052850.8,0,NaN,NaN,NaN,NaN,NaN,"Low",NaN,NaN,"ALX4"
ENSG00000053108.17,0,NaN,NaN,NaN,NaN,NaN,"Low",NaN,NaN,"FSTL4"
ENSG00000053254.15,0,NaN,NaN,NaN,NaN,NaN,"Low",NaN,NaN,"FOXN3"
ENSG00000053328.8,0,NaN,NaN,NaN,NaN,NaN,"Low",NaN,NaN,"METTL24"
ENSG00000053371.12,0,NaN,NaN,NaN,NaN,NaN,"Low",NaN,NaN,"AKR7A2"
ENSG00000053372.5,0,NaN,NaN,NaN,NaN,NaN,"Low",NaN,NaN,"MRTO4"
ENSG00000053438.11,0,NaN,NaN,NaN,NaN,NaN,"Low",NaN,NaN,"NNAT"
ENSG00000053501.13,0,NaN,NaN,NaN,NaN,NaN,"Low",NaN,NaN,"USE1"
ENSG00000053524.12,0,NaN,NaN,NaN,NaN,NaN,"Low",NaN,NaN,"MCF2L2"
ENSG00000053702.15,0,NaN,NaN,NaN,NaN,NaN,"Low",NaN,NaN,"NRIP2"
ENSG00000053747.16,0,NaN,NaN,NaN,NaN,NaN,"Low",NaN,NaN,"LAMA3"
ENSG00000053770.12,0,NaN,NaN,NaN,NaN,NaN,"Low",NaN,NaN,"AP5M1"
ENSG00000053900.10,0,NaN,NaN,NaN,NaN,NaN,"Low",NaN,NaN,"ANAPC4"
ENSG00000053918.17,0,NaN,NaN,NaN,NaN,NaN,"Low",NaN,NaN,"KCNQ1"
ENSG00000054116.12,0,NaN,NaN,NaN,NaN,NaN,"Low",NaN,NaN,"TRAPPC3"
ENSG00000054118.15,0,NaN,NaN,NaN,NaN,NaN,"Low",NaN,NaN,"THRAP3"
ENSG00000054148.17,0,NaN,NaN,NaN,NaN,NaN,"Low",NaN,NaN,"PHPT1"
ENSG00000054179.12,0,NaN,NaN,NaN,NaN,NaN,"Low",NaN,NaN,"ENTPD2"
ENSG00000054219.11,0,NaN,NaN,NaN,NaN,NaN,"Low",NaN,NaN,"LY75"
ENSG00000054267.22,0,NaN,NaN,NaN,NaN,NaN,"Low",NaN,NaN,"ARID4B"
ENSG00000054277.14,0,NaN,NaN,NaN,NaN,NaN,"Low",NaN,NaN,"OPN3"
ENSG00000054282.16,0,NaN,NaN,NaN,NaN,NaN,"Low",NaN,NaN,"SDCCAG8"
ENSG00000054356.14,0,NaN,NaN,NaN,NaN,NaN,"Low",NaN,NaN,"PTPRN"
ENSG00000054392.13,0,NaN,NaN,NaN,NaN,NaN,"Low",NaN,NaN,"HHAT"
ENSG00000054523.17,0,NaN,NaN,NaN,NaN,NaN,"Low",NaN,NaN,"KIF1B"
ENSG00000054598.9,0,NaN,NaN,NaN,NaN,NaN,"Low",NaN,NaN,"FOXC1"
ENSG00000054611.14,0,NaN,NaN,NaN,NaN,NaN,"Low",NaN,NaN,"TBC1D22A"
ENSG00000054654.16,0.110975088685231,-0.591604337873666,3.83957255149497,-0.154080781112814,0.877546041760528,NaN,"Low",0.13341522699486,0.0885349503756016,"SYNE2"
ENSG00000054690.14,0,NaN,NaN,NaN,NaN,NaN,"Low",NaN,NaN,"PLEKHH1"
ENSG00000054793.14,0,NaN,NaN,NaN,NaN,NaN,"Low",NaN,NaN,"ATP9A"
ENSG00000054796.13,0,NaN,NaN,NaN,NaN,NaN,"Low",NaN,NaN,"SPO11"
ENSG00000054803.4,0,NaN,NaN,NaN,NaN,NaN,"Low",NaN,NaN,"CBLN4"
ENSG00000054938.15,0,NaN,NaN,NaN,NaN,NaN,"Low",NaN,NaN,"CHRDL2"
ENSG00000054965.10,0,NaN,NaN,NaN,NaN,NaN,"Low",NaN,NaN,"FAM168A"
ENSG00000054967.13,0,NaN,NaN,NaN,NaN,NaN,"Low",NaN,NaN,"RELT"
ENSG00000054983.17,0,NaN,NaN,NaN,NaN,NaN,"Low",NaN,NaN,"GALC"
ENSG00000055044.11,0,NaN,NaN,NaN,NaN,NaN,"Low",NaN,NaN,"NOP58"
ENSG00000055070.17,0,NaN,NaN,NaN,NaN,NaN,"Low",NaN,NaN,"SZRD1"
ENSG00000055118.15,0,NaN,NaN,NaN,NaN,NaN,"Low",NaN,NaN,"KCNH2"
ENSG00000055147.19,0,NaN,NaN,NaN,NaN,NaN,"Low",NaN,NaN,"FAM114A2"
ENSG00000055163.20,0,NaN,NaN,NaN,NaN,NaN,"Low",NaN,NaN,"CYFIP2"
ENSG00000055208.19,0,NaN,NaN,NaN,NaN,NaN,"Low",NaN,NaN,"TAB2"
ENSG00000055211.14,0,NaN,NaN,NaN,NaN,NaN,"Low",NaN,NaN,"GINM1"
ENSG00000055332.18,0,NaN,NaN,NaN,NaN,NaN,"Low",NaN,NaN,"EIF2AK2"
ENSG00000055483.19,0,NaN,NaN,NaN,NaN,NaN,"Low",NaN,NaN,"USP36"
ENSG00000055609.18,0.111909280100769,-0.591604337873666,3.83957255149497,-0.154080781112814,0.877546041760528,NaN,"Low",0.134538320125375,0.089280240076163,"KMT2C"
ENSG00000055732.13,0.33102688029782,0.0993518313011794,3.83324258941156,0.0259184825858962,0.979322358026659,NaN,"Low",0.319633226589091,0.34242053400655,"MCOLN3"
ENSG00000055813.6,0,NaN,NaN,NaN,NaN,NaN,"Low",NaN,NaN,"CCDC85A"
ENSG00000055917.15,0,NaN,NaN,NaN,NaN,NaN,"Low",NaN,NaN,"PUM2"
ENSG00000055950.16,0,NaN,NaN,NaN,NaN,NaN,"Low",NaN,NaN,"MRPL43"
ENSG00000055955.17,0,NaN,NaN,NaN,NaN,NaN,"Low",NaN,NaN,"ITIH4"
ENSG00000055957.11,0,NaN,NaN,NaN,NaN,NaN,"Low",NaN,NaN,"ITIH1"
ENSG00000056050.7,0,NaN,NaN,NaN,NaN,NaN,"Low",NaN,NaN,"HPF1"
ENSG00000056097.16,0,NaN,NaN,NaN,NaN,NaN,"Low",NaN,NaN,"ZFR"
ENSG00000056277.16,0,NaN,NaN,NaN,NaN,NaN,"Low",NaN,NaN,"ZNF280C"
ENSG00000056291.17,0,NaN,NaN,NaN,NaN,NaN,"Low",NaN,NaN,"NPFFR2"
ENSG00000056487.16,0,NaN,NaN,NaN,NaN,NaN,"Low",NaN,NaN,"PHF21B"
ENSG00000056558.11,0,NaN,NaN,NaN,NaN,NaN,"Low",NaN,NaN,"TRAF1"
ENSG00000056586.16,0,NaN,NaN,NaN,NaN,NaN,"Low",NaN,NaN,"RC3H2"
ENSG00000056736.10,0,NaN,NaN,NaN,NaN,NaN,"Low",NaN,NaN,"IL17RB"
ENSG00000056972.20,0.91809840298978,0.999925386305525,2.9673833120519,0.336972100046654,0.736137932287695,NaN,"Low",0.612086705491927,1.22411010048763,"TRAF3IP2"
ENSG00000056998.20,0,NaN,NaN,NaN,NaN,NaN,"Low",NaN,NaN,"GYG2"
ENSG00000057019.16,0,NaN,NaN,NaN,NaN,NaN,"Low",NaN,NaN,"DCBLD2"
ENSG00000057149.16,0,NaN,NaN,NaN,NaN,NaN,"Low",NaN,NaN,"SERPINB3"
ENSG00000057252.13,0,NaN,NaN,NaN,NaN,NaN,"Low",NaN,NaN,"SOAT1"
ENSG00000057294.14,0,NaN,NaN,NaN,NaN,NaN,"Low",NaN,NaN,"PKP2"
ENSG00000057468.7,0,NaN,NaN,NaN,NaN,NaN,"Low",NaN,NaN,"MSH4"
ENSG00000057593.13,0.0815050707841844,-0.591604337873666,3.83957255149497,-0.154080781112814,0.877546041760528,NaN,"Low",0.0979861124576084,0.0650240291107603,"F7"
ENSG00000057608.17,0,NaN,NaN,NaN,NaN,NaN,"Low",NaN,NaN,"GDI2"
ENSG00000057657.17,0,NaN,NaN,NaN,NaN,NaN,"Low",NaN,NaN,"PRDM1"
ENSG00000057663.16,0,NaN,NaN,NaN,NaN,NaN,"Low",NaN,NaN,"ATG5"
ENSG00000057704.13,0,NaN,NaN,NaN,NaN,NaN,"Low",NaN,NaN,"TMCC3"
ENSG00000057757.10,0,NaN,NaN,NaN,NaN,NaN,"Low",NaN,NaN,"PITHD1"
ENSG00000057935.13,0,NaN,NaN,NaN,NaN,NaN,"Low",NaN,NaN,"MTA3"
ENSG00000058056.9,0,NaN,NaN,NaN,NaN,NaN,"Low",NaN,NaN,"USP13"
ENSG00000058063.16,0,NaN,NaN,NaN,NaN,NaN,"Low",NaN,NaN,"ATP11B"
ENSG00000058085.15,0,NaN,NaN,NaN,NaN,NaN,"Low",NaN,NaN,"LAMC2"
ENSG00000058091.17,0,NaN,NaN,NaN,NaN,NaN,"Low",NaN,NaN,"CDK14"
ENSG00000058262.10,0,NaN,NaN,NaN,NaN,NaN,"Low",NaN,NaN,"SEC61A1"
ENSG00000058272.19,0,NaN,NaN,NaN,NaN,NaN,"Low",NaN,NaN,"PPP1R12A"
ENSG00000058335.15,0,NaN,NaN,NaN,NaN,NaN,"Low",NaN,NaN,"RASGRF1"
ENSG00000058404.20,0.63961094247117,0.550512110845784,3.50250064039746,0.157176876571053,0.875105451599206,NaN,"Low",0.519037180218912,0.760184704723429,"CAMK2B"
ENSG00000058453.17,0,NaN,NaN,NaN,NaN,NaN,"Low",NaN,NaN,"CROCC"
ENSG00000058600.16,0,NaN,NaN,NaN,NaN,NaN,"Low",NaN,NaN,"POLR3E"
ENSG00000058668.14,0,NaN,NaN,NaN,NaN,NaN,"Low",NaN,NaN,"ATP2B4"
ENSG00000058673.16,0,NaN,NaN,NaN,NaN,NaN,"Low",NaN,NaN,"ZC3H11A"
ENSG00000058729.11,0.0545804919861158,-0.370693903055814,3.83888033439161,-0.0965630263946641,0.92307341989428,NaN,"Low",0.0615542702728775,0.0476067136993541,"RIOK2"
ENSG00000058799.15,0,NaN,NaN,NaN,NaN,NaN,"Low",NaN,NaN,"YIPF1"
ENSG00000058804.12,0,NaN,NaN,NaN,NaN,NaN,"Low",NaN,NaN,"NDC1"
ENSG00000058866.15,0,NaN,NaN,NaN,NaN,NaN,"Low",NaN,NaN,"DGKG"
ENSG00000059122.16,0,NaN,NaN,NaN,NaN,NaN,"Low",NaN,NaN,"FLYWCH1"
ENSG00000059145.18,0,NaN,NaN,NaN,NaN,NaN,"Low",NaN,NaN,"UNKL"
ENSG00000059377.17,0,NaN,NaN,NaN,NaN,NaN,"Low",NaN,NaN,"TBXAS1"
ENSG00000059378.12,0,NaN,NaN,NaN,NaN,NaN,"Low",NaN,NaN,"PARP12"
ENSG00000059573.9,0,NaN,NaN,NaN,NaN,NaN,"Low",NaN,NaN,"ALDH18A1"
ENSG00000059588.10,0,NaN,NaN,NaN,NaN,NaN,"Low",NaN,NaN,"TARBP1"
ENSG00000059691.12,0,NaN,NaN,NaN,NaN,NaN,"Low",NaN,NaN,"GATB"
ENSG00000059728.11,0,NaN,NaN,NaN,NaN,NaN,"Low",NaN,NaN,"MXD1"
ENSG00000059758.8,0,NaN,NaN,NaN,NaN,NaN,"Low",NaN,NaN,"CDK17"
ENSG00000059769.20,0,NaN,NaN,NaN,NaN,NaN,"Low",NaN,NaN,"DNAJC25"
ENSG00000059915.17,0,NaN,NaN,NaN,NaN,NaN,"Low",NaN,NaN,"PSD"
ENSG00000060069.16,0,NaN,NaN,NaN,NaN,NaN,"Low",NaN,NaN,"CTDP1"
ENSG00000060138.13,0,NaN,NaN,NaN,NaN,NaN,"Low",NaN,NaN,"YBX3"
ENSG00000060140.9,0,NaN,NaN,NaN,NaN,NaN,"Low",NaN,NaN,"STYK1"
ENSG00000060237.17,0,NaN,NaN,NaN,NaN,NaN,"Low",NaN,NaN,"WNK1"
ENSG00000060303.5,0,NaN,NaN,NaN,NaN,NaN,"Low",NaN,NaN,"RPS17P5"
ENSG00000060339.14,0.22161201001354,-0.00126878927910239,3.83495774961887,-0.00033084830705853,0.999736021248646,NaN,"Low",0.221709459202847,0.221514560824234,"CCAR1"
ENSG00000060491.16,0,NaN,NaN,NaN,NaN,NaN,"Low",NaN,NaN,"OGFR"
ENSG00000060558.4,0,NaN,NaN,NaN,NaN,NaN,"Low",NaN,NaN,"GNA15"
ENSG00000060566.14,0,NaN,NaN,NaN,NaN,NaN,"Low",NaN,NaN,"CREB3L3"
ENSG00000060642.10,0,NaN,NaN,NaN,NaN,NaN,"Low",NaN,NaN,"PIGV"
ENSG00000060656.20,0,NaN,NaN,NaN,NaN,NaN,"Low",NaN,NaN,"PTPRU"
ENSG00000060688.13,0,NaN,NaN,NaN,NaN,NaN,"Low",NaN,NaN,"SNRNP40"
ENSG00000060709.15,0,NaN,NaN,NaN,NaN,NaN,"Low",NaN,NaN,"RIMBP2"
ENSG00000060718.22,0,NaN,NaN,NaN,NaN,NaN,"Low",NaN,NaN,"COL11A1"
ENSG00000060749.15,0,NaN,NaN,NaN,NaN,NaN,"Low",NaN,NaN,"QSER1"
ENSG00000060762.19,0,NaN,NaN,NaN,NaN,NaN,"Low",NaN,NaN,"MPC1"
ENSG00000060971.18,0,NaN,NaN,NaN,NaN,NaN,"Low",NaN,NaN,"ACAA1"
ENSG00000060982.15,0,NaN,NaN,NaN,NaN,NaN,"Low",NaN,NaN,"BCAT1"
ENSG00000061273.18,0,NaN,NaN,NaN,NaN,NaN,"Low",NaN,NaN,"HDAC7"
ENSG00000061337.15,0,NaN,NaN,NaN,NaN,NaN,"Low",NaN,NaN,"LZTS1"
ENSG00000061455.11,0,NaN,NaN,NaN,NaN,NaN,"Low",NaN,NaN,"PRDM6"
ENSG00000061492.12,0,NaN,NaN,NaN,NaN,NaN,"Low",NaN,NaN,"WNT8A"
ENSG00000061656.10,0,NaN,NaN,NaN,NaN,NaN,"Low",NaN,NaN,"SPAG4"
ENSG00000061676.15,0,NaN,NaN,NaN,NaN,NaN,"Low",NaN,NaN,"NCKAP1"
ENSG00000061794.13,0,NaN,NaN,NaN,NaN,NaN,"Low",NaN,NaN,"MRPS35"
ENSG00000061918.13,0,NaN,NaN,NaN,NaN,NaN,"Low",NaN,NaN,"GUCY1B1"
ENSG00000061936.9,0,NaN,NaN,NaN,NaN,NaN,"Low",NaN,NaN,"SFSWAP"
ENSG00000061938.19,0,NaN,NaN,NaN,NaN,NaN,"Low",NaN,NaN,"TNK2"
ENSG00000061987.16,0,NaN,NaN,NaN,NaN,NaN,"Low",NaN,NaN,"MON2"
ENSG00000062038.14,0,NaN,NaN,NaN,NaN,NaN,"Low",NaN,NaN,"CDH3"
ENSG00000062096.15,0,NaN,NaN,NaN,NaN,NaN,"Low",NaN,NaN,"ARSF"
ENSG00000062194.16,0,NaN,NaN,NaN,NaN,NaN,"Low",NaN,NaN,"GPBP1"
ENSG00000062282.15,0,NaN,NaN,NaN,NaN,NaN,"Low",NaN,NaN,"DGAT2"
ENSG00000062370.16,0,NaN,NaN,NaN,NaN,NaN,"Low",NaN,NaN,"ZNF112"
ENSG00000062485.19,0,NaN,NaN,NaN,NaN,NaN,"Low",NaN,NaN,"CS"
ENSG00000062524.16,0,NaN,NaN,NaN,NaN,NaN,"Low",NaN,NaN,"LTK"
ENSG00000062582.14,0,NaN,NaN,NaN,NaN,NaN,"Low",NaN,NaN,"MRPS24"
ENSG00000062598.18,0,NaN,NaN,NaN,NaN,NaN,"Low",NaN,NaN,"ELMO2"
ENSG00000062650.19,0,NaN,NaN,NaN,NaN,NaN,"Low",NaN,NaN,"WAPL"
ENSG00000062716.13,0,NaN,NaN,NaN,NaN,NaN,"Low",NaN,NaN,"VMP1"
ENSG00000062725.10,0,NaN,NaN,NaN,NaN,NaN,"Low",NaN,NaN,"APPBP2"
ENSG00000062822.14,0,NaN,NaN,NaN,NaN,NaN,"Low",NaN,NaN,"POLD1"
ENSG00000063015.20,0,NaN,NaN,NaN,NaN,NaN,"Low",NaN,NaN,"SEZ6"
ENSG00000063046.17,0,NaN,NaN,NaN,NaN,NaN,"Low",NaN,NaN,"EIF4B"
ENSG00000063127.16,0,NaN,NaN,NaN,NaN,NaN,"Low",NaN,NaN,"SLC6A16"
ENSG00000063169.10,0,NaN,NaN,NaN,NaN,NaN,"Low",NaN,NaN,"BICRA"
ENSG00000063176.16,0,NaN,NaN,NaN,NaN,NaN,"Low",NaN,NaN,"SPHK2"
ENSG00000063177.13,0.230933545026399,-1.93510249502548,3.82232434950738,-0.506263288534075,0.612671831113985,NaN,"Low",0.366124548240173,0.0957425418126256,"RPL18"
ENSG00000063180.9,0,NaN,NaN,NaN,NaN,NaN,"Low",NaN,NaN,"CA11"
ENSG00000063241.8,0,NaN,NaN,NaN,NaN,NaN,"Low",NaN,NaN,"ISOC2"
ENSG00000063244.12,0,NaN,NaN,NaN,NaN,NaN,"Low",NaN,NaN,"U2AF2"
ENSG00000063245.14,0.0850508468892753,-1.93510249502548,3.82232434950738,-0.506263288534076,0.612671831113985,NaN,"Low",0.13484053558014,0.0352611581984107,"EPN1"
ENSG00000063322.15,0,NaN,NaN,NaN,NaN,NaN,"Low",NaN,NaN,"MED29"
ENSG00000063438.17,0,NaN,NaN,NaN,NaN,NaN,"Low",NaN,NaN,"AHRR"
ENSG00000063515.2,0,NaN,NaN,NaN,NaN,NaN,"Low",NaN,NaN,"GSC2"
ENSG00000063587.14,0,NaN,NaN,NaN,NaN,NaN,"Low",NaN,NaN,"ZNF275"
ENSG00000063601.17,0,NaN,NaN,NaN,NaN,NaN,"Low",NaN,NaN,"MTMR1"
ENSG00000063660.9,0,NaN,NaN,NaN,NaN,NaN,"Low",NaN,NaN,"GPC1"
ENSG00000063761.16,0,NaN,NaN,NaN,NaN,NaN,"Low",NaN,NaN,"ADCK1"
ENSG00000063854.13,0.111909280100769,-0.591604337873666,3.83957255149497,-0.154080781112814,0.877546041760528,NaN,"Low",0.134538320125375,0.089280240076163,"HAGH"
ENSG00000063978.16,0,NaN,NaN,NaN,NaN,NaN,"Low",NaN,NaN,"RNF4"
ENSG00000064012.21,0,NaN,NaN,NaN,NaN,NaN,"Low",NaN,NaN,"CASP8"
ENSG00000064042.18,0,NaN,NaN,NaN,NaN,NaN,"Low",NaN,NaN,"LIMCH1"
ENSG00000064102.15,0,NaN,NaN,NaN,NaN,NaN,"Low",NaN,NaN,"INTS13"
ENSG00000064115.11,0,NaN,NaN,NaN,NaN,NaN,"Low",NaN,NaN,"TM7SF3"
ENSG00000064195.7,0.0508059129624642,-0.591604337873666,3.83957255149497,-0.154080781112814,0.877546041760528,NaN,"Low",0.0610793151046191,0.0405325108203093,"DLX3"
ENSG00000064199.6,0,NaN,NaN,NaN,NaN,NaN,"Low",NaN,NaN,"SPA17"
ENSG00000064201.15,0,NaN,NaN,NaN,NaN,NaN,"Low",NaN,NaN,"TSPAN32"
ENSG00000064205.10,0,NaN,NaN,NaN,NaN,NaN,"Low",NaN,NaN,"CCN5"
ENSG00000064218.5,0,NaN,NaN,NaN,NaN,NaN,"Low",NaN,NaN,"DMRT3"
ENSG00000064225.12,0,NaN,NaN,NaN,NaN,NaN,"Low",NaN,NaN,"ST3GAL6"
ENSG00000064270.12,0,NaN,NaN,NaN,NaN,NaN,"Low",NaN,NaN,"ATP2C2"
ENSG00000064300.9,0,NaN,NaN,NaN,NaN,NaN,"Low",NaN,NaN,"NGFR"
ENSG00000064309.14,0,NaN,NaN,NaN,NaN,NaN,"Low",NaN,NaN,"CDON"
ENSG00000064313.12,0,NaN,NaN,NaN,NaN,NaN,"Low",NaN,NaN,"TAF2"
ENSG00000064393.16,0,NaN,NaN,NaN,NaN,NaN,"Low",NaN,NaN,"HIPK2"
ENSG00000064419.13,0,NaN,NaN,NaN,NaN,NaN,"Low",NaN,NaN,"TNPO3"
ENSG00000064489.23,0,NaN,NaN,NaN,NaN,NaN,"Low",NaN,NaN,"BORCS8-MEF2B"
ENSG00000064490.14,0,NaN,NaN,NaN,NaN,NaN,"Low",NaN,NaN,"RFXANK"
ENSG00000064545.15,0,NaN,NaN,NaN,NaN,NaN,"Low",NaN,NaN,"TMEM161A"
ENSG00000064547.14,0,NaN,NaN,NaN,NaN,NaN,"Low",NaN,NaN,"LPAR2"
ENSG00000064607.17,0,NaN,NaN,NaN,NaN,NaN,"Low",NaN,NaN,"SUGP2"
ENSG00000064651.14,0,NaN,NaN,NaN,NaN,NaN,"Low",NaN,NaN,"SLC12A2"
ENSG00000064652.11,0,NaN,NaN,NaN,NaN,NaN,"Low",NaN,NaN,"SNX24"
ENSG00000064655.19,0,NaN,NaN,NaN,NaN,NaN,"Low",NaN,NaN,"EYA2"
ENSG00000064666.15,0,NaN,NaN,NaN,NaN,NaN,"Low",NaN,NaN,"CNN2"
ENSG00000064687.12,0,NaN,NaN,NaN,NaN,NaN,"Low",NaN,NaN,"ABCA7"
ENSG00000064692.19,0,NaN,NaN,NaN,NaN,NaN,"Low",NaN,NaN,"SNCAIP"
ENSG00000064703.12,0,NaN,NaN,NaN,NaN,NaN,"Low",NaN,NaN,"DDX20"
ENSG00000064726.10,0,NaN,NaN,NaN,NaN,NaN,"Low",NaN,NaN,"BTBD1"
ENSG00000064763.11,0,NaN,NaN,NaN,NaN,NaN,"Low",NaN,NaN,"FAR2"
ENSG00000064787.13,0.638134821563367,-0.317008161096633,3.83842267346173,-0.0825881326953333,0.93417903777395,NaN,"Low",0.707963825424736,0.568305817701998,"BCAS1"
ENSG00000064835.11,0,NaN,NaN,NaN,NaN,NaN,"Low",NaN,NaN,"POU1F1"
ENSG00000064886.14,0,NaN,NaN,NaN,NaN,NaN,"Low",NaN,NaN,"CHI3L2"
ENSG00000064932.16,0,NaN,NaN,NaN,NaN,NaN,"Low",NaN,NaN,"SBNO2"
ENSG00000064961.19,0,NaN,NaN,NaN,NaN,NaN,"Low",NaN,NaN,"HMG20B"
ENSG00000064989.13,0,NaN,NaN,NaN,NaN,NaN,"Low",NaN,NaN,"CALCRL"
ENSG00000064995.18,0,NaN,NaN,NaN,NaN,NaN,"Low",NaN,NaN,"TAF11"
ENSG00000064999.15,0,NaN,NaN,NaN,NaN,NaN,"Low",NaN,NaN,"ANKS1A"
ENSG00000065000.18,0,NaN,NaN,NaN,NaN,NaN,"Low",NaN,NaN,"AP3D1"
ENSG00000065029.15,0,NaN,NaN,NaN,NaN,NaN,"Low",NaN,NaN,"ZNF76"
ENSG00000065054.14,0,NaN,NaN,NaN,NaN,NaN,"Low",NaN,NaN,"SLC9A3R2"
ENSG00000065060.17,0,NaN,NaN,NaN,NaN,NaN,"Low",NaN,NaN,"UHRF1BP1"
ENSG00000065135.11,0,NaN,NaN,NaN,NaN,NaN,"Low",NaN,NaN,"GNAI3"
ENSG00000065150.21,0,NaN,NaN,NaN,NaN,NaN,"Low",NaN,NaN,"IPO5"
ENSG00000065154.11,0,NaN,NaN,NaN,NaN,NaN,"Low",NaN,NaN,"OAT"
ENSG00000065183.16,0,NaN,NaN,NaN,NaN,NaN,"Low",NaN,NaN,"WDR3"
ENSG00000065243.20,0,NaN,NaN,NaN,NaN,NaN,"Low",NaN,NaN,"PKN2"
ENSG00000065268.10,0,NaN,NaN,NaN,NaN,NaN,"Low",NaN,NaN,"WDR18"
ENSG00000065308.5,0,NaN,NaN,NaN,NaN,NaN,"Low",NaN,NaN,"TRAM2"
ENSG00000065320.9,0,NaN,NaN,NaN,NaN,NaN,"Low",NaN,NaN,"NTN1"
ENSG00000065325.13,0,NaN,NaN,NaN,NaN,NaN,"Low",NaN,NaN,"GLP2R"
ENSG00000065328.16,0,NaN,NaN,NaN,NaN,NaN,"Low",NaN,NaN,"MCM10"
ENSG00000065357.20,0,NaN,NaN,NaN,NaN,NaN,"Low",NaN,NaN,"DGKA"
ENSG00000065361.15,0.185243878677973,-0.357714104386394,3.8375523140869,-0.0932141310682061,0.9257334482991,NaN,"Low",0.208092413744126,0.16239534361182,"ERBB3"
ENSG00000065371.17,0,NaN,NaN,NaN,NaN,NaN,"Low",NaN,NaN,"ROPN1"
ENSG00000065413.20,0,NaN,NaN,NaN,NaN,NaN,"Low",NaN,NaN,"ANKRD44"
ENSG00000065427.14,0,NaN,NaN,NaN,NaN,NaN,"Low",NaN,NaN,"KARS"
ENSG00000065457.10,0,NaN,NaN,NaN,NaN,NaN,"Low",NaN,NaN,"ADAT1"
ENSG00000065485.20,0,NaN,NaN,NaN,NaN,NaN,"Low",NaN,NaN,"PDIA5"
ENSG00000065491.8,0,NaN,NaN,NaN,NaN,NaN,"Low",NaN,NaN,"TBC1D22B"
ENSG00000065518.8,0,NaN,NaN,NaN,NaN,NaN,"Low",NaN,NaN,"NDUFB4"
ENSG00000065526.11,0,NaN,NaN,NaN,NaN,NaN,"Low",NaN,NaN,"SPEN"
ENSG00000065534.18,0,NaN,NaN,NaN,NaN,NaN,"Low",NaN,NaN,"MYLK"
ENSG00000065548.18,0,NaN,NaN,NaN,NaN,NaN,"Low",NaN,NaN,"ZC3H15"
ENSG00000065559.15,0,NaN,NaN,NaN,NaN,NaN,"Low",NaN,NaN,"MAP2K4"
ENSG00000065600.12,0,NaN,NaN,NaN,NaN,NaN,"Low",NaN,NaN,"PACC1"
ENSG00000065609.14,0,NaN,NaN,NaN,NaN,NaN,"Low",NaN,NaN,"SNAP91"
ENSG00000065613.15,0,NaN,NaN,NaN,NaN,NaN,"Low",NaN,NaN,"SLK"
ENSG00000065615.14,0,NaN,NaN,NaN,NaN,NaN,"Low",NaN,NaN,"CYB5R4"
ENSG00000065618.21,0,NaN,NaN,NaN,NaN,NaN,"Low",NaN,NaN,"COL17A1"
ENSG00000065621.15,0,NaN,NaN,NaN,NaN,NaN,"Low",NaN,NaN,"GSTO2"
ENSG00000065665.21,0,NaN,NaN,NaN,NaN,NaN,"Low",NaN,NaN,"SEC61A2"
ENSG00000065675.15,0,NaN,NaN,NaN,NaN,NaN,"Low",NaN,NaN,"PRKCQ"
ENSG00000065717.15,0,NaN,NaN,NaN,NaN,NaN,"Low",NaN,NaN,"TLE2"
ENSG00000065802.12,0,NaN,NaN,NaN,NaN,NaN,"Low",NaN,NaN,"ASB1"
ENSG00000065809.13,0,NaN,NaN,NaN,NaN,NaN,"Low",NaN,NaN,"FAM107B"
ENSG00000065833.9,0,NaN,NaN,NaN,NaN,NaN,"Low",NaN,NaN,"ME1"
ENSG00000065882.16,0,NaN,NaN,NaN,NaN,NaN,"Low",NaN,NaN,"TBC1D1"
ENSG00000065883.16,0,NaN,NaN,NaN,NaN,NaN,"Low",NaN,NaN,"CDK13"
ENSG00000065911.12,0,NaN,NaN,NaN,NaN,NaN,"Low",NaN,NaN,"MTHFD2"
ENSG00000065923.10,0,NaN,NaN,NaN,NaN,NaN,"Low",NaN,NaN,"SLC9A7"
ENSG00000065970.9,0.0815050707841843,-0.591604337873666,3.83957255149497,-0.154080781112814,0.877546041760528,NaN,"Low",0.0979861124576084,0.0650240291107602,"FOXJ2"
ENSG00000065978.19,0,NaN,NaN,NaN,NaN,NaN,"Low",NaN,NaN,"YBX1"
ENSG00000065989.16,0,NaN,NaN,NaN,NaN,NaN,"Low",NaN,NaN,"PDE4A"
ENSG00000066027.12,0,NaN,NaN,NaN,NaN,NaN,"Low",NaN,NaN,"PPP2R5A"
ENSG00000066032.18,0,NaN,NaN,NaN,NaN,NaN,"Low",NaN,NaN,"CTNNA2"
ENSG00000066044.15,0,NaN,NaN,NaN,NaN,NaN,"Low",NaN,NaN,"ELAVL1"
ENSG00000066056.14,0,NaN,NaN,NaN,NaN,NaN,"Low",NaN,NaN,"TIE1"
ENSG00000066084.13,0.0320488138823688,-0.591604337873666,3.83957255149497,-0.154080781112814,0.877546041760528,NaN,"Low",0.0385293657314401,0.0255682620332975,"DIP2B"
ENSG00000066117.15,0,NaN,NaN,NaN,NaN,NaN,"Low",NaN,NaN,"SMARCD1"
ENSG00000066135.13,0,NaN,NaN,NaN,NaN,NaN,"Low",NaN,NaN,"KDM4A"
ENSG00000066136.20,0,NaN,NaN,NaN,NaN,NaN,"Low",NaN,NaN,"NFYC"
ENSG00000066185.13,0,NaN,NaN,NaN,NaN,NaN,"Low",NaN,NaN,"ZMYND12"
ENSG00000066230.12,0,NaN,NaN,NaN,NaN,NaN,"Low",NaN,NaN,"SLC9A3"
ENSG00000066248.15,0.111909280100769,-0.591604337873666,3.83957255149497,-0.154080781112814,0.877546041760528,NaN,"Low",0.134538320125375,0.089280240076163,"NGEF"
ENSG00000066279.18,0,NaN,NaN,NaN,NaN,NaN,"Low",NaN,NaN,"ASPM"
ENSG00000066294.14,0,NaN,NaN,NaN,NaN,NaN,"Low",NaN,NaN,"CD84"
ENSG00000066322.15,0,NaN,NaN,NaN,NaN,NaN,"Low",NaN,NaN,"ELOVL1"
ENSG00000066336.11,0,NaN,NaN,NaN,NaN,NaN,"Low",NaN,NaN,"SPI1"
ENSG00000066379.15,0,NaN,NaN,NaN,NaN,NaN,"Low",NaN,NaN,"ZNRD1"
ENSG00000066382.16,0,NaN,NaN,NaN,NaN,NaN,"Low",NaN,NaN,"MPPED2"
ENSG00000066405.13,0,NaN,NaN,NaN,NaN,NaN,"Low",NaN,NaN,"CLDN18"
ENSG00000066422.5,0,NaN,NaN,NaN,NaN,NaN,"Low",NaN,NaN,"ZBTB11"
ENSG00000066427.24,0,NaN,NaN,NaN,NaN,NaN,"Low",NaN,NaN,"ATXN3"
ENSG00000066455.13,0,NaN,NaN,NaN,NaN,NaN,"Low",NaN,NaN,"GOLGA5"
ENSG00000066468.22,0,NaN,NaN,NaN,NaN,NaN,"Low",NaN,NaN,"FGFR2"
ENSG00000066557.6,0.143747580962761,-0.591604337873666,3.83957255149497,-0.154080781112814,0.877546041760528,NaN,"Low",0.172814605253486,0.114680556672036,"LRRC40"
ENSG00000066583.12,0,NaN,NaN,NaN,NaN,NaN,"Low",NaN,NaN,"ISOC1"
ENSG00000066629.17,0,NaN,NaN,NaN,NaN,NaN,"Low",NaN,NaN,"EML1"
ENSG00000066651.20,0,NaN,NaN,NaN,NaN,NaN,"Low",NaN,NaN,"TRMT11"
ENSG00000066654.14,0,NaN,NaN,NaN,NaN,NaN,"Low",NaN,NaN,"THUMPD1"
ENSG00000066697.14,0,NaN,NaN,NaN,NaN,NaN,"Low",NaN,NaN,"MSANTD3"
ENSG00000066735.14,0,NaN,NaN,NaN,NaN,NaN,"Low",NaN,NaN,"KIF26A"
ENSG00000066739.12,0,NaN,NaN,NaN,NaN,NaN,"Low",NaN,NaN,"ATG2B"
ENSG00000066777.9,0,NaN,NaN,NaN,NaN,NaN,"Low",NaN,NaN,"ARFGEF1"
ENSG00000066813.14,0,NaN,NaN,NaN,NaN,NaN,"Low",NaN,NaN,"ACSM2B"
ENSG00000066827.16,0,NaN,NaN,NaN,NaN,NaN,"Low",NaN,NaN,"ZFAT"
ENSG00000066855.16,0,NaN,NaN,NaN,NaN,NaN,"Low",NaN,NaN,"MTFR1"
ENSG00000066923.17,0,NaN,NaN,NaN,NaN,NaN,"Low",NaN,NaN,"STAG3"
ENSG00000066926.11,0,NaN,NaN,NaN,NaN,NaN,"Low",NaN,NaN,"FECH"
ENSG00000066933.16,0.143747580962761,-0.591604337873666,3.83957255149497,-0.154080781112814,0.877546041760528,NaN,"Low",0.172814605253486,0.114680556672036,"MYO9A"
ENSG00000067048.17,0,NaN,NaN,NaN,NaN,NaN,"Low",NaN,NaN,"DDX3Y"
ENSG00000067057.17,0,NaN,NaN,NaN,NaN,NaN,"Low",NaN,NaN,"PFKP"
ENSG00000067064.11,0,NaN,NaN,NaN,NaN,NaN,"Low",NaN,NaN,"IDI1"
ENSG00000067066.17,0,NaN,NaN,NaN,NaN,NaN,"Low",NaN,NaN,"SP100"
ENSG00000067082.15,0.449905239619162,-0.330948284923086,3.83819712265208,-0.0862249317446237,0.931287611844756,NaN,"Low",0.501283335532144,0.39852714370618,"KLF6"
ENSG00000067113.17,0,NaN,NaN,NaN,NaN,NaN,"Low",NaN,NaN,"PLPP1"
ENSG00000067141.17,0,NaN,NaN,NaN,NaN,NaN,"Low",NaN,NaN,"NEO1"
ENSG00000067167.8,0,NaN,NaN,NaN,NaN,NaN,"Low",NaN,NaN,"TRAM1"
ENSG00000067177.15,0,NaN,NaN,NaN,NaN,NaN,"Low",NaN,NaN,"PHKA1"
ENSG00000067191.16,0,NaN,NaN,NaN,NaN,NaN,"Low",NaN,NaN,"CACNB1"
ENSG00000067208.14,0.111909280100769,-0.591604337873666,3.83957255149497,-0.154080781112814,0.877546041760528,NaN,"Low",0.134538320125375,0.0892802400761629,"EVI5"
ENSG00000067221.14,0,NaN,NaN,NaN,NaN,NaN,"Low",NaN,NaN,"STOML1"
ENSG00000067248.10,0,NaN,NaN,NaN,NaN,NaN,"Low",NaN,NaN,"DHX29"
ENSG00000067334.14,0,NaN,NaN,NaN,NaN,NaN,"Low",NaN,NaN,"DNTTIP2"
ENSG00000067365.14,0,NaN,NaN,NaN,NaN,NaN,"Low",NaN,NaN,"METTL22"
ENSG00000067445.21,0,NaN,NaN,NaN,NaN,NaN,"Low",NaN,NaN,"TRO"
ENSG00000067533.6,0.110975088685231,-0.591604337873666,3.83957255149497,-0.154080781112814,0.877546041760528,NaN,"Low",0.13341522699486,0.0885349503756015,"RRP15"
ENSG00000067560.12,0,NaN,NaN,NaN,NaN,NaN,"Low",NaN,NaN,"RHOA"
ENSG00000067596.12,0,NaN,NaN,NaN,NaN,NaN,"Low",NaN,NaN,"DHX8"
ENSG00000067601.8,0,NaN,NaN,NaN,NaN,NaN,"Low",NaN,NaN,"PMS2P4"
ENSG00000067606.17,0,NaN,NaN,NaN,NaN,NaN,"Low",NaN,NaN,"PRKCZ"
ENSG00000067646.12,0,NaN,NaN,NaN,NaN,NaN,"Low",NaN,NaN,"ZFY"
ENSG00000067704.10,0,NaN,NaN,NaN,NaN,NaN,"Low",NaN,NaN,"IARS2"
ENSG00000067715.14,0,NaN,NaN,NaN,NaN,NaN,"Low",NaN,NaN,"SYT1"
ENSG00000067798.16,0,NaN,NaN,NaN,NaN,NaN,"Low",NaN,NaN,"NAV3"
ENSG00000067829.19,0,NaN,NaN,NaN,NaN,NaN,"Low",NaN,NaN,"IDH3G"
ENSG00000067836.12,0,NaN,NaN,NaN,NaN,NaN,"Low",NaN,NaN,"ROGDI"
ENSG00000067840.12,0,NaN,NaN,NaN,NaN,NaN,"Low",NaN,NaN,"PDZD4"
ENSG00000067842.17,0,NaN,NaN,NaN,NaN,NaN,"Low",NaN,NaN,"ATP2B3"
ENSG00000067900.8,0,NaN,NaN,NaN,NaN,NaN,"Low",NaN,NaN,"ROCK1"
ENSG00000067955.15,0,NaN,NaN,NaN,NaN,NaN,"Low",NaN,NaN,"CBFB"
ENSG00000068001.14,0,NaN,NaN,NaN,NaN,NaN,"Low",NaN,NaN,"HYAL2"
ENSG00000068024.16,0,NaN,NaN,NaN,NaN,NaN,"Low",NaN,NaN,"HDAC4"
ENSG00000068028.17,0,NaN,NaN,NaN,NaN,NaN,"Low",NaN,NaN,"RASSF1"
ENSG00000068078.18,0,NaN,NaN,NaN,NaN,NaN,"Low",NaN,NaN,"FGFR3"
ENSG00000068079.7,0,NaN,NaN,NaN,NaN,NaN,"Low",NaN,NaN,"IFI35"
ENSG00000068097.14,0,NaN,NaN,NaN,NaN,NaN,"Low",NaN,NaN,"HEATR6"
ENSG00000068120.15,0,NaN,NaN,NaN,NaN,NaN,"Low",NaN,NaN,"COASY"
ENSG00000068137.15,0,NaN,NaN,NaN,NaN,NaN,"Low",NaN,NaN,"PLEKHH3"
ENSG00000068305.17,0,NaN,NaN,NaN,NaN,NaN,"Low",NaN,NaN,"MEF2A"
ENSG00000068308.13,0,NaN,NaN,NaN,NaN,NaN,"Low",NaN,NaN,"OTUD5"
ENSG00000068323.17,0,NaN,NaN,NaN,NaN,NaN,"Low",NaN,NaN,"TFE3"
ENSG00000068354.16,0,NaN,NaN,NaN,NaN,NaN,"Low",NaN,NaN,"TBC1D25"
ENSG00000068366.20,0,NaN,NaN,NaN,NaN,NaN,"Low",NaN,NaN,"ACSL4"
ENSG00000068383.19,0,NaN,NaN,NaN,NaN,NaN,"Low",NaN,NaN,"INPP5A"
ENSG00000068394.11,0,NaN,NaN,NaN,NaN,NaN,"Low",NaN,NaN,"GPKOW"
ENSG00000068400.13,0,NaN,NaN,NaN,NaN,NaN,"Low",NaN,NaN,"GRIPAP1"
ENSG00000068438.15,0,NaN,NaN,NaN,NaN,NaN,"Low",NaN,NaN,"FTSJ1"
ENSG00000068489.12,0,NaN,NaN,NaN,NaN,NaN,"Low",NaN,NaN,"PRR11"
ENSG00000068615.18,0,NaN,NaN,NaN,NaN,NaN,"Low",NaN,NaN,"REEP1"
ENSG00000068650.18,0,NaN,NaN,NaN,NaN,NaN,"Low",NaN,NaN,"ATP11A"
ENSG00000068654.16,0.257272249297978,0.391940059012003,3.82935985435149,0.102351326049084,0.918477816882792,NaN,"Low",0.222538762433175,0.29200573616278,"POLR1A"
ENSG00000068697.7,0,NaN,NaN,NaN,NaN,NaN,"Low",NaN,NaN,"LAPTM4A"
ENSG00000068724.17,0,NaN,NaN,NaN,NaN,NaN,"Low",NaN,NaN,"TTC7A"
ENSG00000068745.15,0,NaN,NaN,NaN,NaN,NaN,"Low",NaN,NaN,"IP6K2"
ENSG00000068781.21,0,NaN,NaN,NaN,NaN,NaN,"Low",NaN,NaN,"STON1-GTF2A1L"
ENSG00000068784.13,0,NaN,NaN,NaN,NaN,NaN,"Low",NaN,NaN,"SRBD1"
ENSG00000068796.16,0,NaN,NaN,NaN,NaN,NaN,"Low",NaN,NaN,"KIF2A"
ENSG00000068831.19,0,NaN,NaN,NaN,NaN,NaN,"Low",NaN,NaN,"RASGRP2"
ENSG00000068878.15,0,NaN,NaN,NaN,NaN,NaN,"Low",NaN,NaN,"PSME4"
ENSG00000068885.15,0,NaN,NaN,NaN,NaN,NaN,"Low",NaN,NaN,"IFT80"
ENSG00000068903.20,0,NaN,NaN,NaN,NaN,NaN,"Low",NaN,NaN,"SIRT2"
ENSG00000068912.14,0,NaN,NaN,NaN,NaN,NaN,"Low",NaN,NaN,"ERLEC1"
ENSG00000068971.14,0,NaN,NaN,NaN,NaN,NaN,"Low",NaN,NaN,"PPP2R5B"
ENSG00000068976.14,0,NaN,NaN,NaN,NaN,NaN,"Low",NaN,NaN,"PYGM"
ENSG00000068985.5,0,NaN,NaN,NaN,NaN,NaN,"Low",NaN,NaN,"PAGE1"
ENSG00000069011.16,0,NaN,NaN,NaN,NaN,NaN,"Low",NaN,NaN,"PITX1"
ENSG00000069018.18,0,NaN,NaN,NaN,NaN,NaN,"Low",NaN,NaN,"TRPC7"
ENSG00000069020.18,0,NaN,NaN,NaN,NaN,NaN,"Low",NaN,NaN,"MAST4"
ENSG00000069122.19,0,NaN,NaN,NaN,NaN,NaN,"Low",NaN,NaN,"ADGRF5"
ENSG00000069188.17,0,NaN,NaN,NaN,NaN,NaN,"Low",NaN,NaN,"SDK2"
ENSG00000069206.15,0,NaN,NaN,NaN,NaN,NaN,"Low",NaN,NaN,"ADAM7"
ENSG00000069248.12,0,NaN,NaN,NaN,NaN,NaN,"Low",NaN,NaN,"NUP133"
ENSG00000069275.13,0,NaN,NaN,NaN,NaN,NaN,"Low",NaN,NaN,"NUCKS1"
ENSG00000069329.18,0.315392521326008,0.0993518313011797,3.83324258941156,0.0259184825858963,0.979322358026659,NaN,"Low",0.304536988485054,0.326248054166963,"VPS35"
ENSG00000069345.12,0,NaN,NaN,NaN,NaN,NaN,"Low",NaN,NaN,"DNAJA2"
ENSG00000069399.15,0,NaN,NaN,NaN,NaN,NaN,"Low",NaN,NaN,"BCL3"
ENSG00000069424.15,0,NaN,NaN,NaN,NaN,NaN,"Low",NaN,NaN,"KCNAB2"
ENSG00000069431.11,0,NaN,NaN,NaN,NaN,NaN,"Low",NaN,NaN,"ABCC9"
ENSG00000069482.7,0,NaN,NaN,NaN,NaN,NaN,"Low",NaN,NaN,"GAL"
ENSG00000069493.15,0,NaN,NaN,NaN,NaN,NaN,"Low",NaN,NaN,"CLEC2D"
ENSG00000069509.6,0,NaN,NaN,NaN,NaN,NaN,"Low",NaN,NaN,"FUNDC1"
ENSG00000069535.14,0,NaN,NaN,NaN,NaN,NaN,"Low",NaN,NaN,"MAOB"
ENSG00000069667.16,0,NaN,NaN,NaN,NaN,NaN,"Low",NaN,NaN,"RORA"
ENSG00000069696.7,0,NaN,NaN,NaN,NaN,NaN,"Low",NaN,NaN,"DRD4"
ENSG00000069702.11,0,NaN,NaN,NaN,NaN,NaN,"Low",NaN,NaN,"TGFBR3"
ENSG00000069764.9,0,NaN,NaN,NaN,NaN,NaN,"Low",NaN,NaN,"PLA2G10"
ENSG00000069812.11,0,NaN,NaN,NaN,NaN,NaN,"Low",NaN,NaN,"HES2"
ENSG00000069849.11,0,NaN,NaN,NaN,NaN,NaN,"Low",NaN,NaN,"ATP1B3"
ENSG00000069869.16,0,NaN,NaN,NaN,NaN,NaN,"Low",NaN,NaN,"NEDD4"
ENSG00000069943.10,4.95528114180041,4.2167344347824,2.3276478041232,1.81158611165867,0.0700501724938103,NaN,"Low",0.505806022418213,9.4047562611826,"PIGB"
ENSG00000069956.12,0,NaN,NaN,NaN,NaN,NaN,"Low",NaN,NaN,"MAPK6"
ENSG00000069966.18,0.0272902459930579,-0.591604337873666,3.83957255149497,-0.154080781112814,0.877546041760528,NaN,"Low",0.0328085735911103,0.0217719183950055,"GNB5"
ENSG00000069974.16,0.0815050707841843,-0.591604337873666,3.83957255149497,-0.154080781112814,0.877546041760528,NaN,"Low",0.0979861124576084,0.0650240291107602,"RAB27A"
ENSG00000069998.12,0.111909280100769,-0.591604337873666,3.83957255149497,-0.154080781112814,0.877546041760528,NaN,"Low",0.134538320125375,0.089280240076163,"HDHD5"
ENSG00000070010.19,0,NaN,NaN,NaN,NaN,NaN,"Low",NaN,NaN,"UFD1"
ENSG00000070018.9,0,NaN,NaN,NaN,NaN,NaN,"Low",NaN,NaN,"LRP6"
ENSG00000070019.5,0,NaN,NaN,NaN,NaN,NaN,"Low",NaN,NaN,"GUCY2C"
ENSG00000070031.4,0,NaN,NaN,NaN,NaN,NaN,"Low",NaN,NaN,"SCT"
ENSG00000070047.12,0,NaN,NaN,NaN,NaN,NaN,"Low",NaN,NaN,"PHRF1"
ENSG00000070061.15,0,NaN,NaN,NaN,NaN,NaN,"Low",NaN,NaN,"ELP1"
ENSG00000070081.17,0,NaN,NaN,NaN,NaN,NaN,"Low",NaN,NaN,"NUCB2"
ENSG00000070087.14,0,NaN,NaN,NaN,NaN,NaN,"Low",NaN,NaN,"PFN2"
ENSG00000070159.14,0.111909280100769,-0.591604337873666,3.83957255149497,-0.154080781112814,0.877546041760528,NaN,"Low",0.134538320125375,0.089280240076163,"PTPN3"
ENSG00000070182.21,0,NaN,NaN,NaN,NaN,NaN,"Low",NaN,NaN,"SPTB"
ENSG00000070190.13,0,NaN,NaN,NaN,NaN,NaN,"Low",NaN,NaN,"DAPP1"
ENSG00000070193.4,0,NaN,NaN,NaN,NaN,NaN,"Low",NaN,NaN,"FGF10"
ENSG00000070214.16,0,NaN,NaN,NaN,NaN,NaN,"Low",NaN,NaN,"SLC44A1"
ENSG00000070269.14,0,NaN,NaN,NaN,NaN,NaN,"Low",NaN,NaN,"TMEM260"
ENSG00000070366.14,0,NaN,NaN,NaN,NaN,NaN,"Low",NaN,NaN,"SMG6"
ENSG00000070367.16,0,NaN,NaN,NaN,NaN,NaN,"Low",NaN,NaN,"EXOC5"
ENSG00000070371.16,0,NaN,NaN,NaN,NaN,NaN,"Low",NaN,NaN,"CLTCL1"
ENSG00000070388.11,0,NaN,NaN,NaN,NaN,NaN,"Low",NaN,NaN,"FGF22"
ENSG00000070404.10,0,NaN,NaN,NaN,NaN,NaN,"Low",NaN,NaN,"FSTL3"
ENSG00000070413.20,0,NaN,NaN,NaN,NaN,NaN,"Low",NaN,NaN,"DGCR2"
ENSG00000070423.18,0,NaN,NaN,NaN,NaN,NaN,"Low",NaN,NaN,"RNF126"
ENSG00000070444.15,0,NaN,NaN,NaN,NaN,NaN,"Low",NaN,NaN,"MNT"
ENSG00000070476.15,0,NaN,NaN,NaN,NaN,NaN,"Low",NaN,NaN,"ZXDC"
ENSG00000070526.15,0,NaN,NaN,NaN,NaN,NaN,"Low",NaN,NaN,"ST6GALNAC1"
ENSG00000070540.13,0,NaN,NaN,NaN,NaN,NaN,"Low",NaN,NaN,"WIPI1"
ENSG00000070601.10,0,NaN,NaN,NaN,NaN,NaN,"Low",NaN,NaN,"FRMPD1"
ENSG00000070610.14,0,NaN,NaN,NaN,NaN,NaN,"Low",NaN,NaN,"GBA2"
ENSG00000070614.15,0,NaN,NaN,NaN,NaN,NaN,"Low",NaN,NaN,"NDST1"
ENSG00000070669.17,0.163010141568369,-0.317008026931031,3.83842267215217,-0.0825880977701936,0.934179065545306,NaN,"Low",0.180847800071612,0.145172483065126,"ASNS"
ENSG00000070718.12,0,NaN,NaN,NaN,NaN,NaN,"Low",NaN,NaN,"AP3M2"
ENSG00000070729.14,0,NaN,NaN,NaN,NaN,NaN,"Low",NaN,NaN,"CNGB1"
ENSG00000070731.11,0,NaN,NaN,NaN,NaN,NaN,"Low",NaN,NaN,"ST6GALNAC2"
ENSG00000070748.18,0,NaN,NaN,NaN,NaN,NaN,"Low",NaN,NaN,"CHAT"
ENSG00000070756.16,0,NaN,NaN,NaN,NaN,NaN,"Low",NaN,NaN,"PABPC1"
ENSG00000070759.17,0,NaN,NaN,NaN,NaN,NaN,"Low",NaN,NaN,"TESK2"
ENSG00000070761.8,0,NaN,NaN,NaN,NaN,NaN,"Low",NaN,NaN,"CFAP20"
ENSG00000070770.9,0,NaN,NaN,NaN,NaN,NaN,"Low",NaN,NaN,"CSNK2A2"
ENSG00000070778.13,0,NaN,NaN,NaN,NaN,NaN,"Low",NaN,NaN,"PTPN21"
ENSG00000070785.17,0,NaN,NaN,NaN,NaN,NaN,"Low",NaN,NaN,"EIF2B3"
ENSG00000070808.16,0,NaN,NaN,NaN,NaN,NaN,"Low",NaN,NaN,"CAMK2A"
ENSG00000070814.20,0,NaN,NaN,NaN,NaN,NaN,"Low",NaN,NaN,"TCOF1"
ENSG00000070831.17,0,NaN,NaN,NaN,NaN,NaN,"Low",NaN,NaN,"CDC42"
ENSG00000070882.13,0,NaN,NaN,NaN,NaN,NaN,"Low",NaN,NaN,"OSBPL3"
ENSG00000070886.12,0,NaN,NaN,NaN,NaN,NaN,"Low",NaN,NaN,"EPHA8"
ENSG00000070915.9,0,NaN,NaN,NaN,NaN,NaN,"Low",NaN,NaN,"SLC12A3"
ENSG00000070961.15,0,NaN,NaN,NaN,NaN,NaN,"Low",NaN,NaN,"ATP2B1"
ENSG00000070985.13,0,NaN,NaN,NaN,NaN,NaN,"Low",NaN,NaN,"TRPM5"
ENSG00000071051.14,0,NaN,NaN,NaN,NaN,NaN,"Low",NaN,NaN,"NCK2"
ENSG00000071054.16,0,NaN,NaN,NaN,NaN,NaN,"Low",NaN,NaN,"MAP4K4"
ENSG00000071073.13,0,NaN,NaN,NaN,NaN,NaN,"Low",NaN,NaN,"MGAT4A"
ENSG00000071082.11,0,NaN,NaN,NaN,NaN,NaN,"Low",NaN,NaN,"RPL31"
ENSG00000071127.17,0,NaN,NaN,NaN,NaN,NaN,"Low",NaN,NaN,"WDR1"
ENSG00000071189.21,0,NaN,NaN,NaN,NaN,NaN,"Low",NaN,NaN,"SNX13"
ENSG00000071203.9,0,NaN,NaN,NaN,NaN,NaN,"Low",NaN,NaN,"MS4A12"
ENSG00000071205.12,0,NaN,NaN,NaN,NaN,NaN,"Low",NaN,NaN,"ARHGAP10"
ENSG00000071242.12,0.0272902459930579,-0.591604337873666,3.83957255149497,-0.154080781112814,0.877546041760528,NaN,"Low",0.0328085735911103,0.0217719183950054,"RPS6KA2"
ENSG00000071243.16,0,NaN,NaN,NaN,NaN,NaN,"Low",NaN,NaN,"ING3"
ENSG00000071246.11,0,NaN,NaN,NaN,NaN,NaN,"Low",NaN,NaN,"VASH1"
ENSG00000071282.12,0,NaN,NaN,NaN,NaN,NaN,"Low",NaN,NaN,"LMCD1"
ENSG00000071462.11,0,NaN,NaN,NaN,NaN,NaN,"Low",NaN,NaN,"BUD23"
ENSG00000071537.14,0,NaN,NaN,NaN,NaN,NaN,"Low",NaN,NaN,"SEL1L"
ENSG00000071539.14,0,NaN,NaN,NaN,NaN,NaN,"Low",NaN,NaN,"TRIP13"
ENSG00000071553.17,0,NaN,NaN,NaN,NaN,NaN,"Low",NaN,NaN,"ATP6AP1"
ENSG00000071564.16,0.033747458615796,-0.591604337873666,3.83957255149497,-0.154080781112814,0.877546041760528,NaN,"Low",0.0405714913596215,0.0269234258719705,"TCF3"
ENSG00000071575.11,0,NaN,NaN,NaN,NaN,NaN,"Low",NaN,NaN,"TRIB2"
ENSG00000071626.16,0.143747580962761,-0.591604337873666,3.83957255149497,-0.154080781112814,0.877546041760528,NaN,"Low",0.172814605253486,0.114680556672036,"DAZAP1"
ENSG00000071655.18,0,NaN,NaN,NaN,NaN,NaN,"Low",NaN,NaN,"MBD3"
ENSG00000071677.1,0,NaN,NaN,NaN,NaN,NaN,"Low",NaN,NaN,"PRLH"
ENSG00000071794.16,0,NaN,NaN,NaN,NaN,NaN,"Low",NaN,NaN,"HLTF"
ENSG00000071859.15,0,NaN,NaN,NaN,NaN,NaN,"Low",NaN,NaN,"FAM50A"
ENSG00000071889.16,0,NaN,NaN,NaN,NaN,NaN,"Low",NaN,NaN,"FAM3A"
ENSG00000071894.17,0,NaN,NaN,NaN,NaN,NaN,"Low",NaN,NaN,"CPSF1"
ENSG00000071909.18,0,NaN,NaN,NaN,NaN,NaN,"Low",NaN,NaN,"MYO3B"
ENSG00000071967.12,0,NaN,NaN,NaN,NaN,NaN,"Low",NaN,NaN,"CYBRD1"
ENSG00000071991.9,0,NaN,NaN,NaN,NaN,NaN,"Low",NaN,NaN,"CDH19"
ENSG00000071994.11,0,NaN,NaN,NaN,NaN,NaN,"Low",NaN,NaN,"PDCD2"
ENSG00000072041.17,0,NaN,NaN,NaN,NaN,NaN,"Low",NaN,NaN,"SLC6A15"
ENSG00000072042.13,1.05119645618116,0.0715878182132637,3.77956589322644,0.0189407514607855,0.98488837039956,NaN,"Low",1.02512115210117,1.07727176026114,"RDH11"
ENSG00000072062.14,0,NaN,NaN,NaN,NaN,NaN,"Low",NaN,NaN,"PRKACA"
ENSG00000072071.16,0,NaN,NaN,NaN,NaN,NaN,"Low",NaN,NaN,"ADGRL1"
ENSG00000072080.11,0,NaN,NaN,NaN,NaN,NaN,"Low",NaN,NaN,"SPP2"
ENSG00000072110.13,0.033747458615796,-0.591604337873666,3.83957255149497,-0.154080781112814,0.877546041760528,NaN,"Low",0.0405714913596215,0.0269234258719705,"ACTN1"
ENSG00000072121.16,0,NaN,NaN,NaN,NaN,NaN,"Low",NaN,NaN,"ZFYVE26"
ENSG00000072133.11,0.111909280100769,-0.591604337873666,3.83957255149497,-0.154080781112814,0.877546041760528,NaN,"Low",0.134538320125375,0.089280240076163,"RPS6KA6"
ENSG00000072134.15,0,NaN,NaN,NaN,NaN,NaN,"Low",NaN,NaN,"EPN2"
ENSG00000072135.13,0,NaN,NaN,NaN,NaN,NaN,"Low",NaN,NaN,"PTPN18"
ENSG00000072163.19,0,NaN,NaN,NaN,NaN,NaN,"Low",NaN,NaN,"LIMS2"
ENSG00000072182.12,0,NaN,NaN,NaN,NaN,NaN,"Low",NaN,NaN,"ASIC4"
ENSG00000072195.15,0,NaN,NaN,NaN,NaN,NaN,"Low",NaN,NaN,"SPEG"
ENSG00000072201.14,0,NaN,NaN,NaN,NaN,NaN,"Low",NaN,NaN,"LNX1"
ENSG00000072210.19,0,NaN,NaN,NaN,NaN,NaN,"Low",NaN,NaN,"ALDH3A2"
ENSG00000072310.17,0,NaN,NaN,NaN,NaN,NaN,"Low",NaN,NaN,"SREBF1"
ENSG00000072315.3,0,NaN,NaN,NaN,NaN,NaN,"Low",NaN,NaN,"TRPC5"
ENSG00000072364.13,0,NaN,NaN,NaN,NaN,NaN,"Low",NaN,NaN,"AFF4"
ENSG00000072401.15,0,NaN,NaN,NaN,NaN,NaN,"Low",NaN,NaN,"UBE2D1"
ENSG00000072415.9,0,NaN,NaN,NaN,NaN,NaN,"Low",NaN,NaN,"MPP5"
ENSG00000072422.17,0,NaN,NaN,NaN,NaN,NaN,"Low",NaN,NaN,"RHOBTB1"
ENSG00000072501.17,0,NaN,NaN,NaN,NaN,NaN,"Low",NaN,NaN,"SMC1A"
ENSG00000072506.12,0,NaN,NaN,NaN,NaN,NaN,"Low",NaN,NaN,"HSD17B10"
ENSG00000072518.20,0,NaN,NaN,NaN,NaN,NaN,"Low",NaN,NaN,"MARK2"
ENSG00000072571.20,0,NaN,NaN,NaN,NaN,NaN,"Low",NaN,NaN,"HMMR"
ENSG00000072609.17,0,NaN,NaN,NaN,NaN,NaN,"Low",NaN,NaN,"CHFR"
ENSG00000072657.9,0,NaN,NaN,NaN,NaN,NaN,"Low",NaN,NaN,"TRHDE"
ENSG00000072682.18,0,NaN,NaN,NaN,NaN,NaN,"Low",NaN,NaN,"P4HA2"
ENSG00000072694.20,0,NaN,NaN,NaN,NaN,NaN,"Low",NaN,NaN,"FCGR2B"
ENSG00000072736.19,0.111909280100769,-0.591604337873666,3.83957255149497,-0.154080781112814,0.877546041760528,NaN,"Low",0.134538320125375,0.0892802400761629,"NFATC3"
ENSG00000072756.17,0,NaN,NaN,NaN,NaN,NaN,"Low",NaN,NaN,"TRNT1"
ENSG00000072778.20,0,NaN,NaN,NaN,NaN,NaN,"Low",NaN,NaN,"ACADVL"
ENSG00000072786.13,0,NaN,NaN,NaN,NaN,NaN,"Low",NaN,NaN,"STK10"
ENSG00000072803.17,0.0304903043074482,-0.591604337873666,3.83957255149497,-0.154080781112814,0.877546041760528,NaN,"Low",0.0366557118224853,0.0243248967924112,"FBXW11"
ENSG00000072818.12,0,NaN,NaN,NaN,NaN,NaN,"Low",NaN,NaN,"ACAP1"
ENSG00000072832.15,0,NaN,NaN,NaN,NaN,NaN,"Low",NaN,NaN,"CRMP1"
ENSG00000072840.13,0,NaN,NaN,NaN,NaN,NaN,"Low",NaN,NaN,"EVC"
ENSG00000072849.11,0,NaN,NaN,NaN,NaN,NaN,"Low",NaN,NaN,"DERL2"
ENSG00000072858.10,0.0508059129624642,-0.591604337873666,3.83957255149497,-0.154080781112814,0.877546041760528,NaN,"Low",0.0610793151046191,0.0405325108203092,"SIDT1"
ENSG00000072864.15,0.143747580962761,-0.591604337873666,3.83957255149497,-0.154080781112814,0.877546041760528,NaN,"Low",0.172814605253486,0.114680556672036,"NDE1"
ENSG00000072952.18,0,NaN,NaN,NaN,NaN,NaN,"Low",NaN,NaN,"MRVI1"
ENSG00000072954.7,0,NaN,NaN,NaN,NaN,NaN,"Low",NaN,NaN,"TMEM38A"
ENSG00000072958.8,0,NaN,NaN,NaN,NaN,NaN,"Low",NaN,NaN,"AP1M1"
ENSG00000073008.15,0,NaN,NaN,NaN,NaN,NaN,"Low",NaN,NaN,"PVR"
ENSG00000073060.16,0,NaN,NaN,NaN,NaN,NaN,"Low",NaN,NaN,"SCARB1"
ENSG00000073067.14,0,NaN,NaN,NaN,NaN,NaN,"Low",NaN,NaN,"CYP2W1"
ENSG00000073146.16,0,NaN,NaN,NaN,NaN,NaN,"Low",NaN,NaN,"MOV10L1"
ENSG00000073150.14,0,NaN,NaN,NaN,NaN,NaN,"Low",NaN,NaN,"PANX2"
ENSG00000073169.14,0,NaN,NaN,NaN,NaN,NaN,"Low",NaN,NaN,"SELENOO"
ENSG00000073282.13,0,NaN,NaN,NaN,NaN,NaN,"Low",NaN,NaN,"TP63"
ENSG00000073331.18,0,NaN,NaN,NaN,NaN,NaN,"Low",NaN,NaN,"ALPK1"
ENSG00000073350.13,0,NaN,NaN,NaN,NaN,NaN,"Low",NaN,NaN,"LLGL2"
ENSG00000073417.15,0,NaN,NaN,NaN,NaN,NaN,"Low",NaN,NaN,"PDE8A"
ENSG00000073464.12,0,NaN,NaN,NaN,NaN,NaN,"Low",NaN,NaN,"CLCN4"
ENSG00000073536.18,0,NaN,NaN,NaN,NaN,NaN,"Low",NaN,NaN,"NLE1"
ENSG00000073578.17,0,NaN,NaN,NaN,NaN,NaN,"Low",NaN,NaN,"SDHA"
ENSG00000073584.20,0,NaN,NaN,NaN,NaN,NaN,"Low",NaN,NaN,"SMARCE1"
ENSG00000073598.6,0,NaN,NaN,NaN,NaN,NaN,"Low",NaN,NaN,"FNDC8"
ENSG00000073605.18,0,NaN,NaN,NaN,NaN,NaN,"Low",NaN,NaN,"GSDMB"
ENSG00000073614.13,0,NaN,NaN,NaN,NaN,NaN,"Low",NaN,NaN,"KDM5A"
ENSG00000073670.14,0,NaN,NaN,NaN,NaN,NaN,"Low",NaN,NaN,"ADAM11"
ENSG00000073711.11,0,NaN,NaN,NaN,NaN,NaN,"Low",NaN,NaN,"PPP2R3A"
ENSG00000073712.15,0,NaN,NaN,NaN,NaN,NaN,"Low",NaN,NaN,"FERMT2"
ENSG00000073734.10,0,NaN,NaN,NaN,NaN,NaN,"Low",NaN,NaN,"ABCB11"
ENSG00000073737.16,0,NaN,NaN,NaN,NaN,NaN,"Low",NaN,NaN,"DHRS9"
ENSG00000073754.6,0,NaN,NaN,NaN,NaN,NaN,"Low",NaN,NaN,"CD5L"
ENSG00000073792.15,0,NaN,NaN,NaN,NaN,NaN,"Low",NaN,NaN,"IGF2BP2"
ENSG00000073803.14,0,NaN,NaN,NaN,NaN,NaN,"Low",NaN,NaN,"MAP3K13"
ENSG00000073849.15,0,NaN,NaN,NaN,NaN,NaN,"Low",NaN,NaN,"ST6GAL1"
ENSG00000073861.3,0,NaN,NaN,NaN,NaN,NaN,"Low",NaN,NaN,"TBX21"
ENSG00000073905.8,0,NaN,NaN,NaN,NaN,NaN,"Low",NaN,NaN,"VDAC1P1"
ENSG00000073910.22,0,NaN,NaN,NaN,NaN,NaN,"Low",NaN,NaN,"FRY"
ENSG00000073921.18,0,NaN,NaN,NaN,NaN,NaN,"Low",NaN,NaN,"PICALM"
ENSG00000073969.18,0,NaN,NaN,NaN,NaN,NaN,"Low",NaN,NaN,"NSF"
ENSG00000074047.21,0,NaN,NaN,NaN,NaN,NaN,"Low",NaN,NaN,"GLI2"
ENSG00000074054.18,0,NaN,NaN,NaN,NaN,NaN,"Low",NaN,NaN,"CLASP1"
ENSG00000074071.14,0,NaN,NaN,NaN,NaN,NaN,"Low",NaN,NaN,"MRPS34"
ENSG00000074181.9,0,NaN,NaN,NaN,NaN,NaN,"Low",NaN,NaN,"NOTCH3"
ENSG00000074201.9,0,NaN,NaN,NaN,NaN,NaN,"Low",NaN,NaN,"CLNS1A"
ENSG00000074211.14,0,NaN,NaN,NaN,NaN,NaN,"Low",NaN,NaN,"PPP2R2C"
ENSG00000074219.13,0,NaN,NaN,NaN,NaN,NaN,"Low",NaN,NaN,"TEAD2"
ENSG00000074266.21,0,NaN,NaN,NaN,NaN,NaN,"Low",NaN,NaN,"EED"
ENSG00000074276.10,0,NaN,NaN,NaN,NaN,NaN,"Low",NaN,NaN,"CDHR2"
ENSG00000074317.11,0,NaN,NaN,NaN,NaN,NaN,"Low",NaN,NaN,"SNCB"
ENSG00000074319.13,0,NaN,NaN,NaN,NaN,NaN,"Low",NaN,NaN,"TSG101"
ENSG00000074356.17,0,NaN,NaN,NaN,NaN,NaN,"Low",NaN,NaN,"NCBP3"
ENSG00000074370.18,0,NaN,NaN,NaN,NaN,NaN,"Low",NaN,NaN,"ATP2A3"
ENSG00000074410.14,0,NaN,NaN,NaN,NaN,NaN,"Low",NaN,NaN,"CA12"
ENSG00000074416.14,0,NaN,NaN,NaN,NaN,NaN,"Low",NaN,NaN,"MGLL"
ENSG00000074527.12,0,NaN,NaN,NaN,NaN,NaN,"Low",NaN,NaN,"NTN4"
ENSG00000074582.14,0,NaN,NaN,NaN,NaN,NaN,"Low",NaN,NaN,"BCS1L"
ENSG00000074590.13,0,NaN,NaN,NaN,NaN,NaN,"Low",NaN,NaN,"NUAK1"
ENSG00000074603.19,0,NaN,NaN,NaN,NaN,NaN,"Low",NaN,NaN,"DPP8"
ENSG00000074621.14,0,NaN,NaN,NaN,NaN,NaN,"Low",NaN,NaN,"SLC24A1"
ENSG00000074657.13,0,NaN,NaN,NaN,NaN,NaN,"Low",NaN,NaN,"ZNF532"
ENSG00000074660.16,0,NaN,NaN,NaN,NaN,NaN,"Low",NaN,NaN,"SCARF1"
ENSG00000074695.6,0,NaN,NaN,NaN,NaN,NaN,"Low",NaN,NaN,"LMAN1"
ENSG00000074696.13,0,NaN,NaN,NaN,NaN,NaN,"Low",NaN,NaN,"HACD3"
ENSG00000074706.13,0,NaN,NaN,NaN,NaN,NaN,"Low",NaN,NaN,"IPCEF1"
ENSG00000074755.15,0,NaN,NaN,NaN,NaN,NaN,"Low",NaN,NaN,"ZZEF1"
ENSG00000074771.4,0,NaN,NaN,NaN,NaN,NaN,"Low",NaN,NaN,"NOX3"
ENSG00000074803.19,0,NaN,NaN,NaN,NaN,NaN,"Low",NaN,NaN,"SLC12A1"
ENSG00000074842.7,0,NaN,NaN,NaN,NaN,NaN,"Low",NaN,NaN,"MYDGF"
ENSG00000074855.11,0,NaN,NaN,NaN,NaN,NaN,"Low",NaN,NaN,"ANO8"
ENSG00000074935.14,0,NaN,NaN,NaN,NaN,NaN,"Low",NaN,NaN,"TUBE1"
ENSG00000074964.17,0,NaN,NaN,NaN,NaN,NaN,"Low",NaN,NaN,"ARHGEF10L"
ENSG00000074966.11,0,NaN,NaN,NaN,NaN,NaN,"Low",NaN,NaN,"TXK"
ENSG00000075035.10,0,NaN,NaN,NaN,NaN,NaN,"Low",NaN,NaN,"WSCD2"
ENSG00000075043.18,0,NaN,NaN,NaN,NaN,NaN,"Low",NaN,NaN,"KCNQ2"
ENSG00000075073.15,0,NaN,NaN,NaN,NaN,NaN,"Low",NaN,NaN,"TACR2"
ENSG00000075089.9,0,NaN,NaN,NaN,NaN,NaN,"Low",NaN,NaN,"ACTR6"
ENSG00000075131.10,0,NaN,NaN,NaN,NaN,NaN,"Low",NaN,NaN,"TIPIN"
ENSG00000075142.13,0,NaN,NaN,NaN,NaN,NaN,"Low",NaN,NaN,"SRI"
ENSG00000075151.20,0,NaN,NaN,NaN,NaN,NaN,"Low",NaN,NaN,"EIF4G3"
ENSG00000075188.9,0,NaN,NaN,NaN,NaN,NaN,"Low",NaN,NaN,"NUP37"
ENSG00000075213.11,0,NaN,NaN,NaN,NaN,NaN,"Low",NaN,NaN,"SEMA3A"
ENSG00000075223.14,0,NaN,NaN,NaN,NaN,NaN,"Low",NaN,NaN,"SEMA3C"
ENSG00000075234.17,0,NaN,NaN,NaN,NaN,NaN,"Low",NaN,NaN,"TTC38"
ENSG00000075239.14,0,NaN,NaN,NaN,NaN,NaN,"Low",NaN,NaN,"ACAT1"
ENSG00000075240.17,0,NaN,NaN,NaN,NaN,NaN,"Low",NaN,NaN,"GRAMD4"
ENSG00000075275.16,0,NaN,NaN,NaN,NaN,NaN,"Low",NaN,NaN,"CELSR1"
ENSG00000075290.8,0,NaN,NaN,NaN,NaN,NaN,"Low",NaN,NaN,"WNT8B"
ENSG00000075292.19,0.0508059129624641,-0.591604337873666,3.83957255149497,-0.154080781112814,0.877546041760528,NaN,"Low",0.0610793151046191,0.0405325108203092,"ZNF638"
ENSG00000075303.13,0,NaN,NaN,NaN,NaN,NaN,"Low",NaN,NaN,"SLC25A40"
ENSG00000075336.12,0,NaN,NaN,NaN,NaN,NaN,"Low",NaN,NaN,"TIMM21"
ENSG00000075340.23,0,NaN,NaN,NaN,NaN,NaN,"Low",NaN,NaN,"ADD2"
ENSG00000075388.4,0,NaN,NaN,NaN,NaN,NaN,"Low",NaN,NaN,"FGF4"
ENSG00000075391.16,0,NaN,NaN,NaN,NaN,NaN,"Low",NaN,NaN,"RASAL2"
ENSG00000075399.14,0,NaN,NaN,NaN,NaN,NaN,"Low",NaN,NaN,"VPS9D1"
ENSG00000075407.18,0,NaN,NaN,NaN,NaN,NaN,"Low",NaN,NaN,"ZNF37A"
ENSG00000075413.18,0,NaN,NaN,NaN,NaN,NaN,"Low",NaN,NaN,"MARK3"
ENSG00000075415.12,0.110975088685231,-0.591604337873666,3.83957255149497,-0.154080781112814,0.877546041760528,NaN,"Low",0.13341522699486,0.0885349503756015,"SLC25A3"
ENSG00000075420.13,0,NaN,NaN,NaN,NaN,NaN,"Low",NaN,NaN,"FNDC3B"
ENSG00000075426.12,0,NaN,NaN,NaN,NaN,NaN,"Low",NaN,NaN,"FOSL2"
ENSG00000075429.8,0,NaN,NaN,NaN,NaN,NaN,"Low",NaN,NaN,"CACNG5"
ENSG00000075461.6,0,NaN,NaN,NaN,NaN,NaN,"Low",NaN,NaN,"CACNG4"
ENSG00000075539.14,0,NaN,NaN,NaN,NaN,NaN,"Low",NaN,NaN,"FRYL"
ENSG00000075568.17,0,NaN,NaN,NaN,NaN,NaN,"Low",NaN,NaN,"TMEM131"
ENSG00000075618.18,0,NaN,NaN,NaN,NaN,NaN,"Low",NaN,NaN,"FSCN1"
ENSG00000075624.16,0,NaN,NaN,NaN,NaN,NaN,"Low",NaN,NaN,"ACTB"
ENSG00000075643.6,0,NaN,NaN,NaN,NaN,NaN,"Low",NaN,NaN,"MOCOS"
ENSG00000075651.16,0,NaN,NaN,NaN,NaN,NaN,"Low",NaN,NaN,"PLD1"
ENSG00000075673.11,0,NaN,NaN,NaN,NaN,NaN,"Low",NaN,NaN,"ATP12A"
ENSG00000075702.18,0,NaN,NaN,NaN,NaN,NaN,"Low",NaN,NaN,"WDR62"
ENSG00000075711.21,0.111909280100769,-0.591604337873666,3.83957255149497,-0.154080781112814,0.877546041760528,NaN,"Low",0.134538320125375,0.089280240076163,"DLG1"
ENSG00000075785.12,0,NaN,NaN,NaN,NaN,NaN,"Low",NaN,NaN,"RAB7A"
ENSG00000075790.10,0,NaN,NaN,NaN,NaN,NaN,"Low",NaN,NaN,"BCAP29"
ENSG00000075826.17,0,NaN,NaN,NaN,NaN,NaN,"Low",NaN,NaN,"SEC31B"
ENSG00000075856.12,0,NaN,NaN,NaN,NaN,NaN,"Low",NaN,NaN,"SART3"
ENSG00000075884.14,0,NaN,NaN,NaN,NaN,NaN,"Low",NaN,NaN,"ARHGAP15"
ENSG00000075886.11,0,NaN,NaN,NaN,NaN,NaN,"Low",NaN,NaN,"TUBA3D"
ENSG00000075891.21,0,NaN,NaN,NaN,NaN,NaN,"Low",NaN,NaN,"PAX2"
ENSG00000075914.13,0,NaN,NaN,NaN,NaN,NaN,"Low",NaN,NaN,"EXOSC7"
ENSG00000075945.13,0,NaN,NaN,NaN,NaN,NaN,"Low",NaN,NaN,"KIFAP3"
ENSG00000075975.16,0,NaN,NaN,NaN,NaN,NaN,"Low",NaN,NaN,"MKRN2"
ENSG00000076003.5,0,NaN,NaN,NaN,NaN,NaN,"Low",NaN,NaN,"MCM6"
ENSG00000076043.10,0,NaN,NaN,NaN,NaN,NaN,"Low",NaN,NaN,"REXO2"
ENSG00000076053.10,0,NaN,NaN,NaN,NaN,NaN,"Low",NaN,NaN,"RBM7"
ENSG00000076067.13,0,NaN,NaN,NaN,NaN,NaN,"Low",NaN,NaN,"RBMS2"
ENSG00000076108.11,0.623384933589446,0.485404122960862,3.04208298551408,0.159563077428288,0.873225266191767,NaN,"Low",0.519492213624281,0.727277653554611,"BAZ2A"
ENSG00000076201.15,0,NaN,NaN,NaN,NaN,NaN,"Low",NaN,NaN,"PTPN23"
ENSG00000076258.10,0,NaN,NaN,NaN,NaN,NaN,"Low",NaN,NaN,"FMO4"
ENSG00000076321.11,0,NaN,NaN,NaN,NaN,NaN,"Low",NaN,NaN,"KLHL20"
ENSG00000076344.16,0,NaN,NaN,NaN,NaN,NaN,"Low",NaN,NaN,"RGS11"
ENSG00000076351.13,0,NaN,NaN,NaN,NaN,NaN,"Low",NaN,NaN,"SLC46A1"
ENSG00000076356.7,0,NaN,NaN,NaN,NaN,NaN,"Low",NaN,NaN,"PLXNA2"
ENSG00000076382.17,0,NaN,NaN,NaN,NaN,NaN,"Low",NaN,NaN,"SPAG5"
ENSG00000076513.17,0,NaN,NaN,NaN,NaN,NaN,"Low",NaN,NaN,"ANKRD13A"
ENSG00000076554.15,0,NaN,NaN,NaN,NaN,NaN,"Low",NaN,NaN,"TPD52"
ENSG00000076555.15,0,NaN,NaN,NaN,NaN,NaN,"Low",NaN,NaN,"ACACB"
ENSG00000076604.15,0,NaN,NaN,NaN,NaN,NaN,"Low",NaN,NaN,"TRAF4"
ENSG00000076641.4,0.110975088685231,-0.591604337873666,3.83957255149497,-0.154080781112814,0.877546041760528,NaN,"Low",0.13341522699486,0.0885349503756017,"PAG1"
ENSG00000076650.7,0,NaN,NaN,NaN,NaN,NaN,"Low",NaN,NaN,"GPATCH1"
ENSG00000076662.10,0,NaN,NaN,NaN,NaN,NaN,"Low",NaN,NaN,"ICAM3"
ENSG00000076685.18,0,NaN,NaN,NaN,NaN,NaN,"Low",NaN,NaN,"NT5C2"
ENSG00000076706.17,0,NaN,NaN,NaN,NaN,NaN,"Low",NaN,NaN,"MCAM"
ENSG00000076716.9,0,NaN,NaN,NaN,NaN,NaN,"Low",NaN,NaN,"GPC4"
ENSG00000076770.14,0,NaN,NaN,NaN,NaN,NaN,"Low",NaN,NaN,"MBNL3"
ENSG00000076826.9,0,NaN,NaN,NaN,NaN,NaN,"Low",NaN,NaN,"CAMSAP3"
ENSG00000076864.19,0,NaN,NaN,NaN,NaN,NaN,"Low",NaN,NaN,"RAP1GAP"
ENSG00000076928.17,0.622254985572808,1.15755711393471,2.32661171982499,0.497529133920886,0.618815963380757,NaN,"Low",0.385202547566281,0.859307423579335,"ARHGEF1"
ENSG00000076944.16,0,NaN,NaN,NaN,NaN,NaN,"Low",NaN,NaN,"STXBP2"
ENSG00000076984.17,0,NaN,NaN,NaN,NaN,NaN,"Low",NaN,NaN,"MAP2K7"
ENSG00000077009.13,0,NaN,NaN,NaN,NaN,NaN,"Low",NaN,NaN,"NMRK2"
ENSG00000077044.10,0,NaN,NaN,NaN,NaN,NaN,"Low",NaN,NaN,"DGKD"
ENSG00000077063.11,0,NaN,NaN,NaN,NaN,NaN,"Low",NaN,NaN,"CTTNBP2"
ENSG00000077080.10,0,NaN,NaN,NaN,NaN,NaN,"Low",NaN,NaN,"ACTL6B"
ENSG00000077092.19,0,NaN,NaN,NaN,NaN,NaN,"Low",NaN,NaN,"RARB"
ENSG00000077097.15,0,NaN,NaN,NaN,NaN,NaN,"Low",NaN,NaN,"TOP2B"
ENSG00000077147.16,0,NaN,NaN,NaN,NaN,NaN,"Low",NaN,NaN,"TM9SF3"
ENSG00000077150.20,0,NaN,NaN,NaN,NaN,NaN,"Low",NaN,NaN,"NFKB2"
ENSG00000077152.11,0,NaN,NaN,NaN,NaN,NaN,"Low",NaN,NaN,"UBE2T"
ENSG00000077157.22,0,NaN,NaN,NaN,NaN,NaN,"Low",NaN,NaN,"PPP1R12B"
ENSG00000077232.18,0.514179766928813,-0.0310600041301124,3.51314792099445,-0.00884107496427888,0.992945934681594,NaN,"Low",0.51971448091782,0.508645052939805,"DNAJC10"
ENSG00000077235.18,0,NaN,NaN,NaN,NaN,NaN,"Low",NaN,NaN,"GTF3C1"
ENSG00000077238.14,0,NaN,NaN,NaN,NaN,NaN,"Low",NaN,NaN,"IL4R"
ENSG00000077254.14,0,NaN,NaN,NaN,NaN,NaN,"Low",NaN,NaN,"USP33"
ENSG00000077264.15,0,NaN,NaN,NaN,NaN,NaN,"Low",NaN,NaN,"PAK3"
ENSG00000077274.9,0,NaN,NaN,NaN,NaN,NaN,"Low",NaN,NaN,"CAPN6"
ENSG00000077279.18,0,NaN,NaN,NaN,NaN,NaN,"Low",NaN,NaN,"DCX"
ENSG00000077312.9,0,NaN,NaN,NaN,NaN,NaN,"Low",NaN,NaN,"SNRPA"
ENSG00000077327.16,0,NaN,NaN,NaN,NaN,NaN,"Low",NaN,NaN,"SPAG6"
ENSG00000077348.9,0,NaN,NaN,NaN,NaN,NaN,"Low",NaN,NaN,"EXOSC5"
ENSG00000077380.15,0,NaN,NaN,NaN,NaN,NaN,"Low",NaN,NaN,"DYNC1I2"
ENSG00000077420.16,0,NaN,NaN,NaN,NaN,NaN,"Low",NaN,NaN,"APBB1IP"
ENSG00000077454.16,0,NaN,NaN,NaN,NaN,NaN,"Low",NaN,NaN,"LRCH4"
ENSG00000077458.13,0,NaN,NaN,NaN,NaN,NaN,"Low",NaN,NaN,"FAM76B"
ENSG00000077498.9,0,NaN,NaN,NaN,NaN,NaN,"Low",NaN,NaN,"TYR"
ENSG00000077514.9,0,NaN,NaN,NaN,NaN,NaN,"Low",NaN,NaN,"POLD3"
ENSG00000077522.13,0,NaN,NaN,NaN,NaN,NaN,"Low",NaN,NaN,"ACTN2"
ENSG00000077549.18,0,NaN,NaN,NaN,NaN,NaN,"Low",NaN,NaN,"CAPZB"
ENSG00000077585.14,0,NaN,NaN,NaN,NaN,NaN,"Low",NaN,NaN,"GPR137B"
ENSG00000077616.11,0,NaN,NaN,NaN,NaN,NaN,"Low",NaN,NaN,"NAALAD2"
ENSG00000077684.16,0.986088523609608,2.09599956672071,3.40168643400548,0.616164836878476,0.537785733403617,NaN,"Low",0.373856643884744,1.59832040333447,"JADE1"
ENSG00000077713.19,0,NaN,NaN,NaN,NaN,NaN,"Low",NaN,NaN,"SLC25A43"
ENSG00000077721.16,0,NaN,NaN,NaN,NaN,NaN,"Low",NaN,NaN,"UBE2A"
ENSG00000077782.20,0,NaN,NaN,NaN,NaN,NaN,"Low",NaN,NaN,"FGFR1"
ENSG00000077800.13,0,NaN,NaN,NaN,NaN,NaN,"Low",NaN,NaN,"FKBP6"
ENSG00000077935.17,0,NaN,NaN,NaN,NaN,NaN,"Low",NaN,NaN,"SMC1B"
ENSG00000077942.19,0,NaN,NaN,NaN,NaN,NaN,"Low",NaN,NaN,"FBLN1"
ENSG00000077943.8,0,NaN,NaN,NaN,NaN,NaN,"Low",NaN,NaN,"ITGA8"
ENSG00000077984.6,0,NaN,NaN,NaN,NaN,NaN,"Low",NaN,NaN,"CST7"
ENSG00000078018.19,0,NaN,NaN,NaN,NaN,NaN,"Low",NaN,NaN,"MAP2"
ENSG00000078043.16,0,NaN,NaN,NaN,NaN,NaN,"Low",NaN,NaN,"PIAS2"
ENSG00000078053.17,0,NaN,NaN,NaN,NaN,NaN,"Low",NaN,NaN,"AMPH"
ENSG00000078061.13,0,NaN,NaN,NaN,NaN,NaN,"Low",NaN,NaN,"ARAF"
ENSG00000078070.13,0,NaN,NaN,NaN,NaN,NaN,"Low",NaN,NaN,"MCCC1"
ENSG00000078081.8,0,NaN,NaN,NaN,NaN,NaN,"Low",NaN,NaN,"LAMP3"
ENSG00000078098.14,0,NaN,NaN,NaN,NaN,NaN,"Low",NaN,NaN,"FAP"
ENSG00000078114.18,0,NaN,NaN,NaN,NaN,NaN,"Low",NaN,NaN,"NEBL"
ENSG00000078124.12,0,NaN,NaN,NaN,NaN,NaN,"Low",NaN,NaN,"ACER3"
ENSG00000078140.14,0,NaN,NaN,NaN,NaN,NaN,"Low",NaN,NaN,"UBE2K"
ENSG00000078142.13,0,NaN,NaN,NaN,NaN,NaN,"Low",NaN,NaN,"PIK3C3"
ENSG00000078177.14,0,NaN,NaN,NaN,NaN,NaN,"Low",NaN,NaN,"N4BP2"
ENSG00000078237.7,0.0815050707841843,-0.591604337873666,3.83957255149497,-0.154080781112814,0.877546041760528,NaN,"Low",0.0979861124576084,0.0650240291107603,"TIGAR"
ENSG00000078246.17,0,NaN,NaN,NaN,NaN,NaN,"Low",NaN,NaN,"TULP3"
ENSG00000078269.15,0,NaN,NaN,NaN,NaN,NaN,"Low",NaN,NaN,"SYNJ2"
ENSG00000078295.17,0,NaN,NaN,NaN,NaN,NaN,"Low",NaN,NaN,"ADCY2"
ENSG00000078304.19,0,NaN,NaN,NaN,NaN,NaN,"Low",NaN,NaN,"PPP2R5C"
ENSG00000078319.9,0,NaN,NaN,NaN,NaN,NaN,"Low",NaN,NaN,"PMS2P1"
ENSG00000078328.21,0.20610921744244,0.0993518313011798,3.83324258941156,0.0259184825858963,0.979322358026659,NaN,"Low",0.199015119683359,0.213203315201522,"RBFOX1"
ENSG00000078369.18,0,NaN,NaN,NaN,NaN,NaN,"Low",NaN,NaN,"GNB1"
ENSG00000078399.18,0,NaN,NaN,NaN,NaN,NaN,"Low",NaN,NaN,"HOXA9"
ENSG00000078403.17,0,NaN,NaN,NaN,NaN,NaN,"Low",NaN,NaN,"MLLT10"
ENSG00000078487.17,0,NaN,NaN,NaN,NaN,NaN,"Low",NaN,NaN,"ZCWPW1"
ENSG00000078549.14,0,NaN,NaN,NaN,NaN,NaN,"Low",NaN,NaN,"ADCYAP1R1"
ENSG00000078579.9,0,NaN,NaN,NaN,NaN,NaN,"Low",NaN,NaN,"FGF20"
ENSG00000078589.13,0.349694651840982,-0.591604337873666,3.83957255149497,-0.154080781112814,0.877546041760528,NaN,"Low",0.420405983964419,0.278983319717544,"P2RY10"
ENSG00000078596.11,0,NaN,NaN,NaN,NaN,NaN,"Low",NaN,NaN,"ITM2A"
ENSG00000078618.21,0,NaN,NaN,NaN,NaN,NaN,"Low",NaN,NaN,"NRDC"
ENSG00000078668.14,0,NaN,NaN,NaN,NaN,NaN,"Low",NaN,NaN,"VDAC3"
ENSG00000078674.17,0,NaN,NaN,NaN,NaN,NaN,"Low",NaN,NaN,"PCM1"
ENSG00000078687.17,0.110975088685231,-0.591604337873666,3.83957255149497,-0.154080781112814,0.877546041760528,NaN,"Low",0.13341522699486,0.0885349503756016,"TNRC6C"
ENSG00000078699.21,0,NaN,NaN,NaN,NaN,NaN,"Low",NaN,NaN,"CBFA2T2"
ENSG00000078725.13,0,NaN,NaN,NaN,NaN,NaN,"Low",NaN,NaN,"BRINP1"
ENSG00000078747.15,0,NaN,NaN,NaN,NaN,NaN,"Low",NaN,NaN,"ITCH"
ENSG00000078795.16,0,NaN,NaN,NaN,NaN,NaN,"Low",NaN,NaN,"PKD2L2"
ENSG00000078804.13,0,NaN,NaN,NaN,NaN,NaN,"Low",NaN,NaN,"TP53INP2"
ENSG00000078808.17,0,NaN,NaN,NaN,NaN,NaN,"Low",NaN,NaN,"SDF4"
ENSG00000078814.15,0,NaN,NaN,NaN,NaN,NaN,"Low",NaN,NaN,"MYH7B"
ENSG00000078898.7,0,NaN,NaN,NaN,NaN,NaN,"Low",NaN,NaN,"BPIFB2"
ENSG00000078902.16,0,NaN,NaN,NaN,NaN,NaN,"Low",NaN,NaN,"TOLLIP"
ENSG00000078967.13,0,NaN,NaN,NaN,NaN,NaN,"Low",NaN,NaN,"UBE2D4"
ENSG00000079101.16,0,NaN,NaN,NaN,NaN,NaN,"Low",NaN,NaN,"CLUL1"
ENSG00000079102.16,0,NaN,NaN,NaN,NaN,NaN,"Low",NaN,NaN,"RUNX1T1"
ENSG00000079112.10,0,NaN,NaN,NaN,NaN,NaN,"Low",NaN,NaN,"CDH17"
ENSG00000079134.12,0,NaN,NaN,NaN,NaN,NaN,"Low",NaN,NaN,"THOC1"
ENSG00000079150.18,0,NaN,NaN,NaN,NaN,NaN,"Low",NaN,NaN,"FKBP7"
ENSG00000079156.17,0.277270074433244,-0.317008161096633,3.83842267346173,-0.0825881326953333,0.93417903777395,NaN,"Low",0.307610830718581,0.246929318147907,"OSBPL6"
ENSG00000079215.14,0,NaN,NaN,NaN,NaN,NaN,"Low",NaN,NaN,"SLC1A3"
ENSG00000079257.8,0,NaN,NaN,NaN,NaN,NaN,"Low",NaN,NaN,"LXN"
ENSG00000079263.19,0,NaN,NaN,NaN,NaN,NaN,"Low",NaN,NaN,"SP140"
ENSG00000079277.21,0,NaN,NaN,NaN,NaN,NaN,"Low",NaN,NaN,"MKNK1"
ENSG00000079308.19,0,NaN,NaN,NaN,NaN,NaN,"Low",NaN,NaN,"TNS1"
ENSG00000079313.15,0,NaN,NaN,NaN,NaN,NaN,"Low",NaN,NaN,"REXO1"
ENSG00000079332.15,1.14814953762878,1.72514680491952,2.60714844401926,0.661698726390883,0.508164321114454,NaN,"Low",0.533261880170365,1.76303719508719,"SAR1A"
ENSG00000079335.20,0,NaN,NaN,NaN,NaN,NaN,"Low",NaN,NaN,"CDC14A"
ENSG00000079337.16,0,NaN,NaN,NaN,NaN,NaN,"Low",NaN,NaN,"RAPGEF3"
ENSG00000079385.22,0,NaN,NaN,NaN,NaN,NaN,"Low",NaN,NaN,"CEACAM1"
ENSG00000079387.14,0,NaN,NaN,NaN,NaN,NaN,"Low",NaN,NaN,"SENP1"
ENSG00000079393.20,0,NaN,NaN,NaN,NaN,NaN,"Low",NaN,NaN,"DUSP13"
ENSG00000079432.7,0,NaN,NaN,NaN,NaN,NaN,"Low",NaN,NaN,"CIC"
ENSG00000079435.10,0,NaN,NaN,NaN,NaN,NaN,"Low",NaN,NaN,"LIPE"
ENSG00000079459.13,0,NaN,NaN,NaN,NaN,NaN,"Low",NaN,NaN,"FDFT1"
ENSG00000079462.7,0,NaN,NaN,NaN,NaN,NaN,"Low",NaN,NaN,"PAFAH1B3"
ENSG00000079482.13,0,NaN,NaN,NaN,NaN,NaN,"Low",NaN,NaN,"OPHN1"
ENSG00000079557.5,0,NaN,NaN,NaN,NaN,NaN,"Low",NaN,NaN,"AFM"
ENSG00000079616.12,0,NaN,NaN,NaN,NaN,NaN,"Low",NaN,NaN,"KIF22"
ENSG00000079689.14,0,NaN,NaN,NaN,NaN,NaN,"Low",NaN,NaN,"SCGN"
ENSG00000079691.18,0,NaN,NaN,NaN,NaN,NaN,"Low",NaN,NaN,"CARMIL1"
ENSG00000079785.15,0,NaN,NaN,NaN,NaN,NaN,"Low",NaN,NaN,"DDX1"
ENSG00000079805.16,0.110975088685231,-0.591604337873666,3.83957255149497,-0.154080781112814,0.877546041760528,NaN,"Low",0.13341522699486,0.0885349503756016,"DNM2"
ENSG00000079819.19,0,NaN,NaN,NaN,NaN,NaN,"Low",NaN,NaN,"EPB41L2"
ENSG00000079841.18,0,NaN,NaN,NaN,NaN,NaN,"Low",NaN,NaN,"RIMS1"
ENSG00000079931.15,0,NaN,NaN,NaN,NaN,NaN,"Low",NaN,NaN,"MOXD1"
ENSG00000079950.14,0,NaN,NaN,NaN,NaN,NaN,"Low",NaN,NaN,"STX7"
ENSG00000079974.17,0,NaN,NaN,NaN,NaN,NaN,"Low",NaN,NaN,"RABL2B"
ENSG00000079999.14,0,NaN,NaN,NaN,NaN,NaN,"Low",NaN,NaN,"KEAP1"
ENSG00000080007.8,0,NaN,NaN,NaN,NaN,NaN,"Low",NaN,NaN,"DDX43"
ENSG00000080031.10,0,NaN,NaN,NaN,NaN,NaN,"Low",NaN,NaN,"PTPRH"
ENSG00000080166.16,0,NaN,NaN,NaN,NaN,NaN,"Low",NaN,NaN,"DCT"
ENSG00000080189.15,0,NaN,NaN,NaN,NaN,NaN,"Low",NaN,NaN,"SLC35C2"
ENSG00000080200.10,0,NaN,NaN,NaN,NaN,NaN,"Low",NaN,NaN,"CRYBG3"
ENSG00000080224.17,0,NaN,NaN,NaN,NaN,NaN,"Low",NaN,NaN,"EPHA6"
ENSG00000080293.9,0,NaN,NaN,NaN,NaN,NaN,"Low",NaN,NaN,"SCTR"
ENSG00000080298.15,0,NaN,NaN,NaN,NaN,NaN,"Low",NaN,NaN,"RFX3"
ENSG00000080371.6,0,NaN,NaN,NaN,NaN,NaN,"Low",NaN,NaN,"RAB21"
ENSG00000080493.17,0,NaN,NaN,NaN,NaN,NaN,"Low",NaN,NaN,"SLC4A4"
ENSG00000080503.24,0.0508059129624642,-0.591604337873666,3.83957255149497,-0.154080781112814,0.877546041760528,NaN,"Low",0.0610793151046191,0.0405325108203092,"SMARCA2"
ENSG00000080511.5,0,NaN,NaN,NaN,NaN,NaN,"Low",NaN,NaN,"RDH8"
ENSG00000080546.13,0,NaN,NaN,NaN,NaN,NaN,"Low",NaN,NaN,"SESN1"
ENSG00000080561.13,0,NaN,NaN,NaN,NaN,NaN,"Low",NaN,NaN,"MID2"
ENSG00000080572.12,0,NaN,NaN,NaN,NaN,NaN,"Low",NaN,NaN,"PIH1D3"
ENSG00000080573.7,0,NaN,NaN,NaN,NaN,NaN,"Low",NaN,NaN,"COL5A3"
ENSG00000080603.17,0,NaN,NaN,NaN,NaN,NaN,"Low",NaN,NaN,"SRCAP"
ENSG00000080608.10,0,NaN,NaN,NaN,NaN,NaN,"Low",NaN,NaN,"PUM3"
ENSG00000080618.16,0,NaN,NaN,NaN,NaN,NaN,"Low",NaN,NaN,"CPB2"
ENSG00000080644.16,0,NaN,NaN,NaN,NaN,NaN,"Low",NaN,NaN,"CHRNA3"
ENSG00000080709.15,0,NaN,NaN,NaN,NaN,NaN,"Low",NaN,NaN,"KCNN2"
ENSG00000080802.18,0,NaN,NaN,NaN,NaN,NaN,"Low",NaN,NaN,"CNOT4"
ENSG00000080815.19,0,NaN,NaN,NaN,NaN,NaN,"Low",NaN,NaN,"PSEN1"
ENSG00000080819.9,0,NaN,NaN,NaN,NaN,NaN,"Low",NaN,NaN,"CPOX"
ENSG00000080822.17,0,NaN,NaN,NaN,NaN,NaN,"Low",NaN,NaN,"CLDND1"
ENSG00000080823.23,0,NaN,NaN,NaN,NaN,NaN,"Low",NaN,NaN,"MOK"
ENSG00000080845.17,0,NaN,NaN,NaN,NaN,NaN,"Low",NaN,NaN,"DLGAP4"
ENSG00000080854.15,0.0320488138823688,-0.591604337873666,3.83957255149497,-0.154080781112814,0.877546041760528,NaN,"Low",0.0385293657314401,0.0255682620332976,"IGSF9B"
ENSG00000080910.13,0,NaN,NaN,NaN,NaN,NaN,"Low",NaN,NaN,"CFHR2"
ENSG00000080947.15,0,NaN,NaN,NaN,NaN,NaN,"Low",NaN,NaN,"CROCCP3"
ENSG00000080986.13,0,NaN,NaN,NaN,NaN,NaN,"Low",NaN,NaN,"NDC80"
ENSG00000081014.11,0,NaN,NaN,NaN,NaN,NaN,"Low",NaN,NaN,"AP4E1"
ENSG00000081019.13,0,NaN,NaN,NaN,NaN,NaN,"Low",NaN,NaN,"RSBN1"
ENSG00000081026.19,0,NaN,NaN,NaN,NaN,NaN,"Low",NaN,NaN,"MAGI3"
ENSG00000081041.9,0,NaN,NaN,NaN,NaN,NaN,"Low",NaN,NaN,"CXCL2"
ENSG00000081051.8,0,NaN,NaN,NaN,NaN,NaN,"Low",NaN,NaN,"AFP"
ENSG00000081052.12,0,NaN,NaN,NaN,NaN,NaN,"Low",NaN,NaN,"COL4A4"
ENSG00000081059.20,0.110975088685231,-0.591604337873666,3.83957255149497,-0.154080781112814,0.877546041760528,NaN,"Low",0.13341522699486,0.0885349503756016,"TCF7"
ENSG00000081087.15,0,NaN,NaN,NaN,NaN,NaN,"Low",NaN,NaN,"OSTM1"
ENSG00000081138.14,0,NaN,NaN,NaN,NaN,NaN,"Low",NaN,NaN,"CDH7"
ENSG00000081148.12,0,NaN,NaN,NaN,NaN,NaN,"Low",NaN,NaN,"IMPG2"
ENSG00000081154.12,0,NaN,NaN,NaN,NaN,NaN,"Low",NaN,NaN,"PCNP"
ENSG00000081177.18,0,NaN,NaN,NaN,NaN,NaN,"Low",NaN,NaN,"EXD2"
ENSG00000081181.8,0,NaN,NaN,NaN,NaN,NaN,"Low",NaN,NaN,"ARG2"
ENSG00000081189.15,0,NaN,NaN,NaN,NaN,NaN,"Low",NaN,NaN,"MEF2C"
ENSG00000081237.20,0.0815050707841843,-0.591604337873666,3.83957255149497,-0.154080781112814,0.877546041760528,NaN,"Low",0.0979861124576084,0.0650240291107602,"PTPRC"
ENSG00000081248.11,0,NaN,NaN,NaN,NaN,NaN,"Low",NaN,NaN,"CACNA1S"
ENSG00000081277.12,0,NaN,NaN,NaN,NaN,NaN,"Low",NaN,NaN,"PKP1"
ENSG00000081307.12,0,NaN,NaN,NaN,NaN,NaN,"Low",NaN,NaN,"UBA5"
ENSG00000081320.11,0,NaN,NaN,NaN,NaN,NaN,"Low",NaN,NaN,"STK17B"
ENSG00000081377.17,0,NaN,NaN,NaN,NaN,NaN,"Low",NaN,NaN,"CDC14B"
ENSG00000081386.12,0,NaN,NaN,NaN,NaN,NaN,"Low",NaN,NaN,"ZNF510"
ENSG00000081479.15,0,NaN,NaN,NaN,NaN,NaN,"Low",NaN,NaN,"LRP2"
ENSG00000081665.14,0,NaN,NaN,NaN,NaN,NaN,"Low",NaN,NaN,"ZNF506"
ENSG00000081692.12,0.845414266178158,1.90987007100558,3.45021914408184,0.553550366295304,0.57988660209323,NaN,"Low",0.355383873264209,1.33544465909211,"JMJD4"
ENSG00000081721.12,0,NaN,NaN,NaN,NaN,NaN,"Low",NaN,NaN,"DUSP12"
ENSG00000081760.17,0,NaN,NaN,NaN,NaN,NaN,"Low",NaN,NaN,"AACS"
ENSG00000081791.9,0,NaN,NaN,NaN,NaN,NaN,"Low",NaN,NaN,"DELE1"
ENSG00000081800.9,0,NaN,NaN,NaN,NaN,NaN,"Low",NaN,NaN,"SLC13A1"
ENSG00000081803.16,0,NaN,NaN,NaN,NaN,NaN,"Low",NaN,NaN,"CADPS2"
ENSG00000081818.4,0,NaN,NaN,NaN,NaN,NaN,"Low",NaN,NaN,"PCDHB4"
ENSG00000081842.18,0,NaN,NaN,NaN,NaN,NaN,"Low",NaN,NaN,"PCDHA6"
ENSG00000081853.15,0,NaN,NaN,NaN,NaN,NaN,"Low",NaN,NaN,"PCDHGA2"
ENSG00000081870.11,0,NaN,NaN,NaN,NaN,NaN,"Low",NaN,NaN,"HSPB11"
ENSG00000081913.14,0,NaN,NaN,NaN,NaN,NaN,"Low",NaN,NaN,"PHLPP1"
ENSG00000081923.14,0,NaN,NaN,NaN,NaN,NaN,"Low",NaN,NaN,"ATP8B1"
ENSG00000081985.11,0,NaN,NaN,NaN,NaN,NaN,"Low",NaN,NaN,"IL12RB2"
ENSG00000082014.16,0,NaN,NaN,NaN,NaN,NaN,"Low",NaN,NaN,"SMARCD3"
ENSG00000082068.9,0,NaN,NaN,NaN,NaN,NaN,"Low",NaN,NaN,"WDR70"
ENSG00000082074.18,0,NaN,NaN,NaN,NaN,NaN,"Low",NaN,NaN,"FYB1"
ENSG00000082126.18,0,NaN,NaN,NaN,NaN,NaN,"Low",NaN,NaN,"MPP4"
ENSG00000082146.13,0,NaN,NaN,NaN,NaN,NaN,"Low",NaN,NaN,"STRADB"
ENSG00000082153.18,0,NaN,NaN,NaN,NaN,NaN,"Low",NaN,NaN,"BZW1"
ENSG00000082175.15,0,NaN,NaN,NaN,NaN,NaN,"Low",NaN,NaN,"PGR"
ENSG00000082196.20,0,NaN,NaN,NaN,NaN,NaN,"Low",NaN,NaN,"C1QTNF3"
ENSG00000082212.13,0,NaN,NaN,NaN,NaN,NaN,"Low",NaN,NaN,"ME2"
ENSG00000082213.18,0,NaN,NaN,NaN,NaN,NaN,"Low",NaN,NaN,"C5orf22"
ENSG00000082258.13,0,NaN,NaN,NaN,NaN,NaN,"Low",NaN,NaN,"CCNT2"
ENSG00000082269.16,0.0815050707841843,-0.591604337873666,3.83957255149497,-0.154080781112814,0.877546041760528,NaN,"Low",0.0979861124576084,0.0650240291107602,"FAM135A"
ENSG00000082293.13,0,NaN,NaN,NaN,NaN,NaN,"Low",NaN,NaN,"COL19A1"
ENSG00000082397.17,0,NaN,NaN,NaN,NaN,NaN,"Low",NaN,NaN,"EPB41L3"
ENSG00000082438.17,0,NaN,NaN,NaN,NaN,NaN,"Low",NaN,NaN,"COBLL1"
ENSG00000082458.12,0,NaN,NaN,NaN,NaN,NaN,"Low",NaN,NaN,"DLG3"
ENSG00000082482.13,0,NaN,NaN,NaN,NaN,NaN,"Low",NaN,NaN,"KCNK2"
ENSG00000082497.12,0,NaN,NaN,NaN,NaN,NaN,"Low",NaN,NaN,"SERTAD4"
ENSG00000082512.15,0,NaN,NaN,NaN,NaN,NaN,"Low",NaN,NaN,"TRAF5"
ENSG00000082515.18,0,NaN,NaN,NaN,NaN,NaN,"Low",NaN,NaN,"MRPL22"
ENSG00000082516.9,0,NaN,NaN,NaN,NaN,NaN,"Low",NaN,NaN,"GEMIN5"
ENSG00000082556.12,0,NaN,NaN,NaN,NaN,NaN,"Low",NaN,NaN,"OPRK1"
ENSG00000082641.16,0,NaN,NaN,NaN,NaN,NaN,"Low",NaN,NaN,"NFE2L1"
ENSG00000082684.16,0,NaN,NaN,NaN,NaN,NaN,"Low",NaN,NaN,"SEMA5B"
ENSG00000082701.15,0,NaN,NaN,NaN,NaN,NaN,"Low",NaN,NaN,"GSK3B"
ENSG00000082781.12,0,NaN,NaN,NaN,NaN,NaN,"Low",NaN,NaN,"ITGB5"
ENSG00000082805.20,0,NaN,NaN,NaN,NaN,NaN,"Low",NaN,NaN,"ERC1"
ENSG00000082898.17,0,NaN,NaN,NaN,NaN,NaN,"Low",NaN,NaN,"XPO1"
ENSG00000082929.8,0,NaN,NaN,NaN,NaN,NaN,"Low",NaN,NaN,"LINC01587"
ENSG00000082996.19,0,NaN,NaN,NaN,NaN,NaN,"Low",NaN,NaN,"RNF13"
ENSG00000083067.22,0.0815050707841843,-0.591604337873666,3.83957255149497,-0.154080781112814,0.877546041760528,NaN,"Low",0.0979861124576083,0.0650240291107602,"TRPM3"
ENSG00000083097.14,0.0815050707841843,-0.591604337873666,3.83957255149497,-0.154080781112814,0.877546041760528,NaN,"Low",0.0979861124576083,0.0650240291107602,"DOP1A"
ENSG00000083099.11,0,NaN,NaN,NaN,NaN,NaN,"Low",NaN,NaN,"LYRM2"
ENSG00000083123.15,0,NaN,NaN,NaN,NaN,NaN,"Low",NaN,NaN,"BCKDHB"
ENSG00000083168.11,0.172767979076198,-0.317008161096634,3.83842267346173,-0.0825881326953334,0.93417903777395,NaN,"Low",0.191673413273436,0.153862544878959,"KAT6A"
ENSG00000083223.18,0.143747580962761,-0.591604337873666,3.83957255149497,-0.154080781112814,0.877546041760528,NaN,"Low",0.172814605253486,0.114680556672036,"TUT7"
ENSG00000083290.20,0,NaN,NaN,NaN,NaN,NaN,"Low",NaN,NaN,"ULK2"
ENSG00000083307.12,0,NaN,NaN,NaN,NaN,NaN,"Low",NaN,NaN,"GRHL2"
ENSG00000083312.17,0,NaN,NaN,NaN,NaN,NaN,"Low",NaN,NaN,"TNPO1"
ENSG00000083444.17,0,NaN,NaN,NaN,NaN,NaN,"Low",NaN,NaN,"PLOD1"
ENSG00000083454.22,0,NaN,NaN,NaN,NaN,NaN,"Low",NaN,NaN,"P2RX5"
ENSG00000083457.12,0,NaN,NaN,NaN,NaN,NaN,"Low",NaN,NaN,"ITGAE"
ENSG00000083520.15,0.0815050707841843,-0.591604337873666,3.83957255149497,-0.154080781112814,0.877546041760528,NaN,"Low",0.0979861124576083,0.0650240291107602,"DIS3"
ENSG00000083535.16,0,NaN,NaN,NaN,NaN,NaN,"Low",NaN,NaN,"PIBF1"
ENSG00000083544.14,0,NaN,NaN,NaN,NaN,NaN,"Low",NaN,NaN,"TDRD3"
ENSG00000083622.8,0,NaN,NaN,NaN,NaN,NaN,"Low",NaN,NaN,"AC000061.1"
ENSG00000083635.8,0,NaN,NaN,NaN,NaN,NaN,"Low",NaN,NaN,"NUFIP1"
ENSG00000083642.19,0,NaN,NaN,NaN,NaN,NaN,"Low",NaN,NaN,"PDS5B"
ENSG00000083720.13,0,NaN,NaN,NaN,NaN,NaN,"Low",NaN,NaN,"OXCT1"
ENSG00000083750.12,0,NaN,NaN,NaN,NaN,NaN,"Low",NaN,NaN,"RRAGB"
ENSG00000083782.8,0,NaN,NaN,NaN,NaN,NaN,"Low",NaN,NaN,"EPYC"
ENSG00000083799.17,1491.77180343487,-4.84630550162853,0.480345044003744,-10.0892172452408,NaN,NaN,"OK",2883.31119204477,100.232414824972,"CYLD"
ENSG00000083807.10,0,NaN,NaN,NaN,NaN,NaN,"Low",NaN,NaN,"SLC27A5"
ENSG00000083812.12,0,NaN,NaN,NaN,NaN,NaN,"Low",NaN,NaN,"ZNF324"
ENSG00000083814.13,0,NaN,NaN,NaN,NaN,NaN,"Low",NaN,NaN,"ZNF671"
ENSG00000083817.9,0,NaN,NaN,NaN,NaN,NaN,"Low",NaN,NaN,"ZNF416"
ENSG00000083828.16,0,NaN,NaN,NaN,NaN,NaN,"Low",NaN,NaN,"ZNF586"
ENSG00000083844.10,0,NaN,NaN,NaN,NaN,NaN,"Low",NaN,NaN,"ZNF264"
ENSG00000083845.9,0,NaN,NaN,NaN,NaN,NaN,"Low",NaN,NaN,"RPS5"
ENSG00000083857.14,0,NaN,NaN,NaN,NaN,NaN,"Low",NaN,NaN,"FAT1"
ENSG00000083896.12,0,NaN,NaN,NaN,NaN,NaN,"Low",NaN,NaN,"YTHDC1"
ENSG00000083937.9,0,NaN,NaN,NaN,NaN,NaN,"Low",NaN,NaN,"CHMP2B"
ENSG00000084070.12,0,NaN,NaN,NaN,NaN,NaN,"Low",NaN,NaN,"SMAP2"
ENSG00000084073.9,0,NaN,NaN,NaN,NaN,NaN,"Low",NaN,NaN,"ZMPSTE24"
ENSG00000084090.13,0.101611825924928,-0.317008026931031,3.83842267215217,-0.0825880977701937,0.934179065545306,NaN,"Low",0.112730870625467,0.0904927812243895,"STARD7"
ENSG00000084092.7,0,NaN,NaN,NaN,NaN,NaN,"Low",NaN,NaN,"NOA1"
ENSG00000084093.17,0,NaN,NaN,NaN,NaN,NaN,"Low",NaN,NaN,"REST"
ENSG00000084110.11,0,NaN,NaN,NaN,NaN,NaN,"Low",NaN,NaN,"HAL"
ENSG00000084112.15,0,NaN,NaN,NaN,NaN,NaN,"Low",NaN,NaN,"SSH1"
ENSG00000084207.17,0,NaN,NaN,NaN,NaN,NaN,"Low",NaN,NaN,"GSTP1"
ENSG00000084234.17,0,NaN,NaN,NaN,NaN,NaN,"Low",NaN,NaN,"APLP2"
ENSG00000084444.14,0,NaN,NaN,NaN,NaN,NaN,"Low",NaN,NaN,"FAM234B"
ENSG00000084453.16,0,NaN,NaN,NaN,NaN,NaN,"Low",NaN,NaN,"SLCO1A2"
ENSG00000084463.8,0,NaN,NaN,NaN,NaN,NaN,"Low",NaN,NaN,"WBP11"
ENSG00000084623.11,0.0815050707841843,-0.591604337873666,3.83957255149497,-0.154080781112814,0.877546041760528,NaN,"Low",0.0979861124576083,0.0650240291107602,"EIF3I"
ENSG00000084628.10,0,NaN,NaN,NaN,NaN,NaN,"Low",NaN,NaN,"NKAIN1"
ENSG00000084636.18,0,NaN,NaN,NaN,NaN,NaN,"Low",NaN,NaN,"COL16A1"
ENSG00000084652.16,0,NaN,NaN,NaN,NaN,NaN,"Low",NaN,NaN,"TXLNA"
ENSG00000084674.14,0.0815050707841843,-0.591604337873666,3.83957255149497,-0.154080781112814,0.877546041760528,NaN,"Low",0.0979861124576083,0.0650240291107602,"APOB"
ENSG00000084676.15,0,NaN,NaN,NaN,NaN,NaN,"Low",NaN,NaN,"NCOA1"
ENSG00000084693.16,0,NaN,NaN,NaN,NaN,NaN,"Low",NaN,NaN,"AGBL5"
ENSG00000084710.14,0,NaN,NaN,NaN,NaN,NaN,"Low",NaN,NaN,"EFR3B"
ENSG00000084731.15,0,NaN,NaN,NaN,NaN,NaN,"Low",NaN,NaN,"KIF3C"
ENSG00000084733.11,0,NaN,NaN,NaN,NaN,NaN,"Low",NaN,NaN,"RAB10"
ENSG00000084734.9,0,NaN,NaN,NaN,NaN,NaN,"Low",NaN,NaN,"GCKR"
ENSG00000084754.12,0,NaN,NaN,NaN,NaN,NaN,"Low",NaN,NaN,"HADHA"
ENSG00000084764.12,0,NaN,NaN,NaN,NaN,NaN,"Low",NaN,NaN,"MAPRE3"
ENSG00000084774.14,0,NaN,NaN,NaN,NaN,NaN,"Low",NaN,NaN,"CAD"
ENSG00000085063.16,0,NaN,NaN,NaN,NaN,NaN,"Low",NaN,NaN,"CD59"
ENSG00000085117.12,0,NaN,NaN,NaN,NaN,NaN,"Low",NaN,NaN,"CD82"
ENSG00000085185.15,0,NaN,NaN,NaN,NaN,NaN,"Low",NaN,NaN,"BCORL1"
ENSG00000085224.22,0,NaN,NaN,NaN,NaN,NaN,"Low",NaN,NaN,"ATRX"
ENSG00000085231.14,0,NaN,NaN,NaN,NaN,NaN,"Low",NaN,NaN,"AK6"
ENSG00000085265.11,0,NaN,NaN,NaN,NaN,NaN,"Low",NaN,NaN,"FCN1"
ENSG00000085274.15,0,NaN,NaN,NaN,NaN,NaN,"Low",NaN,NaN,"MYNN"
ENSG00000085276.19,0,NaN,NaN,NaN,NaN,NaN,"Low",NaN,NaN,"MECOM"
[truncated: 58,611 more rows]

## Sheet: control vs. KRAS+ metastases
control vs. KRAS+ metastases_genes
gene_id,"baseMean","log2FoldChange","lfcSE","stat","pvalue","padj","status","control","comparison","gene_name"
ENSG00000085999.13,417606.000423333,14.6597189220501,0.835691000070861,17.5420327858109,6.84350050694343e-69,2.78530470632598e-66,"OK",32.2674632113161,835179.733383454,"RAD54L"
ENSG00000183765.22,605063.694468677,12.5718562170135,0.826598938349257,15.2091366607849,3.07572564507664e-52,6.25910168773096e-50,"OK",198.725657618015,1209928.66327974,"CHEK2"
ENSG00000171345.13,452916.482257575,-7.27915153214075,0.761505306224537,-9.55889797830827,1.19017230385647e-21,1.61466709223195e-19,"OK",900038.436029621,5794.52848552902,"KRT19"
ENSG00000139618.15,556472.542936157,7.70171468650807,0.867078494766286,8.8823730873224,6.54488975402991e-19,6.65942532472543e-17,"OK",5320.41466620489,1107624.67120611,"BRCA2"
ENSG00000119950.21,4902.20407954942,-4.72953197332478,0.612250873576588,-7.72482682743474,1.12005507524586e-14,9.11724831250133e-13,"OK",9448.26778999911,356.140369099717,"MXI1"
ENSG00000136492.8,1167.58636390521,6.61131665768146,0.941388410148571,7.02294248198579,2.17243662009801e-12,1.47363617396648e-10,"OK",23.6425837720034,2311.53014403841,"BRIP1"
ENSG00000141959.17,22446.8554206015,-4.72671981706192,0.708160024900061,-6.67464930363583,2.47824065733668e-11,1.44091992505147e-09,"OK",43259.9025678512,1633.80827335175,"PFKL"
ENSG00000138376.11,118.426711364896,9.41560024827201,1.52620076359651,6.16930647189824,6.85901695112079e-10,3.4895248738827e-08,"OK",0.346310853573123,236.507111876219,"BARD1"
ENSG00000147883.12,893.366256301582,-4.55557564216719,0.744387958342636,-6.11989432541343,9.36374345863875e-10,4.23449287518441e-08,"OK",1713.85248592294,72.8800266802225,"CDKN2B"
ENSG00000131981.16,135000.414581911,-4.71118601642069,0.786546026101823,-5.98971434611355,2.10209919239838e-09,8.55554371306143e-08,"OK",260072.280698274,9928.54846554715,"LGALS3"
ENSG00000175595.14,2487.62242347628,-4.40767302406196,0.743426853158059,-5.92885904690997,3.05046791475307e-09,1.12867312845863e-07,"OK",4751.38390300539,223.860943947177,"ERCC4"
ENSG00000101412.13,127.704250100114,4.37961284738865,0.749443426103328,5.84382048710481,5.1017004335881e-09,1.73032673039197e-07,"OK",11.7074564970322,243.701043703196,"E2F1"
ENSG00000118785.14,4175.25277429517,5.43983922636515,0.963329210810164,5.64691609609785,1.63351501861201e-08,5.1141585582699e-07,"OK",188.04691567767,8162.45863291267,"SPP1"
ENSG00000123415.15,1654.73089584548,-3.32640128811702,0.608687180490126,-5.46487817508912,4.6322482225081e-08,1.34666073325771e-06,"OK",3009.44859145241,300.01320023856,"SMUG1"
ENSG00000185379.20,64.2070742181714,8.53230093722696,1.58248608886025,5.39170675640639,6.97915952170917e-08,1.89367861689042e-06,"OK",0.345909844652494,128.06823859169,"RAD51D"
ENSG00000130826.18,1630.87261864644,3.21435845748865,0.609436310231717,5.27431399068839,1.33253593683315e-07,3.38963828931934e-06,"OK",317.24400761389,2944.50122967899,"DKC1"
ENSG00000169242.12,12495.4429244485,-3.77825671414405,0.719036340883378,-5.25461162297061,1.48337158736359e-07,3.55136609445283e-06,"OK",23293.18825048,1697.69759841701,"EFNA1"
ENSG00000100146.17,17.7528355854168,-6.33739667691794,1.2187791833389,-5.19979071151869,1.99513049078037e-07,4.27377952498742e-06,"OK",35.0719472401513,0.433723930682216,"SOX10"
ENSG00000124762.13,10477.6240046045,-4.19399521493317,0.806443137093506,-5.2006087249359,1.98636879095942e-07,4.27377952498742e-06,"OK",19869.6433218341,1085.60468737488,"CDKN1A"
ENSG00000138685.15,153.990598703625,-4.29854734196542,0.828359904638443,-5.18922670918219,2.11169174917491e-07,4.29729270957094e-06,"OK",293.087399396556,14.8937980106933,"FGF2"
ENSG00000148926.10,6221.95833370815,-3.40595061079877,0.657676016459349,-5.17876663518153,2.23357663435509e-07,4.32888423896439e-06,"OK",11371.1368629801,1072.77980443621,"ADM"
ENSG00000221914.11,38.8051279733739,7.79203969128265,1.52887035740359,5.09659936406609,3.45809091530364e-07,6.39746819331174e-06,"OK",0.34859916486673,77.2616567818812,"PPP2R2A"
ENSG00000134107.5,2851.09092321561,3.81384566974897,0.751411423915317,5.07557584083095,3.86324224063049e-07,6.55141496640255e-06,"OK",378.552293588244,5323.62955284297,"BHLHE40"
ENSG00000142208.16,5180.21773901825,-3.32187425831557,0.65344596071606,-5.08362505550633,3.7029857773719e-07,6.55141496640255e-06,"OK",9418.54575500568,941.889723030809,"AKT1"
ENSG00000122786.20,5645.02700022395,-4.13624329814807,0.816520289178368,-5.06569567586643,4.06911545566091e-07,6.62451996181596e-06,"OK",10682.5599398846,607.494060563334,"CALD1"
ENSG00000064933.17,281.771017087782,3.072027235333,0.622165967570453,4.93763303597143,7.90764611739152e-07,1.21667268102919e-05,"OK",59.8904848438673,503.651549331696,"PMS1"
ENSG00000131482.10,160.244046467309,5.59610350497563,1.13427579023054,4.93363567588642,8.07129296997248e-07,1.21667268102919e-05,"OK",6.49127829302763,313.99681464159,"G6PC"
ENSG00000122194.18,1010.04993747536,11.3864116746498,2.3119341238094,4.92505887489921,8.43349582440643e-07,1.22586885733336e-05,"OK",0.754326186193693,2019.34554876453,"PLG"
ENSG00000166483.11,825.734158952723,2.76758368042225,0.563345474377692,4.91276455798194,8.98010893393068e-07,1.26031184003786e-05,"OK",211.464699717823,1440.00361818762,"WEE1"
ENSG00000116717.13,1023.57790743285,-2.78016689723445,0.567775687035662,-4.89659377940187,9.7512123044218e-07,1.32291446929989e-05,"OK",1787.01182473378,260.143990131907,"GADD45A"
ENSG00000106366.8,1649.04604247128,5.71934621880079,1.18103918178251,4.84263884468993,1.28126045091096e-06,1.68217097909923e-05,"OK",61.4330647441481,3236.6590201984,"SERPINE1"
ENSG00000175054.16,2564.57104266287,-3.62125898649814,0.758707800157778,-4.77292969143731,1.81565188981831e-06,2.30928224736266e-05,"OK",4743.65854136486,385.483543960886,"ATR"
ENSG00000083093.9,42.3902251506135,7.92406665872502,1.67165508760199,4.74025217133288,2.13452392030716e-06,2.63257950171216e-05,"OK",0.347639801983552,84.4328104992434,"PALB2"
ENSG00000149554.13,681.38987679663,3.03517404234723,0.653222431798357,4.64646327896491,3.37674208061205e-06,4.04215890237972e-05,"OK",148.169408443622,1214.61034514964,"CHEK1"
ENSG00000079739.17,9279.86630580938,-3.2788283659008,0.711330613730351,-4.60942957130161,4.03775283100131e-06,4.69532972062152e-05,"OK",16826.0974344143,1733.63517720451,"PGM1"
ENSG00000100985.7,154.506201768772,4.76370279906623,1.07682803595692,4.42382872659233,9.69669039893507e-06,0.000109626472010183,"OK",10.9713155747882,298.041087962756,"MMP9"
ENSG00000164045.12,152.449053404217,3.8763726667954,0.88967924071632,4.35704520167782,1.31830050453596e-05,0.000145013055498955,"OK",19.4375557815004,285.460551026934,"CDC25A"
ENSG00000167258.14,114.853201915852,9.37303121729066,2.18474126384076,4.29022483001623,1.7849232368505e-05,0.000191174672999514,"OK",0.345903598776501,229.360500232927,"CDK12"
ENSG00000182117.5,3461.90952734756,-2.61658361148541,0.611656554350842,-4.277864093621,1.8869516296102e-05,0.000196920336731115,"OK",5953.13945378082,970.679600914293,"NOP10"
ENSG00000196411.10,272.869913614739,2.86364604021525,0.674057599092949,4.24836993762661,2.15331603067686e-05,0.000219099906121371,"OK",65.9223536328864,479.817473596591,"EPHB4"
ENSG00000006118.14,151.89744711324,3.80252844916645,0.900593463697937,4.22224744287266,2.41878357716295e-05,0.000234391646644124,"OK",20.3163231641354,283.478571062345,"TMEM132A"
ENSG00000102755.12,547.704888489632,3.65617273598993,0.865884069117405,4.22247373105809,2.41635568429221e-05,0.000234391646644124,"OK",80.5023859679523,1014.90739101131,"FLT1"
ENSG00000134057.15,544.252518208331,2.58440051466481,0.613789856637189,4.21056243715746,2.54735707528295e-05,0.000241110309218642,"OK",155.552646942456,932.952389474207,"CCNB1"
ENSG00000004799.8,2180.49685158762,-3.06091818616746,0.730775659191688,-4.18858804021079,2.80695414844428e-05,0.000253873408537072,"OK",3894.32948289978,466.664220275469,"PDK4"
ENSG00000164692.17,20721.6241969876,-3.48605064087236,0.831802966559962,-4.19095721104412,2.77780048177139e-05,0.000253873408537072,"OK",38047.6090197597,3395.63937421544,"COL1A2"
ENSG00000120156.21,254.119819573291,4.6039991933618,1.10469474685503,4.16766641325035,3.07733839231685e-05,0.000272277549059339,"OK",20.0736195321347,488.166019614447,"TEK"
ENSG00000197299.12,110.692932712023,3.69340012732683,0.900684625294858,4.10065856971603,4.11976023699214e-05,0.000356753705628894,"OK",15.8850750913121,205.500790332734,"BLM"
ENSG00000115392.11,16.4323455090169,6.5594874222747,1.60492221323604,4.08710613397809,4.36787332725196e-05,0.000370359259206572,"OK",0.34478378089074,32.5199072371432,"FANCL"
ENSG00000108384.15,21.6823094929614,6.9523093358112,1.72500153398733,4.03032066860891,5.57008116239647e-05,0.000460093214419198,"OK",0.347367362075446,43.0172516238473,"RAD51C"
ENSG00000174371.17,121.487045840046,3.08064496043232,0.765020815810284,4.02687730420695,5.65225079139063e-05,0.000460093214419198,"OK",25.6845671163033,217.289524563788,"EXO1"
ENSG00000101224.17,598.494917000585,2.63785736896373,0.657355371761023,4.01283306150985,5.99943426612923e-05,0.000478778381630313,"OK",165.694752331441,1031.29508166973,"CDC25B"
ENSG00000074800.16,6379.688553554,2.4142441093167,0.605871608266418,3.98474540872543,6.75525120433871e-05,0.00052872831541651,"OK",2015.57165330356,10743.8054538044,"ENO1"
ENSG00000182718.16,49774.7790112458,-2.47147784700707,0.622772497990194,-3.96850833166687,7.23239291566708e-05,0.000555393191825755,"OK",84342.1350599719,15207.4229625198,"ANXA2"
ENSG00000205250.9,6654.49416213336,-2.97117858111103,0.749956032304893,-3.96180369665072,7.43856880985083e-05,0.000560647686223942,"OK",11803.7473560376,1505.24096822914,"E2F4"
ENSG00000158402.20,233.493627169104,3.15769091729672,0.816970907877955,3.8651203939424,0.000111034416191939,0.000821654679820347,"OK",47.056341881037,419.930912457171,"CDC25C"
ENSG00000185043.12,3513.05592234213,-2.2468424793345,0.583276695565424,-3.85210397812384,0.000117107273901641,0.000851118937106566,"OK",5803.41998887936,1222.69185580489,"CIB1"
ENSG00000112118.20,334.081427218943,2.18460213581462,0.578763296547822,3.77460379544665,0.000160262170913449,0.0011443281326627,"OK",120.476228717749,547.686625720138,"MCM3"
ENSG00000138764.15,607.110582926828,-2.22636013035508,0.595419037652043,-3.73914838049929,0.000184644720763154,0.00128458115209667,"OK",1000.43171546338,213.789450390272,"CCNG2"
ENSG00000179776.19,452.067881439798,3.00626009598572,0.804454657955852,3.73701620875033,0.000186216923768314,0.00128458115209667,"OK",100.072706328211,804.063056551386,"CDH5"
ENSG00000259156.7,15.553695086584,6.47103766742092,1.73555098373165,3.72852064161629,0.000192607134693559,0.00130651839700464,"OK",0.346751941285374,30.7606382318827,"CHEK2P2"
ENSG00000112242.15,293.78406779721,2.19915265056548,0.591736530462097,3.7164388834472,0.000202050487194045,0.00134810734898322,"OK",105.07119091502,482.496944679401,"E2F3"
ENSG00000067369.13,526.700922309515,2.32268610298973,0.641727975636611,3.61942472694223,0.00029525868089327,0.00193823037296066,"OK",175.490116856445,877.911727762586,"TP53BP1"
ENSG00000165140.10,704.783322797204,2.12000144652233,0.587118896461647,3.61085541497439,0.000305188769822089,0.00197161633837445,"OK",263.620994732193,1145.94565086221,"FBP1"
ENSG00000149925.20,16413.9390873036,-2.57894169974051,0.71872754300912,-3.5882049113398,0.00033296256318164,0.00211743380023324,"OK",28121.3806895638,4706.49748504343,"ALDOA"
ENSG00000164078.13,1454.22205717779,-2.64296881147239,0.738950439636607,-3.57665232971797,0.000348022548541819,0.00217915657317723,"OK",2507.06664612112,401.377468234462,"MST1R"
ENSG00000170430.10,49.765097984084,3.62855969834658,1.01572228719402,3.57239350174214,0.000353733352366137,0.00218135567292451,"OK",7.44531411138709,92.0848818567809,"MGMT"
ENSG00000087245.13,90.2868232508939,-2.46337769178124,0.694419732665389,-3.54739010990667,0.000389068021657576,0.00236344305693483,"OK",152.857320196927,27.7163263048613,"MMP2"
ENSG00000162063.13,77.8298154074897,2.89156826351241,0.816727185215326,3.54043347136788,0.000399470335166175,0.00239094744724461,"OK",18.4852086734173,137.174422141562,"CCNF"
ENSG00000116062.15,604.459318647861,2.39987647485702,0.682470821717556,3.51645286287451,0.000437354309790975,0.00257975658094097,"OK",192.577185020945,1016.34145227478,"MSH6"
ENSG00000187840.5,1884.21111008273,-2.3197939448267,0.665454691782035,-3.48602838551559,0.000490248981343355,0.00285044764866779,"OK",3139.5772249848,628.844995180652,"EIF4EBP1"
ENSG00000122512.16,236.170288230528,2.09117799613016,0.602980760376247,3.46806752975884,0.000524215538988292,0.0030050102023695,"OK",89.7822283853326,382.558348075724,"PMS2"
ENSG00000002016.18,269.12118917319,-1.92920266977434,0.56121761796116,-3.43753048377725,0.000587044637063754,0.00323871121315766,"OK",426.305525897797,111.936852448584,"RAD52"
ENSG00000099250.18,501.827848257443,3.0418735665002,0.884046046822534,3.44085421504162,0.000579880877449018,0.00323871121315766,"OK",108.672508215291,894.983188299596,"NRP1"
ENSG00000157456.8,749.951655611454,2.31393675332382,0.673302758104207,3.4366957887401,0.000588856584210484,0.00323871121315766,"OK",251.139937361452,1248.76337386146,"CCNB2"
ENSG00000107159.13,294.429978949682,3.61361675794537,1.05616869970879,3.42143897934272,0.000622907013023119,0.00338030872400546,"OK",44.4734022141205,544.386555685244,"CA9"
ENSG00000026103.22,295.299087941227,-2.23609624485877,0.654582813141742,-3.41606317789857,0.000635335050361628,0.00340238638812082,"OK",487.187751941435,103.41042394102,"FAS"
ENSG00000012048.22,458.344452096624,1.89813299333686,0.56435996244122,3.3633374435816,0.000770061727254836,0.0040703262726327,"OK",193.913624398571,722.775279794676,"BRCA1"
ENSG00000135446.17,1402.05726211322,2.37098589181766,0.714081100585516,3.32033138795237,0.000899106523278056,0.00469149173043806,"OK",454.258779278482,2349.85574494795,"CDK4"
ENSG00000100292.17,4529.48891496823,-3.04573965042356,0.918670511105163,-3.31537761755249,0.000915194044505854,0.00471498703941624,"OK",8080.44322353524,978.534606401228,"HMOX1"
ENSG00000020922.12,681.568530302231,2.1010839810981,0.635595162024406,3.30569536496475,0.000947410310453745,0.00478634437222407,"OK",257.666462240584,1105.47059836388,"MRE11"
ENSG00000132005.9,613.389091042965,-2.59536890662875,0.785978732361974,-3.30208541245043,0.000959688421391813,0.00478634437222407,"OK",1052.60491342196,174.173268663965,"RFX1"
ENSG00000170425.3,1272.81011245578,-2.2846111527672,0.692152598564552,-3.30073333179018,0.000964324910374383,0.00478634437222407,"OK",2112.12598245055,433.49424246101,"ADORA2B"
ENSG00000087586.17,899.597312944812,2.24884070335174,0.683859338347341,3.28845506268355,0.00100738864950228,0.00493984554635454,"OK",312.739832150987,1486.45479373864,"AURKA"
ENSG00000036257.13,2054.76641632572,-1.72252634212985,0.531513341017315,-3.24079606136121,0.0011919642535995,0.00577535060970232,"OK",3153.85818713905,955.674645512388,"CUL3"
ENSG00000039068.19,11301.300879614,-2.15216369451304,0.665281315494627,-3.23496789160978,0.00121656410781973,0.00582519519861918,"OK",18451.4807252897,4151.12103393832,"CDH1"
ENSG00000145386.10,717.245290629234,2.16401238732879,0.671522862845254,3.22254461770643,0.00127057375591549,0.00601306417043726,"OK",261.692170463814,1172.79841079465,"CCNA2"
ENSG00000005882.12,870.943787171608,-1.97841086612689,0.622054099493326,-3.18044824033528,0.00147047405413212,0.00687911425323876,"OK",1389.32070869463,352.566865648586,"PDK2"
ENSG00000164362.20,15.1372279926405,4.85309524973975,1.52969046601363,3.17259952752854,0.0015108076518095,0.00698748538961896,"OK",1.01245736401111,29.2619986212699,"TERT"
ENSG00000114023.15,5909.04884221386,-1.8771005957818,0.595117721541656,-3.15416686117019,0.00160957027742725,0.00736061913385272,"OK",9289.27565401179,2528.82203041594,"FAM162A"
ENSG00000137801.11,471.406844955692,-2.57179914343728,0.81739587578089,-3.14633241938043,0.00165331976842629,0.00747667939721668,"OK",807.069232416967,135.744457494416,"THBS1"
ENSG00000128917.8,154.709694177515,2.26689767088831,0.726377383673371,3.12082633881628,0.00180344352290228,0.00806595070133218,"OK",53.2300481647708,256.189340190258,"DLL4"
ENSG00000162545.6,10969.0450938428,-1.81579093604056,0.591337558214881,-3.07065044459891,0.00213593049990943,0.00944917079851238,"OK",17085.0950023587,4852.99518532694,"CAMK2N1"
ENSG00000170312.16,912.694337831978,2.63312331077457,0.863200146118397,3.05042037193239,0.00228521268051212,0.0100008769996606,"OK",253.396836299161,1571.99183936479,"CDK1"
ENSG00000065057.9,192.002361819154,2.29329493961546,0.752805672347778,3.0463305788642,0.00231652988342546,0.0100300815165336,"OK",65.0663207070005,318.938402931308,"NTHL1"
ENSG00000023445.14,2137.6441329919,-2.0105032351254,0.664009458620744,-3.02782318688885,0.00246322164317009,0.0105529600923182,"OK",3425.19979037609,850.088475607709,"BIRC3"
ENSG00000064601.18,6420.80398533111,-2.16278255082581,0.716483558541725,-3.01860737073684,0.00253939399616314,0.0107659724629,"OK",10497.2976925618,2344.31027810041,"CTSA"
ENSG00000168496.4,756.581378008801,1.97624887487168,0.65599078440409,3.01261682611429,0.00259005721571965,0.0108675596577103,"OK",306.63804138839,1206.52471462921,"FEN1"
ENSG00000113140.11,3189.64618389406,-2.37526459524554,0.792178051536352,-2.99839738129446,0.00271403538638168,0.0112715551250749,"OK",5348.43051822593,1030.86184956219,"SPARC"
ENSG00000094804.12,181.962981938411,2.17026788471001,0.729822236298866,2.97369383497555,0.00294238499632586,0.0119755069350462,"OK",66.1554912006602,297.770472676162,"CDC6"
ENSG00000176248.9,321.572041621048,1.72972453473785,0.581284471051042,2.97569369367509,0.00292326680578118,0.0119755069350462,"OK",148.991660348703,494.152422893394,"ANAPC2"
ENSG00000118523.6,2699.77770659696,-1.68265992422444,0.572395963989005,-2.93967817749456,0.0032855330467789,0.013239722277614,"OK",4117.05940106529,1282.49601212863,"CCN2"
ENSG00000129355.7,196.251056620648,-1.94732798096227,0.667430142436407,-2.91765063809328,0.00352679250863523,0.0140725936373975,"OK",311.683753543896,80.8183596973998,"CDKN2D"
ENSG00000041880.14,585.701186915386,-2.15034264703033,0.739830517849515,-2.9065341252491,0.00365457034069351,0.0144408750355559,"OK",956.044615428639,215.357758402133,"PARP3"
ENSG00000159399.9,2458.29554345708,-1.93419924830056,0.667986705037149,-2.89556548613193,0.00378476052355422,0.014811514741217,"OK",3896.90251821402,1019.68856870014,"HK2"
ENSG00000113522.14,4233.60420577693,-2.01970092164602,0.699199467929623,-2.88859047279669,0.0038697268972038,0.0149997985443995,"OK",6792.19098610783,1675.01742544602,"RAD50"
ENSG00000164647.9,1637.69007332284,-2.49489512942801,0.86732671335265,-2.87653440280191,0.00402068364458332,0.0154379079560888,"OK",2781.8676114918,493.51253515388,"STEAP1"
ENSG00000186340.15,1099.09346984424,2.86411565274664,1.00973792620343,2.8364940826929,0.0045611823562883,0.017349544102891,"OK",265.452845625035,1932.73409406345,"THBS2"
ENSG00000155229.21,300.085506447783,1.81457561021416,0.642722435692048,2.82326477098986,0.00475372953295311,0.0179145177769622,"OK",132.85287315277,467.318139742796,"MMS19"
ENSG00000105173.14,141.384565500383,2.49782919603358,0.891713712480719,2.80115597761158,0.00509199007978407,0.0190132106648818,"OK",42.5322342558298,240.236896744936,"CCNE1"
ENSG00000080839.12,399.525844817494,1.80751290852114,0.656635945327423,2.75268650975214,0.00591084668225186,0.0218701327243319,"OK",177.55191872092,621.499770914068,"RBL1"
ENSG00000124253.11,191.357644376218,-2.82122540202752,1.03081051486077,-2.7369001007994,0.00620211240981226,0.0227410788359783,"OK",335.276877798651,47.4384109537847,"PCK1"
ENSG00000118257.16,416.601386659798,-2.22012316217663,0.814204894482477,-2.72673767650068,0.00639638679995584,0.0232440127462681,"OK",685.976429378837,147.22634394076,"NRP2"
ENSG00000164867.11,108.768039749594,2.81267453222245,1.03716991481194,2.71187439208787,0.00669039397479758,0.0240972597145364,"OK",27.104399864007,190.43167963518,"NOS3"
ENSG00000017427.16,305.841577330063,-2.64555268534965,0.984202905865195,-2.68801551954776,0.00718780558868203,0.0256617269701192,"OK",527.398556031854,84.2845986282726,"IGF1"
ENSG00000170558.9,85.4533502989559,2.9434438397944,1.09870975439081,2.67900037114571,0.00738423120124211,0.0261337573817873,"OK",19.6615027365219,151.24519786139,"CDH2"
ENSG00000116473.14,1877.95029080996,-1.78405228057643,0.678258002895661,-2.6303446077449,0.00852983549479563,0.029927957296395,"OK",2910.72351507074,845.17706654918,"RAP1A"
ENSG00000173207.13,70.7648457875717,2.164632308191,0.825628305601043,2.62180002006494,0.00874667381914866,0.0304264636272949,"OK",25.8100004164485,115.719691158695,"CKS1B"
ENSG00000035862.12,2060.78776386399,-2.07729589715788,0.795236163936838,-2.61217483731395,0.00899682307646267,0.0310314151874602,"OK",3332.02507617933,789.550451548654,"TIMP2"
ENSG00000158480.11,349.972515098988,1.59128704137668,0.612787594437458,2.59680035271844,0.00940965987730558,0.0321352314828015,"OK",174.411554829235,525.533475368741,"SPATA2"
ENSG00000182481.9,1242.08398267642,2.06486417193795,0.795883228086988,2.5944310661014,0.00947476112515032,0.0321352314828015,"OK",479.204075092834,2004.96389026,"KPNA2"
ENSG00000196584.3,233.573709132814,1.84060717517466,0.711506661445124,2.58691488767828,0.0096839509210829,0.0323062952859077,"OK",101.961470027743,365.185948237885,"XRCC2"
ENSG00000204301.6,70.2158510241184,2.32555972100486,0.89814306609749,2.58929763952821,0.00961719290923835,0.0323062952859077,"OK",23.3562273769585,117.075474671278,"NOTCH4"
ENSG00000164109.14,1434.20683536636,1.80614121263052,0.699879761623077,2.58064500742518,0.00986159305993044,0.0326314502064365,"OK",637.842443028164,2230.57122770455,"MAD2L1"
ENSG00000123374.11,176.715996144446,2.14827422817579,0.833715864487627,2.57674625094971,0.00997351364751481,0.0327356456011172,"OK",65.0531599753373,288.378832313555,"CDK2"
ENSG00000158571.11,24.8436366537547,2.74872846201829,1.06848037392098,2.57255868157065,0.010094984075636,0.0328692681502707,"OK",6.43513762927144,43.252135678238,"PFKFB1"
ENSG00000105976.15,693.978078414081,1.43666456962056,0.559566637266447,2.56745930500583,0.0102446813638521,0.0329991573899474,"OK",374.420678793226,1013.53547803494,"MET"
ENSG00000124942.14,2305.52927300255,-2.25119454778936,0.877422124579195,-2.56569156934471,0.0102970343698362,0.0329991573899474,"OK",3810.63437349009,800.424172515011,"AHNAK"
ENSG00000073111.14,190.684783501356,1.61574665473912,0.643518509730955,2.51080059129089,0.012045771958242,0.0377235837890252,"OK",93.824736884539,287.544830118173,"MCM2"
ENSG00000092330.18,463.954325270139,-1.69112744177257,0.672879292618831,-2.51327015160585,0.0119617696273887,0.0377235837890252,"OK",708.497677099065,219.410973441213,"TINF2"
ENSG00000128052.10,52.2559386191953,2.80981528633733,1.11913748247619,2.51069714877244,0.0120493019473545,0.0377235837890252,"OK",13.0445027762706,91.46737446212,"KDR"
ENSG00000114268.12,68.3166693667567,1.81177348479231,0.728509054043878,2.48696083423444,0.012883958226725,0.0400287862463898,"OK",30.2906977457579,106.342640987756,"PFKFB4"
ENSG00000059804.16,852.927777256345,1.79730983641595,0.72841575251179,2.46742307565192,0.0136089458329863,0.0419609163183743,"OK",381.135865781602,1324.71968873109,"SLC2A3"
ENSG00000122641.11,18.879269078835,6.76449199695287,2.7780556111197,2.43497357283875,0.0148928773525263,0.0453790367794271,"OK",0.344131058958256,37.4144070987118,"INHBA"
ENSG00000178999.13,1510.26791948106,-1.88138569913271,0.773018336778233,-2.43381768532672,0.0149405182517033,0.0453790367794271,"OK",2375.71296031448,644.822878647633,"AURKB"
ENSG00000110092.3,2469.6908328906,1.39465379057604,0.575973058503312,2.42138719856117,0.0154613987715217,0.0466132540741432,"OK",1360.99071503631,3578.39095074489,"CCND1"
ENSG00000026025.16,21815.1834169233,-1.71934596688054,0.717030096791692,-2.39787140675635,0.0164906534060999,0.049350705413843,"OK",33466.919695838,10163.4471380087,"VIM"
ENSG00000137440.5,685.657193432476,-2.22917631874278,0.937113870378657,-2.37876782022449,0.0173706132376189,0.0516046685234372,"OK",1130.25342085426,241.060966010695,"FGFBP1"
ENSG00000130957.5,37.9512926143576,5.54292763491874,2.34583238728256,2.36288307083173,0.0181333899552543,0.0534803602303516,"OK",1.59386775189295,74.3087174768223,"FBP2"
ENSG00000122861.16,304.557437432182,1.72506373982039,0.733647468672007,2.35135240491318,0.0187053088782892,0.0547702209601705,"OK",141.458970169603,467.655904694761,"PLAU"
ENSG00000196074.13,20.7513376745627,2.334777815146,0.996191889355945,2.34370289508729,0.0190933741150076,0.0555071661772008,"OK",6.86592405920128,34.6367512899241,"SYCP2"
ENSG00000112576.12,696.499755183331,-1.35244960624865,0.577792242793891,-2.34071956333117,0.0192466178332559,0.0555558401286181,"OK",1000.98660356776,392.012906798896,"CCND3"
ENSG00000130731.16,1051.26465342165,-1.47518795221076,0.635662287736323,-2.3207101957615,0.0203024900825028,0.0577840102348157,"OK",1546.33384722785,556.195459615453,"METTL26"
ENSG00000169031.19,20.4453695577019,2.68884136703491,1.15857057633942,2.32082656158115,0.0202962063474164,0.0577840102348157,"OK",5.49019787067274,35.4005412447311,"COL4A3"
ENSG00000038427.16,451.878270563815,2.0613975471047,0.901015329328326,2.28786068339303,0.0221456355584218,0.0621605080846736,"OK",174.675926785347,729.080614342283,"VCAN"
ENSG00000160883.11,61.9833250443827,2.52335760412791,1.10288275676329,2.28796541486729,0.0221395352747382,0.0621605080846736,"OK",18.367645751241,105.599004337524,"HK3"
ENSG00000132906.18,195.573272632806,-1.40972291320949,0.623814259499982,-2.25984400282778,0.0238309343312782,0.0662371087700894,"OK",284.184176866233,106.962368399378,"CASP9"
ENSG00000152942.19,741.963777039626,-1.46229258150783,0.64825084688022,-2.25575113174982,0.0240862213709416,0.0662371087700894,"OK",1088.78874046855,395.138813610701,"RAD17"
ENSG00000179262.10,1919.51008052312,-1.30027297028756,0.576303911456526,-2.25622791107092,0.0240563614223527,0.0662371087700894,"OK",2730.3594471051,1108.66071394114,"RAD23A"
ENSG00000129566.13,445.102792859804,-1.59279869448135,0.714751694367477,-2.22846438425152,0.0258495638045045,0.070609211197539,"OK",668.559571205241,221.646014514368,"TEP1"
ENSG00000067182.7,1719.84086454881,-1.34273617432984,0.604360687716432,-2.22174638691896,0.0263004497711277,0.0713618870456599,"OK",2467.00879209751,972.672937000108,"TNFRSF1A"
ENSG00000120738.8,2121.36621157526,1.76815558541052,0.802855835704273,2.2023326066497,0.0276418225508787,0.0745047799881299,"OK",962.904456165155,3279.82796698537,"EGR1"
ENSG00000169429.11,3136.53155545542,2.04068910149713,0.935084165659683,2.18235873992954,0.0290830669387211,0.0778737384477597,"OK",1226.54436019202,5046.51875071882,"CXCL8"
ENSG00000117525.14,362.291516161081,-1.34465526660636,0.617482741276735,-2.17764024274766,0.0294328310192064,0.0782951779399805,"OK",519.880924883189,204.702107438973,"F3"
ENSG00000182871.16,373.213144708964,2.39292804924112,1.12002745270497,2.13649053285432,0.0326394518182126,0.0862614083767048,"OK",119.385751704443,627.040537713484,"COL18A1"
ENSG00000164761.9,266.147969987071,1.25165067419852,0.588159021308782,2.12808208129381,0.0333302787037391,0.0875188608543342,"OK",157.431044139989,374.864895834153,"TNFRSF11B"
ENSG00000167772.12,735.250500960731,-1.86609231977565,0.886762885047017,-2.10438703653762,0.0353446992988768,0.0922134141964285,"OK",1153.95369720212,316.547304719343,"ANGPTL4"
ENSG00000089685.15,262.719266384602,2.33460921559308,1.11371566407915,2.09623451558743,0.036061392526604,0.0934839920912599,"OK",86.9335025339737,438.50503023523,"BIRC5"
ENSG00000138448.12,1199.19345768756,1.24779386185257,0.597751828660085,2.08747811721399,0.0368449371099376,0.0949106924287632,"OK",710.679488062435,1687.70742731268,"ITGAV"
ENSG00000107854.6,550.797359898588,1.35105287744551,0.649649749302403,2.07966350929293,0.0375564073245215,0.096134954597989,"OK",310.222533647144,791.372186150032,"TNKS2"
ENSG00000019991.18,74.8715268034215,1.63688723085152,0.790501886509738,2.07069364259051,0.0383874347233358,0.0976480370774855,"OK",36.434355631742,113.308697975101,"HGF"
ENSG00000117399.14,365.721041773925,1.76185699401505,0.855087394005573,2.06044084659207,0.0393564153916121,0.0994910625117151,"OK",166.564527224143,564.877556323707,"CDC20"
ENSG00000197019.5,646.012223868207,-1.34205306415677,0.65417141530684,-2.0515311931312,0.0402152451277284,0.101034597327071,"OK",926.541784142065,365.482663594349,"SERTAD1"
ENSG00000122884.12,1081.6097933559,1.23015901541869,0.601873198380458,2.04388402528779,0.0409650056433702,0.102286854581912,"OK",646.522965390021,1516.69662132178,"P4HA1"
ENSG00000116741.8,1177.91013211359,-1.55948735724095,0.770285706797212,-2.02455704874127,0.042912868416724,0.106497179546382,"OK",1759.03098056736,596.789283659828,"RGS2"
ENSG00000171791.13,164.11434405718,1.18886782283966,0.587976918395734,2.02196342346809,0.0431801306753391,0.10651098899917,"OK",100.077726059287,228.150962055072,"BCL2"
ENSG00000164305.19,516.356161535331,-1.18459805275848,0.587714428157481,-2.01560144860194,0.0438416681901204,0.107491318996259,"OK",717.187685175109,315.524637895554,"CASP3"
ENSG00000154767.14,527.607518905977,1.32620946674932,0.666031535982457,1.99121121914001,0.0464576709615155,0.113223186115789,"OK",300.85134024499,754.363697566964,"XPC"
ENSG00000118046.15,1257.20027485714,-1.27556629056298,0.643658614286206,-1.98174352405357,0.0475079532383799,0.115093672428694,"OK",1779.39735620728,735.003193507009,"STK11"
ENSG00000176171.11,32.8672083994234,1.54637813398646,0.787106156373069,1.96463732555729,0.04945622866025,0.119104645353383,"OK",16.765436286483,48.9689805123637,"BNIP3"
ENSG00000078900.15,19.4124410504642,2.28924179251029,1.17122440307564,1.95457146085647,0.0506336725753785,0.121222969048112,"OK",6.59390927118035,32.2309728297481,"TP73"
ENSG00000139372.15,343.877099125921,1.16313215533513,0.597571588403287,1.94643148688347,0.0516029304021896,0.122821009787668,"OK",212.307105184668,475.447093067174,"TDG"
ENSG00000143627.19,109.67593135901,2.4583803510466,1.26509279495254,1.94324112891562,0.0519870308496117,0.12301582299879,"OK",33.7672529818226,185.584609736197,"PKLR"
ENSG00000150630.4,49.1456702918727,1.79303548826556,0.945404616501726,1.89658000074118,0.0578833921823036,0.136176535365304,"OK",22.0116051148199,76.2797354689256,"VEGFC"
ENSG00000108691.9,667.356558596902,1.636460721484,0.865660726130028,1.89041811888574,0.0587020620401087,0.136538366038488,"OK",324.825028922886,1009.88808827092,"CCL2"
ENSG00000113456.19,397.825584121756,1.20966751447283,0.639909561651201,1.89037261976746,0.0587081426455414,0.136538366038488,"OK",240.17168931023,555.479478933283,"RAD1"
ENSG00000117632.23,2782.4098579486,1.26420638744968,0.672623684153711,1.879515124479,0.0601741903423801,0.138366641069767,"OK",1635.7733025063,3929.04641339091,"STMN1"
ENSG00000183281.14,14.6199190251065,6.3999581945973,3.40493105299976,1.87961462214012,0.0601606189954148,0.138366641069767,"OK",0.342202300630792,28.8976357495822,"PLGLB1"
ENSG00000166848.7,1565.81344460247,-1.14996051503164,0.613845718172786,-1.87337058968937,0.0610172283380498,0.139516920975204,"OK",2158.79346133785,972.833427867081,"TERF2IP"
ENSG00000166851.15,424.917389423747,2.05580496515563,1.10484494654881,1.86071807775138,0.0627839995805629,0.142754680610554,"OK",164.768329617165,685.066449230328,"PLK1"
ENSG00000104765.16,1314.09179418347,-1.09486225551065,0.594549412243174,-1.84149918066499,0.0655484405457576,0.148212307234019,"OK",1790.09529934162,838.088289025311,"BNIP3L"
ENSG00000129315.11,200.138788999951,1.221022881576,0.665164484895688,1.83567058870782,0.0664063903213229,0.149322656689384,"OK",120.163084462749,280.114493537153,"CCNT1"
ENSG00000125551.19,13.0282244472284,6.23431308871049,3.4044703229284,1.83121381517815,0.0670686354730558,0.149983157349086,"OK",0.341561866884003,25.7148870275728,"PLGLB2"
ENSG00000100526.20,551.173601369525,1.25750987350351,0.69088478056274,1.82014412371226,0.068737059667617,0.152874225599564,"OK",325.096836587461,777.25036615159,"CDKN3"
ENSG00000104419.14,690.126435214246,-1.10468947025814,0.607791527432746,-1.81754667578906,0.0691334481220902,0.152920181443971,"OK",942.150490712057,438.102379716435,"NDRG1"
ENSG00000107562.16,616.149692171058,-1.70483608264762,0.942500491183938,-1.80884370734498,0.0704752878901731,0.155045633358381,"OK",943.021722633133,289.277661708982,"CXCL12"
ENSG00000051180.17,164.216922266551,1.50202515036768,0.83546479316248,1.79783177299677,0.0722036706471336,0.155682762397291,"OK",85.6992544760436,242.734590057058,"RAD51"
ENSG00000105486.14,87.2731352845748,1.41618031160713,0.789023925021844,1.79485091224316,0.0726774566473838,0.155682762397291,"OK",47.5761088945045,126.970161674645,"LIG1"
ENSG00000111537.5,16.528176672111,2.18018410766341,1.21017889401368,1.80153869683895,0.0716180137516902,0.155682762397291,"OK",5.97535664595102,27.080996698271,"IFNG"
ENSG00000115414.19,3717.40501184474,1.29439452974146,0.720947189298225,1.79540824758805,0.072588679374077,0.155682762397291,"OK",2153.3070030819,5281.50302060759,"FN1"
ENSG00000148773.14,2640.18850977599,1.27251036206208,0.7067390907642,1.8005376788853,0.0717757796343511,0.155682762397291,"OK",1545.86124494393,3734.51577460806,"MKI67"
ENSG00000106991.13,533.426619039782,1.66998717071112,0.939605967597917,1.77732712253883,0.0755144336509339,0.160912955476074,"OK",255.098811300141,811.754426779423,"ENG"
ENSG00000100644.17,4895.12884994879,-1.14010676433475,0.647577436213479,-1.76057209621323,0.0783108549276848,0.165142580080662,"OK",6734.59627578917,3055.66142410841,"HIF1A"
ENSG00000124226.11,10.6770306741722,5.94591478810633,3.37489640874469,1.76180660618201,0.0781019782123068,0.165142580080662,"OK",0.340873500146684,21.0131878481977,"RNF114"
ENSG00000169967.16,807.224322869161,-1.01357566963208,0.576706922808482,-1.75752298012327,0.0788287084148211,0.165377754251712,"OK",1079.66975495315,534.778890785169,"MAP3K2"
ENSG00000105825.14,342.137205436158,1.92162324879266,1.09835432490301,1.74954766892946,0.0801963964492064,0.167203435640646,"OK",142.899806603023,541.374604269292,"TFPI2"
ENSG00000127920.6,98.5911622283905,2.02460702768333,1.15845836383572,1.74767353828733,0.0805205734289104,0.167203435640646,"OK",38.9011053604742,158.281219096307,"GNG11"
ENSG00000120868.13,519.28392928897,-1.02046486366586,0.590441531309738,-1.72830807040662,0.0839330069390306,0.173404740224292,"OK",695.644630224486,342.923228353453,"APAF1"
ENSG00000118971.8,2368.59649396889,1.09850175015244,0.637823870139177,1.7222650351934,0.0850215184914453,0.174401170622907,"OK",1508.02528425592,3229.16770368185,"CCND2"
ENSG00000138794.10,1176.5245132482,-1.16735935959043,0.678349620898097,-1.72088156848222,0.0852723168401926,0.174401170622907,"OK",1628.14224566095,724.906780835453,"CASP6"
ENSG00000100297.16,157.481206039547,1.09775839855399,0.640965663109331,1.71266334803139,0.0867744917323074,0.175707552910692,"OK",100.299506710428,214.662905368665,"MCM5"
ENSG00000176692.8,25.5354865479817,1.65907754910311,0.967504862661528,1.71480021768482,0.0863818616263619,0.175707552910692,"OK",12.2821521107848,38.7888209851785,"FOXC2"
ENSG00000020426.11,397.669284731993,1.05177754654774,0.615125651469414,1.7098580493843,0.0872921254958737,0.175880668697132,"OK",258.808074176654,536.530495287332,"MNAT1"
ENSG00000197969.14,816.988590451468,-1.04253502657472,0.613447075250905,-1.69947020474149,0.089230623912984,0.178900807549677,"OK",1099.97047267777,534.006708225171,"VPS13A"
ENSG00000072274.13,6600.45297694763,-1.17054648813994,0.690275420634777,-1.69576730265654,0.0899299569975258,0.179419080872515,"OK",9140.3000069978,4060.60594689746,"TFRC"
ENSG00000136936.10,1144.2751351236,-1.13712814660974,0.671496549521628,-1.69342366304015,0.0903748538851257,0.179427148932908,"OK",1573.25037335721,715.299896889986,"XPA"
ENSG00000104884.15,107.940756548022,1.32225521426533,0.789773812307405,1.67422012943456,0.0940873448164337,0.185891016214993,"OK",61.6704431293729,154.211069966671,"ERCC2"
ENSG00000129484.13,357.960652596462,1.05403659016929,0.630534129153842,1.67165668190519,0.0945920406852687,0.185985316709683,"OK",232.719189967579,483.202115225345,"PARP2"
ENSG00000145912.8,1419.32150385193,1.24326037786661,0.747472016482048,1.66328685282155,0.0962550291454857,0.188345177222176,"OK",842.995379336282,1995.64762836758,"NHP2"
ENSG00000124216.4,307311.569259983,2.17913019669976,1.31267972112714,1.66006236070184,0.0969019079097056,0.188703715403111,"OK",111167.461502681,503455.677017285,"SNAI1"
ENSG00000143384.13,5647.9042794363,-0.928061377230466,0.565549393453433,-1.64099084531488,0.100799315551581,0.195358673473778,"OK",7404.34872431743,3891.45983455516,"MCL1"
ENSG00000123836.15,1951.56014818729,-0.979132367125911,0.598611948098852,-1.63567127290988,0.101908404852075,0.195644909315068,"OK",2589.50430817964,1313.61598819493,"PFKFB2"
ENSG00000153094.23,280.835128325441,-1.04172670760142,0.63636553550441,-1.63699422655834,0.101631675914023,0.195644909315068,"OK",378.039280842967,183.630975807915,"BCL2L11"
ENSG00000104738.18,842.510803165421,1.08213487775839,0.66319829487715,1.631691284669,0.102744536966532,0.196324068288162,"OK",540.561914247694,1144.45969208315,"MCM4"
ENSG00000165806.20,1290.10412699392,-1.15991607844662,0.713490174952289,-1.62569313379007,0.104014951438945,0.197822828203974,"OK",1782.47979776949,797.728456218348,"CASP7"
ENSG00000184445.12,538.060519518444,1.17830508698606,0.733621240772473,1.60614908824798,0.108241156472421,0.20490302643849,"OK",329.784125692742,746.336913344146,"KNTC1"
ENSG00000237417.1,10.5552589874625,2.40535320774749,1.50536372929432,1.59785516346608,0.110075214520079,0.207410242174408,"OK",3.35212494509444,17.7583930298307,"XRCC6P1"
ENSG00000132356.11,2267.87113705924,-0.950848748852784,0.596731914629795,-1.59342700723939,0.11106443105272,0.208309785430678,"OK",2989.29578950287,1546.44648461561,"PRKAA1"
ENSG00000104320.13,1225.37122749474,1.04052677770377,0.657793838286452,1.58184330278059,0.113685346799746,0.212247413520628,"OK",801.687804747454,1649.05465024203,"NBN"
ENSG00000136273.13,276.122663977525,-0.996112291407048,0.633968151874887,-1.57123396255973,0.116128313960342,0.215818373433148,"OK",367.832700144058,184.412627810993,"HUS1"
ENSG00000127191.18,309.566082824626,1.2115455996151,0.772207289911724,1.56893830897866,0.116662314366176,0.215825281577425,"OK",186.718648387083,432.413517262169,"TRAF2"
ENSG00000111674.9,396.35105173773,1.60186220504976,1.02536921785758,1.56222966045023,0.118233895620666,0.217742966143036,"OK",196.43956101689,596.262542458571,"ENO2"
ENSG00000154188.10,117.074724142371,-1.43846557152191,0.9321774822857,-1.54312413553993,0.122800659743629,0.22513454286332,"OK",171.041908577253,63.107539707488,"ANGPT1"
ENSG00000041988.15,88.3300119173887,-1.01030516700254,0.663090760461686,-1.52363028901066,0.127601092433628,0.232886298746577,"OK",118.053432837395,58.6065909973826,"THAP3"
ENSG00000003402.20,2090.83867775002,-0.803416215675278,0.533500925945894,-1.50593218606102,0.13208458305346,0.239992970101599,"OK",2658.42461173246,1523.25274376757,"CFLAR"
ENSG00000109674.4,407.189711712865,-0.836289261215078,0.565368347231994,-1.47919363598881,0.13908856995706,0.249911083768458,"OK",522.01055286998,292.36887055575,"NEIL3"
ENSG00000236104.3,133.107761053452,-1.1771730080829,0.794496681809693,-1.48165880995444,0.13843110221158,0.249911083768458,"OK",184.587678681332,81.6278434255714,"ZBTB22"
ENSG00000253729.7,1952.89009127014,0.978279753280665,0.661856671432061,1.4780839953822,0.139385297335233,0.249911083768458,"OK",1315.02663973521,2590.75354280507,"PRKDC"
ENSG00000105329.10,23.4114783403121,-1.47139785257071,1.00146897765341,-1.46923957247124,0.141767820359314,0.253067995115091,"OK",34.4126349954351,12.4103216851892,"TGFB1"
ENSG00000067992.15,1063.68290687756,0.912454736685077,0.622311242647716,1.46623534037872,0.142584183867907,0.253413811503223,"OK",738.093227805951,1389.27258594917,"PDK3"
ENSG00000132964.12,854.412153057834,0.890580480312363,0.612978565401292,1.45287377174329,0.146258804427736,0.258814493052559,"OK",598.763511146163,1110.06079496951,"CDK8"
ENSG00000103152.11,279.917025816356,1.25156862539751,0.880746692354589,1.42103130929912,0.155307657564145,0.273637301422542,"OK",165.582306137101,394.251745495611,"MPG"
ENSG00000152422.15,521.216875181132,-0.851357729799172,0.600896952384427,-1.41681152886678,0.156538038098259,0.274616299594791,"OK",670.693336651861,371.740413710403,"XRCC4"
ENSG00000137752.24,1329.23227543617,-1.20765843651708,0.857739378232287,-1.40795498861897,0.159144398747578,0.277990430430319,"OK",1855.21197746904,803.252573403306,"CASP1"
ENSG00000080824.18,32472.7938067366,-0.933739382156412,0.666013114652085,-1.40198347692325,0.16092018082452,0.279891083741793,"OK",42629.2092984086,22316.3783150645,"HSP90AA1"
ENSG00000101391.21,484.701243694551,0.899998055750486,0.649351996282014,1.38599413092374,0.165748695632849,0.285366235121042,"OK",338.234829103216,631.167658285886,"CDK5RAP1"
ENSG00000132386.11,995.592091232635,-1.03303773616602,0.744360018296933,-1.38782002092156,0.165191856730558,0.285366235121042,"OK",1337.55007636221,653.634106103063,"SERPINF1"
ENSG00000147065.17,884.454838227571,1.08315972117562,0.78228458500652,1.38461084614954,0.166171493178592,0.285366235121042,"OK",567.199795831539,1201.7098806236,"MSN"
ENSG00000100889.12,482.732554586419,-0.8206334553012,0.594947442428555,-1.37933773099587,0.16779064838065,0.286936108785398,"OK",616.440587701114,349.024521471725,"PCK2"
ENSG00000114251.14,117.432428752926,1.16862483737405,0.855422201713285,1.36613807197599,0.171895630520567,0.291506340091127,"OK",72.3112054491665,162.553652056686,"WNT5A"
ENSG00000134480.15,1480.73476741301,-0.801335543659605,0.586360197544056,-1.36662677142133,0.171742321463605,0.291506340091127,"OK",1881.71061628778,1079.75891853823,"CCNH"
ENSG00000110330.8,863.951029862884,-0.796268693019515,0.595404245942994,-1.33735810324697,0.181105773394765,0.305850828928089,"OK",1096.49826504397,631.403794681794,"BIRC2"
ENSG00000126215.14,224.160062528485,-0.959817115005395,0.722162652714767,-1.32908716810158,0.183819213237825,0.309150494990888,"OK",296.092455315046,152.227669741924,"XRCC3"
ENSG00000136689.18,887.910820557464,1.09836645331265,0.847603572052088,1.29584925020249,0.195027426480907,0.32665087480547,"OK",565.346427658663,1210.47521345627,"IL1RN"
ENSG00000087088.20,1289.97759682575,-0.952170197315717,0.737491241071686,-1.29109356733793,0.1966712343707,0.327794368710018,"OK",1700.8588366603,879.096356991201,"BAX"
ENSG00000102265.12,4005.99278985228,0.868003057171485,0.673276664233524,1.28922195478087,0.19732093448146,0.327794368710018,"OK",2835.96572206726,5176.0198576373,"TIMP1"
ENSG00000039650.12,153.138957201746,1.28335185713543,1.00996428936551,1.27069033098355,0.20383883673415,0.334525832866126,"OK",89.1888469125883,217.089067490904,"PNKP"
ENSG00000134954.14,410.536841864231,0.937787105774658,0.736258295245918,1.27372025799917,0.202762574374968,0.334525832866126,"OK",281.615151905676,539.458531822786,"ETS1"
ENSG00000196419.12,2195.45468371742,0.813101985129589,0.638805509298475,1.27284748377096,0.203072167726007,0.334525832866126,"OK",1592.6489092457,2798.26045818915,"XRCC6"
ENSG00000111725.11,532.253515033797,-0.831749349135815,0.656252334701939,-1.26742307059918,0.205004054851634,0.33508694909484,"OK",681.569097515329,382.937932552266,"PRKAB1"
ENSG00000106537.8,2283.53112418961,-0.935914115595866,0.747678529342339,-1.25176005310611,0.21065731022653,0.341583765984851,"OK",2999.29648445751,1567.7657639217,"TSPAN13"
ENSG00000125968.9,2106.87732987634,-1.09338861879476,0.872276246648124,-1.2534889296783,0.21002782539551,0.341583765984851,"OK",2869.11654245391,1344.63811729878,"ID1"
ENSG00000143799.13,2722.82256679523,-0.880666603148048,0.718053048741821,-1.22646454143069,0.2200239110107,0.355356078497441,"OK",3528.99175234033,1916.65338125014,"PARP1"
ENSG00000166321.14,86.4391845991453,0.82379746927041,0.677650029951487,1.21566801868124,0.224111411747837,0.360527053681303,"OK",62.4096337559277,110.468735442363,"NUDT13"
ENSG00000073756.12,96.4710356286667,1.1088447867752,0.918906722315088,1.20670004892508,0.22754768024569,0.364613802598408,"OK",61.1208888650358,131.821182392298,"PTGS2"
ENSG00000168283.14,1122.76671990369,0.770964700059381,0.662100723937805,1.16442207686183,0.244253005127441,0.389846953281837,"OK",829.709124672628,1415.82431513475,"BMI1"
ENSG00000101384.12,883.942695219886,0.816475326164712,0.709704615699173,1.15044387214581,0.249961099185555,0.396986377867906,"OK",640.283425838603,1127.60196460117,"JAG1"
ENSG00000141526.16,1954.81091798266,-0.890173624404328,0.776531826852786,-1.14634531853269,0.251652298501031,0.396986377867906,"OK",2539.45887797713,1370.1629579882,"SLC16A3"
ENSG00000196628.18,274.989243179826,-0.912396906832184,0.79577028603358,-1.14655814981471,0.251564281269585,0.396986377867906,"OK",359.157509588811,190.82097677084,"TCF4"
ENSG00000067225.18,9344.45878850504,-0.759306936392881,0.673093397170151,-1.12808555184941,0.259283790316056,0.406239469208795,"OK",11748.2723883599,6940.64518865016,"PKM"
ENSG00000114026.21,10.2196897781822,-1.128203698867,1.00265933054322,-1.12521138985039,0.260499467779866,0.406239469208795,"OK",14.0237324960674,6.41564706029699,"OGG1"
ENSG00000119630.14,77.6446118680389,0.92061860110796,0.818195913878315,1.12518112776212,0.260512288608097,0.406239469208795,"OK",53.6789334791548,101.610290256923,"PGF"
ENSG00000109534.17,1522.36889166196,-0.884204695495577,0.795893653180112,-1.11095834470171,0.266586279744343,0.411002597120513,"OK",1974.81205028412,1069.92573303981,"GAR1"
ENSG00000112237.13,943.400866745679,0.632066008686879,0.568949527348174,1.11093511516371,0.266596279213305,0.411002597120513,"OK",739.985286861451,1146.81644662991,"CCNC"
ENSG00000123975.5,6882.32081292939,0.93450341478771,0.8384877999848,1.1145104494122,0.265060264141657,0.411002597120513,"OK",4728.11458901389,9036.5270368449,"CKS2"
ENSG00000130177.16,3207.87850424084,-0.646321966353243,0.584946681588633,-1.10492457978892,0.269192270757504,0.41343869508794,"OK",3914.65573846785,2501.10127001384,"CDC16"
ENSG00000097007.19,544.260978831835,0.720683880973671,0.658015573383529,1.09523833496508,0.273412235116505,0.418341277039163,"OK",411.07898556309,677.44297210058,"ABL1"
ENSG00000166169.17,45.5064552556732,0.785125623908524,0.725919073178685,1.08156081430755,0.279447724406019,0.424385163556902,"OK",33.4207897386294,57.5921207727171,"POLL"
ENSG00000226415.1,120.263508035347,0.857208315662255,0.791249343580604,1.08336053940111,0.278648423627622,0.424385163556902,"OK",85.5502367492587,154.976779321435,"TPI1P1"
ENSG00000141510.17,646.472158748708,0.651196211421092,0.605376949760376,1.07568715934568,0.282067192084461,0.426770807354556,"OK",502.999222724897,789.945094772519,"TP53"
ENSG00000099804.9,587.756680372222,-0.82086068754879,0.77365040455953,-1.06102276003609,0.288679557837163,0.432281282970682,"OK",750.597198776288,424.916161968156,"CDC34"
ENSG00000113083.14,99.5336743886227,0.859259832505606,0.810204017370605,1.06054748444004,0.288895599430038,0.432281282970682,"OK",70.7390741710396,128.328274606206,"LOX"
ENSG00000152556.17,508.494326286034,0.793031440489897,0.746561936796122,1.06224467308526,0.28812462418338,0.432281282970682,"OK",372.15368785014,644.834964721928,"PFKM"
ENSG00000075218.19,168.143293856812,0.68921167653356,0.663826884505292,1.03824007828063,0.299158298063183,0.444370172670494,"OK",128.726956694281,207.559631019343,"GTSE1"
ENSG00000251349.3,166.915485210076,0.788561075964583,0.758379941118812,1.03979685275068,0.29843429162718,0.444370172670494,"OK",122.401186676829,211.429783743323,"MSANTD3-TMEFF1"
ENSG00000102144.15,206.761846242229,0.613636071891982,0.592667095961974,1.03538069866351,0.300491156006396,0.444726910889466,"OK",163.440945739561,250.082746744896,"PGK1"
ENSG00000076924.12,501.183943547238,0.79460159299267,0.772554196310985,1.02853831716527,0.303696676264889,0.446225802309783,"OK",366.550323133242,635.817563961234,"XAB2"
ENSG00000165197.5,12.0957861913352,-3.47076821294446,3.37211049970784,-1.02925696333058,0.303358940919293,0.446225802309783,"OK",22.1900817489623,2.00149063370817,"VEGFD"
ENSG00000112787.13,1216.47027565013,-0.584821616846367,0.570339364052737,-1.02539234306172,0.305178099614493,0.446789519939204,"OK",1459.70730992473,973.233241375526,"FBRSL1"
ENSG00000174405.13,484.074114978844,-0.626915274170952,0.617707283510741,-1.01490672185032,0.310150293705839,0.452441467879128,"OK",587.625644837978,380.522585119709,"LIG4"
ENSG00000112130.17,458.70239801276,0.598397560930083,0.591331721211787,1.01194902871745,0.311562425178229,0.452878239455497,"OK",364.913446830519,552.491349195,"RNF8"
ENSG00000136872.20,2221.79487047801,1.15357582225922,1.14940510987556,1.00362858347143,0.315557671848909,0.455432526391865,"OK",1378.00851889387,3065.58122206216,"ALDOB"
ENSG00000185591.10,929.106844542915,-0.535845867909541,0.53314106037067,-1.00507334313547,0.314861534846417,0.455432526391865,"OK",1099.69470506033,758.518984025505,"SP1"
ENSG00000170525.21,775.635510365712,0.798417814570845,0.805491573777312,0.991218084165307,0.321579101974284,0.460854558111033,"OK",566.324159652268,984.946861079155,"PFKFB3"
ENSG00000183207.14,272.323949495056,0.659800207697125,0.664542207425889,0.992864261026953,0.320776108468616,0.460854558111033,"OK",211.114980056448,333.532918933663,"RUVBL2"
ENSG00000134058.12,1049.95722810015,-0.640101183878674,0.649794642286605,-0.985082274033809,0.324583659593926,0.463528243700799,"OK",1279.13471440165,820.779741798643,"CDK7"
ENSG00000100823.12,3217.11825521842,-0.634788697583899,0.652131912035509,-0.973405358438177,0.330351876791772,0.470116132357522,"OK",3913.6855235702,2520.55098686664,"APEX1"
ENSG00000140443.15,634.175890867313,-0.570384901789726,0.5912685079819,-0.964679995788286,0.334705117815632,0.474651508539938,"OK",757.932153497797,510.419628236829,"IGF1R"
ENSG00000100023.19,1043.97040029851,-0.551132715473667,0.575130173318941,-0.95827473681864,0.337924239399111,0.477552657761938,"OK",1240.98696301708,846.953837579941,"PPIL2"
ENSG00000157227.13,1055.77567986834,-0.596437402919022,0.625787216785367,-0.953099371353233,0.340539724627145,0.479583626031999,"OK",1270.95835494241,840.59300479427,"MMP14"
ENSG00000152256.13,481.616566319489,0.55996793097449,0.590308917976214,0.948601510026743,0.342823322718435,0.481134801194493,"OK",389.305207225426,573.927925413551,"PDK1"
ENSG00000076242.14,455.988871417862,-0.606761429540621,0.650168013311669,-0.933237897155301,0.350697151821011,0.487145873007343,"OK",550.488760194418,361.488982641307,"MLH1"
ENSG00000100418.8,599.573318031797,-0.591278819267051,0.633276331657992,-0.933682169549923,0.350467865231179,0.487145873007343,"OK",720.747435401975,478.399200661618,"DESI1"
ENSG00000102977.16,128.908272936407,0.899225202240115,0.962204666892269,0.934546706309828,0.350021955035124,0.487145873007343,"OK",89.9863103793429,167.830235493472,"ACD"
ENSG00000079246.16,5625.56544388102,0.568536809586943,0.621344341244816,0.915010843179038,0.360185937752815,0.49862475056257,"OK",4531.23079337419,6719.90009438784,"XRCC5"
ENSG00000109107.14,187.299694288546,0.871296288643658,0.967095884182426,0.900940954143594,0.367619714702064,0.507190589436407,"OK",132.39975151337,242.199637063722,"ALDOC"
ENSG00000135945.10,580.227837809267,-0.537214715321181,0.601482225188316,-0.893151439600707,0.371776079118752,0.511192108788284,"OK",687.026030641583,473.42964497695,"REV1"
ENSG00000106799.13,806.634811088211,0.555866391117132,0.641177641239184,0.866945999618493,0.38597159798487,0.525386088226897,"OK",653.132060658889,960.137561517534,"TGFBR1"
ENSG00000171552.13,2133.5329004306,0.526136320955878,0.606227992218675,0.867885230819387,0.385457164954287,0.525386088226897,"OK",1748.74916468436,2518.31663617683,"BCL2L1"
ENSG00000173273.16,483.816303872559,0.620786009174327,0.714942289819955,0.868302264411664,0.385228882877351,0.525386088226897,"OK",381.301081234406,586.331526510712,"TNKS"
ENSG00000105971.15,388.133594361587,-0.701991459161043,0.841000918955644,-0.834709503091598,0.403881289721162,0.543351754997132,"OK",480.74323194678,295.523956776394,"CAV2"
ENSG00000111276.11,1169.42524134885,0.504686883139314,0.605435164574447,0.833593607820999,0.404510028904499,0.543351754997132,"OK",966.940467493428,1371.91001520427,"CDKN1B"
ENSG00000149311.18,801.738751372585,0.483995183415962,0.579492445650989,0.835205337098488,0.403602105206878,0.543351754997132,"OK",668.502406783293,934.975095961877,"ATM"
ENSG00000170950.6,23.9577532004703,-0.812634167906395,0.970315073119554,-0.837495150202896,0.402314301883071,0.543351754997132,"OK",30.5322394483129,17.3832669526277,"PGK2"
ENSG00000073050.11,382.312994983055,-0.497552804413895,0.604128839160141,-0.823587241929374,0.410174127554267,0.549147598403246,"OK",447.592781747298,317.033208218812,"XRCC1"
ENSG00000101773.19,683.991185392014,0.586503781720238,0.723632079656635,0.810499973962646,0.417652880001116,0.555519880702349,"OK",546.842234726084,821.140136057944,"RBBP8"
ENSG00000117394.23,144.959977703601,-0.682312821355431,0.841861253252014,-0.810481321856464,0.417663595810611,0.555519880702349,"OK",178.613925947962,111.306029459241,"SLC2A1"
ENSG00000111186.13,57.6984773618703,-0.871545637104968,1.08623894931862,-0.802351671933394,0.422349560308637,0.55965547179029,"OK",74.6151988010049,40.7817559227358,"WNT5B"
ENSG00000113578.18,17.6173422984077,0.74272161246416,0.92866711829446,0.799771627349316,0.423843124508823,0.55965547179029,"OK",13.1800751727159,22.0546094240995,"FGF1"
ENSG00000198793.13,243.495866372597,0.559736848841235,0.701466496617563,0.79795236342756,0.424898134602456,0.55965547179029,"OK",196.843842967572,290.147889777622,"MTOR"
ENSG00000132604.11,399.135004414377,-0.436878518200328,0.549486389663867,-0.795067041546882,0.426574505256595,0.560051043998175,"OK",459.110639575307,339.159369253447,"TERF2"
ENSG00000076248.10,681.288366597099,-0.54626568638082,0.69233175437305,-0.789023012349763,0.430098556653991,0.560278188837018,"OK",808.751497782407,553.825235411791,"UNG"
ENSG00000095015.6,105.938633876981,0.651563959594096,0.826255906332169,0.788574041771698,0.430361007666062,0.560278188837018,"OK",82.4146117057829,129.462656048178,"MAP3K1"
ENSG00000111669.15,5085.47021472741,0.602328743411132,0.766965048798683,0.785340537166035,0.432253934385316,0.560278188837018,"OK",4039.02834277251,6131.91208668232,"TPI1"
ENSG00000139567.12,18.0222992373562,-0.712597224662446,0.906634786250636,-0.78598045813946,0.431878935849397,0.560278188837018,"OK",22.3848822961236,13.6597161785888,"ACVRL1"
ENSG00000140379.8,222.209526812001,0.592897895028286,0.760134521414111,0.779990749433788,0.43539632016744,0.562559689867136,"OK",177.181270035713,267.237783588288,"BCL2A1"
ENSG00000108094.14,639.261234499191,-0.490845820709361,0.655373206252102,-0.748956191719176,0.45388361026943,0.584590599302715,"OK",746.971641185254,531.550827813129,"CUL2"
ENSG00000070950.10,346.439770119995,0.439365548481875,0.597154639641931,0.735765108926106,0.461873658375046,0.591140185404539,"OK",294.090503655947,398.789036584043,"RAD18"
ENSG00000140398.14,221.182435866363,-0.454099252157396,0.616324422182411,-0.736786075342311,0.461252452419579,0.591140185404539,"OK",255.70729529251,186.657576440216,"NEIL1"
ENSG00000114126.17,621.547605022501,-0.421525065849577,0.601596893146266,-0.700676932763168,0.48350465478738,0.605798522588534,"OK",711.708657334592,531.386552710409,"TFDP2"
ENSG00000119318.13,6194.1226460188,-0.385920147669622,0.552365158687888,-0.698668519546659,0.48475921184164,0.605798522588534,"OK",7017.67986221222,5370.56542982539,"RAD23B"
ENSG00000125266.8,1522.02888805924,-0.421380383173769,0.591521553939923,-0.712366912696754,0.476237598908968,0.605798522588534,"OK",1742.73810931965,1301.31966679883,"EFNB2"
ENSG00000137193.14,1031.86271857735,-0.538749890508712,0.762641066622357,-0.706426540724811,0.479922920573151,0.605798522588534,"OK",1222.32031374266,841.405123412035,"PIM1"
ENSG00000141753.7,2125.3399368629,0.459907299946238,0.658979031273028,0.697908853120533,0.485234197454207,0.605798522588534,"OK",1789.41831045435,2461.26156327145,"IGFBP4"
ENSG00000161638.11,222.68347264066,-0.448939933402759,0.630359450423563,-0.712196720618845,0.476342967397684,0.605798522588534,"OK",257.05404901868,188.31289626264,"ITGA5"
ENSG00000163737.4,90.7890499904992,0.828743833023584,1.18038104317924,0.702098561996083,0.48261769906869,0.605798522588534,"OK",65.4067224140801,116.171377566918,"PF4"
ENSG00000168487.19,416.309300969211,-0.801698315913984,1.14832791532182,-0.6981440625253,0.485087104551296,0.605798522588534,"OK",529.09235774001,303.526244198412,"BMP1"
ENSG00000128513.16,164.421684575508,0.447483375177862,0.651916648133691,0.686411946157409,0.492453373378606,0.612931262890192,"OK",139.124683390617,189.718685760399,"POT1"
ENSG00000163161.13,467.516146991344,0.442975787877378,0.658490111384067,0.672714411680831,0.501128997207183,0.620471233382991,"OK",396.299967407762,538.732326574927,"ERCC3"
ENSG00000198176.13,2030.2194791801,-0.417181545328258,0.620771898809257,-0.672036775711789,0.501560284479126,0.620471233382991,"OK",2321.72848322861,1738.7104751316,"TFDP1"
ENSG00000101152.11,1003.79720445991,0.499710802863873,0.746371244047489,0.669520438855598,0.503163547190827,0.620568374868687,"OK",831.670480631277,1175.92392828855,"DNAJC5"
ENSG00000167986.13,1455.24486162799,0.381442513336278,0.583062863585812,0.654204781608663,0.51297988138142,0.630763781638181,"OK",1263.97746352515,1646.51225973082,"DDB1"
ENSG00000095002.14,1001.67392350947,-0.421399258456559,0.656465947995981,-0.641920970528602,0.520924497473679,0.633240185162135,"OK",1146.93295039603,856.414896622907,"MSH2"
ENSG00000107960.11,452.186128723869,-0.372531485797214,0.582921664602772,-0.639076411838413,0.522773224114195,0.633240185162135,"OK",510.245442979464,394.126814468274,"STN1"
ENSG00000147601.14,246.878708467813,-0.386697126457831,0.604112566406149,-0.640107734818832,0.522102560752218,0.633240185162135,"OK",279.768472248152,213.988944687475,"TERF1"
ENSG00000156515.23,1068.39614450215,-0.398722724820015,0.617596659658071,-0.645603758674417,0.518536002524922,0.633240185162135,"OK",1215.10172989105,921.69055911325,"HK1"
ENSG00000164754.14,4566.28659983978,0.43279698684296,0.667477694423603,0.648406666557898,0.516721959639878,0.633240185162135,"OK",3886.45270119597,5246.12049848359,"RAD21"
ENSG00000157557.13,6188.86758903721,0.389251352191698,0.61848455652843,0.629363090934033,0.529111375734625,0.639015815798197,"OK",5358.9913696028,7018.74380847162,"ETS2"
ENSG00000083838.16,104.325912384306,-0.672750252093502,1.09496675434632,-0.614402445940128,0.53894941987911,0.648971638730171,"OK",128.218879504984,80.4329452636275,"ZNF446"
ENSG00000197822.11,753.094354109925,-0.412600589911982,0.696263332954198,-0.592592730915967,0.553453745022014,0.664471015409911,"OK",860.056127492491,646.132580727359,"OCLN"
ENSG00000070501.12,327.471245873965,0.378866599823348,0.645391829817517,0.587033461409748,0.557181233882768,0.665022763021368,"OK",284.718003845795,370.224487902135,"POLB"
ENSG00000105835.12,1697.04984964345,-0.437944491987611,0.745684508475662,-0.587305337592252,0.55699865698448,0.665022763021368,"OK",1952.66816799244,1441.43153129446,"NAMPT"
ENSG00000115758.13,2862.4779046,0.364978222434492,0.626509419349076,0.582558236416769,0.560190726906808,0.666659724710733,"OK",2502.31672025712,3222.63908894288,"ODC1"
ENSG00000070495.14,332.453248704886,0.312490846692229,0.555418628028336,0.562622193284245,0.573692176347516,0.680736780680581,"OK",296.588316468593,368.318180941178,"JMJD6"
ENSG00000134333.14,365.506551791807,0.387813199222513,0.69294475709391,0.559659619691669,0.575711630363713,0.681147190575672,"OK",316.674044901002,414.339058682612,"LDHA"
ENSG00000080345.18,915.953161293127,0.307968588518798,0.56404030959787,0.546004573216342,0.585062793616745,0.683405300346584,"OK",818.559577180438,1013.34674540582,"RIF1"
ENSG00000113318.11,346.736639135915,0.295438391028314,0.542468401395564,0.544618617910764,0.586015847225941,0.683405300346584,"OK",311.357429611323,382.115848660507,"MSH3"
ENSG00000130427.3,10.0668561091489,0.911112084705545,1.65007214119051,0.552165000524271,0.580835311233753,0.683405300346584,"OK",6.98967216836543,13.1440400499324,"EPO"
ENSG00000186352.9,625.46250751049,-0.312473908876253,0.570896976077229,-0.547338525110672,0.584146181062386,0.683405300346584,"OK",692.933540230404,557.991474790575,"ANKRD37"
ENSG00000259207.7,48.9439046371609,0.500314784583552,0.907334284185521,0.551411749014494,0.58135144842673,0.683405300346584,"OK",40.5412758867947,57.3465333875271,"ITGB3"
ENSG00000102245.7,20.8415552146191,-0.616694827097705,1.14323760006527,-0.539428397966003,0.589591290595628,0.685610443635488,"OK",25.2294130391319,16.4536973901064,"CD40LG"
ENSG00000181856.15,28.6762799473798,1.26605699607154,2.39746021283706,0.52808258893829,0.597442014741932,0.692760398860303,"OK",16.8434641577703,40.5090957369894,"SLC2A4"
ENSG00000254093.9,45.3331140914237,0.416966837873108,0.8215222786556,0.507553901709717,0.611766226186774,0.707354699028458,"OK",38.8272640547799,51.8389641280675,"PINX1"
ENSG00000145604.16,1116.5051531326,0.320251119445141,0.651887985212518,0.491267099117862,0.623237546681296,0.718577001414412,"OK",993.089962777812,1239.92034348739,"SKP2"
ENSG00000104689.10,557.36783121075,0.326922624748152,0.68340254550905,0.478374900556795,0.632383394761601,0.72706226459879,"OK",494.48537914515,620.250283276351,"TNFRSF10A"
ENSG00000176749.9,50.7285396020566,0.387950159010313,0.827396330237617,0.468880686114354,0.639154922319273,0.73277761516604,"OK",43.9487263793021,57.5083528248112,"CDK5R1"
ENSG00000105220.17,2811.07924470225,0.268157394211094,0.584307839315502,0.458931707172082,0.646283208641856,0.738868724486617,"OK",2550.57758840536,3071.58090099914,"GPI"
ENSG00000168542.14,3112.77961295467,0.357156875077793,0.786414696470741,0.454158444241488,0.649714790425871,0.740711259673192,"OK",2729.43205987398,3496.12716603535,"COL3A1"
ENSG00000091879.13,72.3552992363261,0.328372676360305,0.7365755694288,0.445809893769558,0.655734574452723,0.743409392206848,"OK",64.1562494256436,80.5543490470085,"ANGPT2"
ENSG00000116670.15,112.692367252207,0.320493141137697,0.717669724868168,0.446574698684091,0.655182167154743,0.743409392206848,"OK",100.226348106269,125.158386398146,"MAD2L2"
ENSG00000181790.11,10.9164525319637,0.660203542346674,1.49218934794273,0.442439522341379,0.658171184731986,0.744099089405329,"OK",8.46136417299902,13.3715408909284,"ADGRB1"
ENSG00000134574.11,194.510491438203,-0.296493237175069,0.68008163481438,-0.435967128058079,0.662860579643655,0.747324808628719,"OK",214.427700380869,174.593282495538,"DDB2"
ENSG00000258366.8,211.613199409521,0.264344908761725,0.627360576977564,0.421360408132847,0.673491925245985,0.757213297168828,"OK",192.280322390214,230.946076428827,"RTEL1"
ENSG00000012061.15,243.815466360866,0.252781349757029,0.610705111289276,0.413917200108863,0.678934746820436,0.761229867647155,"OK",222.509921060764,265.121011660969,"ERCC1"
ENSG00000125538.12,129.107522501769,0.288575090346362,0.709501082995995,0.406729598111115,0.684206599264975,0.762558597366038,"OK",116.238036177118,141.977008826419,"IL1B"
ENSG00000140939.14,176.175538729461,-0.411787337764273,1.01765832887754,-0.404642035621592,0.685740655125233,0.762558597366038,"OK",201.149043905622,151.202033553301,"NOL3"
ENSG00000168209.5,3373.16977706063,0.252262252852082,0.617647602164047,0.408424240567329,0.682962239872522,0.762558597366038,"OK",3079.01128746668,3667.32826665458,"DDIT4"
ENSG00000113328.19,1191.37788605309,0.268072359682292,0.676441088715268,0.396298161295064,0.691885083512522,0.767294901879009,"OK",1081.00815479854,1301.74761730763,"CCNG1"
ENSG00000055130.17,896.046339797396,-0.221960283759264,0.571263690472962,-0.388542607312393,0.697614529717549,0.771546504334355,"OK",964.839575264115,827.253104330676,"CUL1"
ENSG00000107949.17,1569.74705635733,0.268347832780105,0.695350375619559,0.38591743412953,0.699557818384634,0.771599002933729,"OK",1424.17647257121,1715.31764014345,"BCCIP"
ENSG00000138798.13,42.7040203321607,0.755236080218137,2.00829947848612,0.376057499545557,0.706874149537742,0.776146224544062,"OK",31.7749148331003,53.6331258312212,"EGF"
ENSG00000240972.2,10703.7529212018,0.289986957092973,0.77283853810401,0.375223210017959,0.707494470038937,0.776146224544062,"OK",9631.61359015958,11775.892252244,"MIF"
ENSG00000019549.13,154.801986623292,-0.309728263205642,0.880333378492846,-0.35183064822091,0.724965272311261,0.793174370512589,"OK",171.355463536134,138.248509710449,"SNAI2"
ENSG00000265972.6,10411.0841001746,-0.269014440179609,0.780610187198096,-0.344620714143128,0.730379531098093,0.796955681385855,"OK",11378.9411060376,9443.22709431156,"TXNIP"
ENSG00000005156.12,274.762940922176,0.203390655037627,0.630477646162094,0.322597726145767,0.746999916009687,0.812030038013615,"OK",255.426963086586,294.098918757767,"LIG3"
ENSG00000105810.9,865.887234175239,-0.214302716200152,0.667539823779468,-0.321033605136568,0.748184924459719,0.812030038013615,"OK",930.080126023075,801.694342327404,"CDK6"
ENSG00000101966.12,1518.78181609483,0.170622719408108,0.581654761289962,0.293340192092145,0.769262135287183,0.829190604646711,"OK",1429.07572769287,1608.48790449679,"XIAP"
ENSG00000132383.12,1348.68399055088,-0.179433024575828,0.614006016257105,-0.292233332939678,0.770108227411442,0.829190604646711,"OK",1432.44631422834,1264.92166687342,"RPA1"
ENSG00000182185.18,226.7747336632,0.228867405610116,0.783007956046123,0.292292567199195,0.770062941321783,0.829190604646711,"OK",208.824726979332,244.724740347068,"RAD51B"
ENSG00000122691.13,19.7063718074697,0.273236620852136,0.971029871122565,0.281388481423603,0.778412451855694,0.835920495792262,"OK",17.8458036567472,21.5669399581922,"TWIST1"
ENSG00000078401.7,469.060871974167,-0.23349745674141,0.848255928989524,-0.275267697827425,0.783110579573626,0.838752647069647,"OK",506.93653558385,431.185208364484,"EDN1"
ENSG00000172613.8,143.692918529299,-0.227462790399419,0.84651621634947,-0.268704587113917,0.788157021567007,0.841942015164756,"OK",154.997196901687,132.38864015691,"RAD9A"
ENSG00000103479.16,1220.63687070828,0.164244973130645,0.622590064778102,0.263809177856354,0.791926962130257,0.843754642897944,"OK",1151.22954362661,1290.04419778996,"RBL2"
ENSG00000119684.15,324.801701085634,0.166752568305576,0.64590504454954,0.258168858894531,0.796276590441095,0.846173818040537,"OK",306.051619331862,343.551782839407,"MLH3"
ENSG00000160049.12,20.2202193155005,0.196828726334778,0.872260962178459,0.225653485446834,0.821470938172589,0.870673624573551,"OK",18.8430196927743,21.5974189382267,"DFFA"
ENSG00000146674.15,814.925374279852,0.176304549682326,0.830154809981115,0.212375508233623,0.831814091566329,0.879346325370119,"OK",765.193272433485,864.657476126219,"IGFBP3"
ENSG00000204262.14,827.622568259616,0.155869563312199,0.759819249863583,0.205140319016903,0.837462496206447,0.883023927347212,"OK",782.957608707246,872.287527811986,"COL5A2"
ENSG00000111716.13,8302.65744314532,-0.138144314057408,0.692040557877492,-0.199618812055035,0.841778714000716,0.885281489918066,"OK",8699.86174516261,7905.45314112803,"LDHB"
ENSG00000112715.22,4906.89171935227,0.152384834707905,0.778822800552997,0.195660469364412,0.844875927175861,0.886248717424163,"OK",4647.98687441719,5165.79656428735,"VEGFA"
ENSG00000225830.13,334.840170359186,-0.107743318548651,0.574718662503697,-0.187471410932228,0.851291037056988,0.890682396098185,"OK",347.337625323061,322.342715395312,"ERCC6"
ENSG00000049167.14,274.005515182135,-0.10304870609358,0.649918672092609,-0.158556309456049,0.874018453237187,0.909164046167455,"OK",283.787178762206,264.223851602065,"ERCC8"
ENSG00000101017.14,78.3981307832653,0.100185177926896,0.640253545992243,0.156477349565682,0.875656771738679,0.909164046167455,"OK",75.6771205816044,81.1191409849262,"CD40"
ENSG00000110958.16,9845.12534852568,0.111899965201126,0.692402311291307,0.161611195364782,0.871612040589157,0.909164046167455,"OK",9463.50720419688,10226.7434928545,"PTGES3"
ENSG00000137331.12,4557.24902276131,0.10326842669047,0.767536616667915,0.134545276991196,0.892971410675435,0.924782097060819,"OK",4394.21418790197,4720.28385762064,"IER3"
ENSG00000214274.9,1000.13161406225,-0.0931726968350635,0.733685548471075,-0.126992683758356,0.898946189181322,0.92860685024568,"OK",1032.41583972551,967.847388398989,"ANG"
ENSG00000136244.12,53.340592271943,0.102680536804832,1.03527492517493,0.0991819026115035,0.920993843626482,0.946577005949439,"OK",51.4431955104309,55.2379890334551,"IL6"
ENSG00000185669.6,11.1615698671647,-0.114779830774328,1.1269327792805,-0.101851532659836,0.918874521147386,0.946577005949439,"OK",11.6053392477048,10.7178004866246,"SNAI3"
ENSG00000135679.25,1054.1204077542,-0.0508956513043469,0.552773252686766,-0.0920732887435627,0.926639810779631,0.949980863947883,"OK",1072.71220286272,1035.52861264568,"MDM2"
ENSG00000106144.20,635.737345996706,-0.0475986569632462,0.730537427780327,-0.0651556719111168,0.948050054782304,0.967058577183954,"OK",646.223796133641,625.250895859772,"CASP2"
ENSG00000213585.11,7555.5986660002,-0.0445933006595909,0.657226307933185,-0.0678507541790679,0.94590444082756,0.967058577183954,"OK",7672.36009184412,7438.83724015628,"VDAC1"
ENSG00000147889.17,51.1816672704627,-0.0522816938016856,0.899395027076334,-0.0581298453157317,0.953645201456732,0.970333992482225,"OK",52.1089496750338,50.2543848658916,"CDKN2A"
ENSG00000084072.16,973.9615955867,0.03312694099644,0.613563792600507,0.0539910297770929,0.956942311019718,0.971260649837968,"OK",962.780108902321,985.14308227108,"PPIE"
ENSG00000096696.14,2770.99790881596,0.0218343901034327,0.675258974868769,0.0323348388041433,0.974205026374292,0.985280041215087,"OK",2750.02955002588,2791.96626760604,"DSP"
ENSG00000100578.17,257.491710734759,-0.0158334327185421,0.645753239418697,-0.0245193237168974,0.980438370250885,0.985280041215087,"OK",258.904669343585,256.078752125933,"KIAA0586"
ENSG00000139687.15,625.111933411128,0.013455087425046,0.540084540733519,0.0249129282737326,0.980124415164119,0.985280041215087,"OK",622.196946351934,628.026920470322,"RB1"
ENSG00000232810.4,18.6860495081743,0.0256872200692778,0.932343919159301,0.0275512281910308,0.9780200811472,0.985280041215087,"OK",18.5197011212392,18.8523978951093,"TNF"
ENSG00000134899.21,809.203763923026,0.0106956468027501,0.63579899770384,0.0168223712861721,0.986578322715931,0.986578322715931,"OK",806.204197914993,812.20332993106,"ERCC5"
ENSG00000173599.15,183.633985885695,0.0207188368986837,1.11365736672185,0.018604318992359,0.985156757375569,0.986578322715931,"OK",182.315406038601,184.95256573279,"PC"
ENSG00000000003.15,0,NaN,NaN,NaN,NaN,NaN,"Low",NaN,NaN,"TSPAN6"
ENSG00000000005.6,0,NaN,NaN,NaN,NaN,NaN,"Low",NaN,NaN,"TNMD"
ENSG00000000419.12,0,NaN,NaN,NaN,NaN,NaN,"Low",NaN,NaN,"DPM1"
ENSG00000000457.14,0,NaN,NaN,NaN,NaN,NaN,"Low",NaN,NaN,"SCYL3"
ENSG00000000460.17,0,NaN,NaN,NaN,NaN,NaN,"Low",NaN,NaN,"C1orf112"
ENSG00000000938.13,0,NaN,NaN,NaN,NaN,NaN,"Low",NaN,NaN,"FGR"
ENSG00000000971.15,0,NaN,NaN,NaN,NaN,NaN,"Low",NaN,NaN,"CFH"
ENSG00000001036.14,0,NaN,NaN,NaN,NaN,NaN,"Low",NaN,NaN,"FUCA2"
ENSG00000001084.13,0,NaN,NaN,NaN,NaN,NaN,"Low",NaN,NaN,"GCLC"
ENSG00000001167.14,0,NaN,NaN,NaN,NaN,NaN,"Low",NaN,NaN,"NFYA"
ENSG00000001460.18,0,NaN,NaN,NaN,NaN,NaN,"Low",NaN,NaN,"STPG1"
ENSG00000001461.17,0,NaN,NaN,NaN,NaN,NaN,"Low",NaN,NaN,"NIPAL3"
ENSG00000001497.16,0,NaN,NaN,NaN,NaN,NaN,"Low",NaN,NaN,"LAS1L"
ENSG00000001561.7,0,NaN,NaN,NaN,NaN,NaN,"Low",NaN,NaN,"ENPP4"
ENSG00000001617.12,0,NaN,NaN,NaN,NaN,NaN,"Low",NaN,NaN,"SEMA3F"
ENSG00000001626.15,0,NaN,NaN,NaN,NaN,NaN,"Low",NaN,NaN,"CFTR"
ENSG00000001629.10,0,NaN,NaN,NaN,NaN,NaN,"Low",NaN,NaN,"ANKIB1"
ENSG00000001630.17,0,NaN,NaN,NaN,NaN,NaN,"Low",NaN,NaN,"CYP51A1"
ENSG00000001631.15,0,NaN,NaN,NaN,NaN,NaN,"Low",NaN,NaN,"KRIT1"
ENSG00000002079.14,0,NaN,NaN,NaN,NaN,NaN,"Low",NaN,NaN,"MYH16"
ENSG00000002330.13,0,NaN,NaN,NaN,NaN,NaN,"Low",NaN,NaN,"BAD"
ENSG00000002549.12,0,NaN,NaN,NaN,NaN,NaN,"Low",NaN,NaN,"LAP3"
ENSG00000002586.20,0,NaN,NaN,NaN,NaN,NaN,"Low",NaN,NaN,"CD99"
ENSG00000002586.20_PAR_Y,0,NaN,NaN,NaN,NaN,NaN,"Low",NaN,NaN,"CD99"
ENSG00000002587.10,0,NaN,NaN,NaN,NaN,NaN,"Low",NaN,NaN,"HS3ST1"
ENSG00000002726.20,0,NaN,NaN,NaN,NaN,NaN,"Low",NaN,NaN,"AOC1"
ENSG00000002745.13,0,NaN,NaN,NaN,NaN,NaN,"Low",NaN,NaN,"WNT16"
ENSG00000002746.15,0,NaN,NaN,NaN,NaN,NaN,"Low",NaN,NaN,"HECW1"
ENSG00000002822.15,0,NaN,NaN,NaN,NaN,NaN,"Low",NaN,NaN,"MAD1L1"
ENSG00000002834.18,0,NaN,NaN,NaN,NaN,NaN,"Low",NaN,NaN,"LASP1"
ENSG00000002919.14,0,NaN,NaN,NaN,NaN,NaN,"Low",NaN,NaN,"SNX11"
ENSG00000002933.9,0,NaN,NaN,NaN,NaN,NaN,"Low",NaN,NaN,"TMEM176A"
ENSG00000003056.8,0,NaN,NaN,NaN,NaN,NaN,"Low",NaN,NaN,"M6PR"
ENSG00000003096.14,0,NaN,NaN,NaN,NaN,NaN,"Low",NaN,NaN,"KLHL13"
ENSG00000003137.8,0,NaN,NaN,NaN,NaN,NaN,"Low",NaN,NaN,"CYP26B1"
ENSG00000003147.19,0,NaN,NaN,NaN,NaN,NaN,"Low",NaN,NaN,"ICA1"
ENSG00000003249.13,0,NaN,NaN,NaN,NaN,NaN,"Low",NaN,NaN,"DBNDD1"
ENSG00000003393.15,0,NaN,NaN,NaN,NaN,NaN,"Low",NaN,NaN,"ALS2"
ENSG00000003400.14,0,NaN,NaN,NaN,NaN,NaN,"Low",NaN,NaN,"CASP10"
ENSG00000003436.16,0,NaN,NaN,NaN,NaN,NaN,"Low",NaN,NaN,"TFPI"
ENSG00000003509.16,0,NaN,NaN,NaN,NaN,NaN,"Low",NaN,NaN,"NDUFAF7"
ENSG00000003756.17,0,NaN,NaN,NaN,NaN,NaN,"Low",NaN,NaN,"RBM5"
ENSG00000003987.14,0,NaN,NaN,NaN,NaN,NaN,"Low",NaN,NaN,"MTMR7"
ENSG00000003989.17,0,NaN,NaN,NaN,NaN,NaN,"Low",NaN,NaN,"SLC7A2"
ENSG00000004059.11,0,NaN,NaN,NaN,NaN,NaN,"Low",NaN,NaN,"ARF5"
ENSG00000004139.14,0,NaN,NaN,NaN,NaN,NaN,"Low",NaN,NaN,"SARM1"
ENSG00000004142.12,0,NaN,NaN,NaN,NaN,NaN,"Low",NaN,NaN,"POLDIP2"
ENSG00000004399.12,0,NaN,NaN,NaN,NaN,NaN,"Low",NaN,NaN,"PLXND1"
ENSG00000004455.17,0,NaN,NaN,NaN,NaN,NaN,"Low",NaN,NaN,"AK2"
ENSG00000004468.13,0,NaN,NaN,NaN,NaN,NaN,"Low",NaN,NaN,"CD38"
ENSG00000004478.8,0,NaN,NaN,NaN,NaN,NaN,"Low",NaN,NaN,"FKBP4"
ENSG00000004487.16,0,NaN,NaN,NaN,NaN,NaN,"Low",NaN,NaN,"KDM1A"
ENSG00000004534.15,0,NaN,NaN,NaN,NaN,NaN,"Low",NaN,NaN,"RBM6"
ENSG00000004660.15,0,NaN,NaN,NaN,NaN,NaN,"Low",NaN,NaN,"CAMKK1"
ENSG00000004700.16,0,NaN,NaN,NaN,NaN,NaN,"Low",NaN,NaN,"RECQL"
ENSG00000004766.17,0,NaN,NaN,NaN,NaN,NaN,"Low",NaN,NaN,"VPS50"
ENSG00000004776.13,0,NaN,NaN,NaN,NaN,NaN,"Low",NaN,NaN,"HSPB6"
ENSG00000004777.18,0,NaN,NaN,NaN,NaN,NaN,"Low",NaN,NaN,"ARHGAP33"
ENSG00000004779.10,0,NaN,NaN,NaN,NaN,NaN,"Low",NaN,NaN,"NDUFAB1"
ENSG00000004809.14,0,NaN,NaN,NaN,NaN,NaN,"Low",NaN,NaN,"SLC22A16"
ENSG00000004838.14,0,NaN,NaN,NaN,NaN,NaN,"Low",NaN,NaN,"ZMYND10"
ENSG00000004846.16,0,NaN,NaN,NaN,NaN,NaN,"Low",NaN,NaN,"ABCB5"
ENSG00000004848.8,0,NaN,NaN,NaN,NaN,NaN,"Low",NaN,NaN,"ARX"
ENSG00000004864.13,0,NaN,NaN,NaN,NaN,NaN,"Low",NaN,NaN,"SLC25A13"
ENSG00000004866.20,0,NaN,NaN,NaN,NaN,NaN,"Low",NaN,NaN,"ST7"
ENSG00000004897.12,0,NaN,NaN,NaN,NaN,NaN,"Low",NaN,NaN,"CDC27"
ENSG00000004939.15,0.0505303084327091,-0.364719138109601,3.64710044921677,-0.100002493265006,0.920342346030397,NaN,"Low",0.0568836408064785,0.0441769760589397,"SLC4A1"
ENSG00000004948.15,0,NaN,NaN,NaN,NaN,NaN,"Low",NaN,NaN,"CALCR"
ENSG00000004961.15,0,NaN,NaN,NaN,NaN,NaN,"Low",NaN,NaN,"HCCS"
ENSG00000004975.12,0.202634441569944,-0.32159658863682,3.64581375088643,-0.0882098238174203,0.929709909478291,NaN,"Low",0.225126385710964,0.180142497428924,"DVL2"
ENSG00000005001.10,0,NaN,NaN,NaN,NaN,NaN,"Low",NaN,NaN,"PRSS22"
ENSG00000005007.12,0,NaN,NaN,NaN,NaN,NaN,"Low",NaN,NaN,"UPF1"
ENSG00000005020.13,0,NaN,NaN,NaN,NaN,NaN,"Low",NaN,NaN,"SKAP2"
ENSG00000005022.6,0,NaN,NaN,NaN,NaN,NaN,"Low",NaN,NaN,"SLC25A5"
ENSG00000005059.16,0,NaN,NaN,NaN,NaN,NaN,"Low",NaN,NaN,"MCUB"
ENSG00000005073.5,0,NaN,NaN,NaN,NaN,NaN,"Low",NaN,NaN,"HOXA11"
ENSG00000005075.15,0,NaN,NaN,NaN,NaN,NaN,"Low",NaN,NaN,"POLR2J"
ENSG00000005100.13,0,NaN,NaN,NaN,NaN,NaN,"Low",NaN,NaN,"DHX33"
ENSG00000005102.13,0,NaN,NaN,NaN,NaN,NaN,"Low",NaN,NaN,"MEOX1"
ENSG00000005108.16,0,NaN,NaN,NaN,NaN,NaN,"Low",NaN,NaN,"THSD7A"
ENSG00000005175.10,0,NaN,NaN,NaN,NaN,NaN,"Low",NaN,NaN,"RPAP3"
ENSG00000005187.12,0,NaN,NaN,NaN,NaN,NaN,"Low",NaN,NaN,"ACSM3"
ENSG00000005189.19,0,NaN,NaN,NaN,NaN,NaN,"Low",NaN,NaN,"REXO5"
ENSG00000005194.15,0,NaN,NaN,NaN,NaN,NaN,"Low",NaN,NaN,"CIAPIN1"
ENSG00000005206.17,0,NaN,NaN,NaN,NaN,NaN,"Low",NaN,NaN,"SPPL2B"
ENSG00000005238.19,0,NaN,NaN,NaN,NaN,NaN,"Low",NaN,NaN,"FAM214B"
ENSG00000005243.10,0,NaN,NaN,NaN,NaN,NaN,"Low",NaN,NaN,"COPZ2"
ENSG00000005249.13,0,NaN,NaN,NaN,NaN,NaN,"Low",NaN,NaN,"PRKAR2B"
ENSG00000005302.19,0,NaN,NaN,NaN,NaN,NaN,"Low",NaN,NaN,"MSL3"
ENSG00000005339.14,0,NaN,NaN,NaN,NaN,NaN,"Low",NaN,NaN,"CREBBP"
ENSG00000005379.17,0,NaN,NaN,NaN,NaN,NaN,"Low",NaN,NaN,"TSPOAP1"
ENSG00000005381.8,0,NaN,NaN,NaN,NaN,NaN,"Low",NaN,NaN,"MPO"
ENSG00000005421.9,0,NaN,NaN,NaN,NaN,NaN,"Low",NaN,NaN,"PON1"
ENSG00000005436.14,0,NaN,NaN,NaN,NaN,NaN,"Low",NaN,NaN,"GCFC2"
ENSG00000005448.16,0,NaN,NaN,NaN,NaN,NaN,"Low",NaN,NaN,"WDR54"
ENSG00000005469.11,0,NaN,NaN,NaN,NaN,NaN,"Low",NaN,NaN,"CROT"
ENSG00000005471.17,0,NaN,NaN,NaN,NaN,NaN,"Low",NaN,NaN,"ABCB4"
ENSG00000005483.21,0,NaN,NaN,NaN,NaN,NaN,"Low",NaN,NaN,"KMT2E"
ENSG00000005486.17,0,NaN,NaN,NaN,NaN,NaN,"Low",NaN,NaN,"RHBDD2"
ENSG00000005513.10,0,NaN,NaN,NaN,NaN,NaN,"Low",NaN,NaN,"SOX8"
ENSG00000005700.15,0,NaN,NaN,NaN,NaN,NaN,"Low",NaN,NaN,"IBTK"
ENSG00000005801.18,0,NaN,NaN,NaN,NaN,NaN,"Low",NaN,NaN,"ZNF195"
ENSG00000005810.18,0,NaN,NaN,NaN,NaN,NaN,"Low",NaN,NaN,"MYCBP2"
ENSG00000005812.11,0,NaN,NaN,NaN,NaN,NaN,"Low",NaN,NaN,"FBXL3"
ENSG00000005844.18,0,NaN,NaN,NaN,NaN,NaN,"Low",NaN,NaN,"ITGAL"
ENSG00000005884.18,0,NaN,NaN,NaN,NaN,NaN,"Low",NaN,NaN,"ITGA3"
ENSG00000005889.15,0,NaN,NaN,NaN,NaN,NaN,"Low",NaN,NaN,"ZFX"
ENSG00000005893.15,0,NaN,NaN,NaN,NaN,NaN,"Low",NaN,NaN,"LAMP2"
ENSG00000005961.19,0,NaN,NaN,NaN,NaN,NaN,"Low",NaN,NaN,"ITGA2B"
ENSG00000005981.13,0,NaN,NaN,NaN,NaN,NaN,"Low",NaN,NaN,"ASB4"
ENSG00000006007.12,0,NaN,NaN,NaN,NaN,NaN,"Low",NaN,NaN,"GDE1"
ENSG00000006015.17,0,NaN,NaN,NaN,NaN,NaN,"Low",NaN,NaN,"REX1BD"
ENSG00000006016.11,0,NaN,NaN,NaN,NaN,NaN,"Low",NaN,NaN,"CRLF1"
ENSG00000006025.12,0,NaN,NaN,NaN,NaN,NaN,"Low",NaN,NaN,"OSBPL7"
ENSG00000006042.12,0,NaN,NaN,NaN,NaN,NaN,"Low",NaN,NaN,"TMEM98"
ENSG00000006047.13,0,NaN,NaN,NaN,NaN,NaN,"Low",NaN,NaN,"YBX2"
ENSG00000006059.4,0,NaN,NaN,NaN,NaN,NaN,"Low",NaN,NaN,"KRT33A"
ENSG00000006062.17,0,NaN,NaN,NaN,NaN,NaN,"Low",NaN,NaN,"MAP3K14"
ENSG00000006071.14,0,NaN,NaN,NaN,NaN,NaN,"Low",NaN,NaN,"ABCC8"
ENSG00000006116.3,0,NaN,NaN,NaN,NaN,NaN,"Low",NaN,NaN,"CACNG3"
ENSG00000006125.18,0,NaN,NaN,NaN,NaN,NaN,"Low",NaN,NaN,"AP2B1"
ENSG00000006128.12,0,NaN,NaN,NaN,NaN,NaN,"Low",NaN,NaN,"TAC1"
ENSG00000006194.10,0,NaN,NaN,NaN,NaN,NaN,"Low",NaN,NaN,"ZNF263"
ENSG00000006210.7,0.0900276126601493,-0.32159658863682,3.64581375088643,-0.0882098238174203,0.929709909478291,NaN,"Low",0.100020464908826,0.080034760411473,"CX3CL1"
ENSG00000006282.21,0,NaN,NaN,NaN,NaN,NaN,"Low",NaN,NaN,"SPATA20"
ENSG00000006283.18,0,NaN,NaN,NaN,NaN,NaN,"Low",NaN,NaN,"CACNA1G"
ENSG00000006327.13,0,NaN,NaN,NaN,NaN,NaN,"Low",NaN,NaN,"TNFRSF12A"
ENSG00000006377.11,0,NaN,NaN,NaN,NaN,NaN,"Low",NaN,NaN,"DLX6"
ENSG00000006432.15,0,NaN,NaN,NaN,NaN,NaN,"Low",NaN,NaN,"MAP3K9"
ENSG00000006451.8,0,NaN,NaN,NaN,NaN,NaN,"Low",NaN,NaN,"RALA"
ENSG00000006453.14,0,NaN,NaN,NaN,NaN,NaN,"Low",NaN,NaN,"BAIAP2L1"
ENSG00000006459.11,0,NaN,NaN,NaN,NaN,NaN,"Low",NaN,NaN,"KDM7A"
ENSG00000006468.14,0,NaN,NaN,NaN,NaN,NaN,"Low",NaN,NaN,"ETV1"
ENSG00000006530.18,0,NaN,NaN,NaN,NaN,NaN,"Low",NaN,NaN,"AGK"
ENSG00000006534.16,0,NaN,NaN,NaN,NaN,NaN,"Low",NaN,NaN,"ALDH3B1"
ENSG00000006555.11,0,NaN,NaN,NaN,NaN,NaN,"Low",NaN,NaN,"TTC22"
ENSG00000006576.16,0,NaN,NaN,NaN,NaN,NaN,"Low",NaN,NaN,"PHTF2"
ENSG00000006606.8,0,NaN,NaN,NaN,NaN,NaN,"Low",NaN,NaN,"CCL26"
ENSG00000006607.14,0,NaN,NaN,NaN,NaN,NaN,"Low",NaN,NaN,"FARP2"
ENSG00000006611.16,0,NaN,NaN,NaN,NaN,NaN,"Low",NaN,NaN,"USH1C"
ENSG00000006625.18,0,NaN,NaN,NaN,NaN,NaN,"Low",NaN,NaN,"GGCT"
ENSG00000006634.8,0,NaN,NaN,NaN,NaN,NaN,"Low",NaN,NaN,"DBF4"
ENSG00000006638.11,0,NaN,NaN,NaN,NaN,NaN,"Low",NaN,NaN,"TBXA2R"
ENSG00000006652.14,0,NaN,NaN,NaN,NaN,NaN,"Low",NaN,NaN,"IFRD1"
ENSG00000006659.13,0,NaN,NaN,NaN,NaN,NaN,"Low",NaN,NaN,"LGALS14"
ENSG00000006695.12,0,NaN,NaN,NaN,NaN,NaN,"Low",NaN,NaN,"COX10"
ENSG00000006704.10,0,NaN,NaN,NaN,NaN,NaN,"Low",NaN,NaN,"GTF2IRD1"
ENSG00000006712.15,0,NaN,NaN,NaN,NaN,NaN,"Low",NaN,NaN,"PAF1"
ENSG00000006715.16,0,NaN,NaN,NaN,NaN,NaN,"Low",NaN,NaN,"VPS41"
ENSG00000006740.17,0,NaN,NaN,NaN,NaN,NaN,"Low",NaN,NaN,"ARHGAP44"
ENSG00000006744.19,0,NaN,NaN,NaN,NaN,NaN,"Low",NaN,NaN,"ELAC2"
ENSG00000006747.15,0,NaN,NaN,NaN,NaN,NaN,"Low",NaN,NaN,"SCIN"
ENSG00000006756.16,0.0900276126601493,-0.32159658863682,3.64581375088643,-0.0882098238174203,0.929709909478291,NaN,"Low",0.100020464908826,0.0800347604114731,"ARSD"
ENSG00000006757.12,0,NaN,NaN,NaN,NaN,NaN,"Low",NaN,NaN,"PNPLA4"
ENSG00000006788.14,0,NaN,NaN,NaN,NaN,NaN,"Low",NaN,NaN,"MYH13"
ENSG00000006831.10,0,NaN,NaN,NaN,NaN,NaN,"Low",NaN,NaN,"ADIPOR2"
ENSG00000006837.12,0,NaN,NaN,NaN,NaN,NaN,"Low",NaN,NaN,"CDKL3"
ENSG00000007001.12,0,NaN,NaN,NaN,NaN,NaN,"Low",NaN,NaN,"UPP2"
ENSG00000007038.11,0,NaN,NaN,NaN,NaN,NaN,"Low",NaN,NaN,"PRSS21"
ENSG00000007047.15,0,NaN,NaN,NaN,NaN,NaN,"Low",NaN,NaN,"MARK4"
ENSG00000007062.11,0,NaN,NaN,NaN,NaN,NaN,"Low",NaN,NaN,"PROM1"
ENSG00000007080.11,0,NaN,NaN,NaN,NaN,NaN,"Low",NaN,NaN,"CCDC124"
ENSG00000007129.18,0,NaN,NaN,NaN,NaN,NaN,"Low",NaN,NaN,"CEACAM21"
ENSG00000007168.13,0,NaN,NaN,NaN,NaN,NaN,"Low",NaN,NaN,"PAFAH1B1"
ENSG00000007171.18,0,NaN,NaN,NaN,NaN,NaN,"Low",NaN,NaN,"NOS2"
ENSG00000007174.18,0,NaN,NaN,NaN,NaN,NaN,"Low",NaN,NaN,"DNAH9"
ENSG00000007202.15,0,NaN,NaN,NaN,NaN,NaN,"Low",NaN,NaN,"KIAA0100"
ENSG00000007216.14,0,NaN,NaN,NaN,NaN,NaN,"Low",NaN,NaN,"SLC13A2"
ENSG00000007237.18,0.191811346484521,-0.32159658863682,3.64581375088643,-0.0882098238174203,0.929709909478291,NaN,"Low",0.2131019526486,0.170520740320442,"GAS7"
ENSG00000007255.10,0,NaN,NaN,NaN,NaN,NaN,"Low",NaN,NaN,"TRAPPC6A"
ENSG00000007264.15,0,NaN,NaN,NaN,NaN,NaN,"Low",NaN,NaN,"MATK"
ENSG00000007306.15,0,NaN,NaN,NaN,NaN,NaN,"Low",NaN,NaN,"CEACAM7"
ENSG00000007312.12,0,NaN,NaN,NaN,NaN,NaN,"Low",NaN,NaN,"CD79B"
ENSG00000007314.12,0,NaN,NaN,NaN,NaN,NaN,"Low",NaN,NaN,"SCN4A"
ENSG00000007341.19,0,NaN,NaN,NaN,NaN,NaN,"Low",NaN,NaN,"ST7L"
ENSG00000007350.17,0,NaN,NaN,NaN,NaN,NaN,"Low",NaN,NaN,"TKTL1"
ENSG00000007372.23,0,NaN,NaN,NaN,NaN,NaN,"Low",NaN,NaN,"PAX6"
ENSG00000007376.8,0,NaN,NaN,NaN,NaN,NaN,"Low",NaN,NaN,"RPUSD1"
ENSG00000007384.15,0,NaN,NaN,NaN,NaN,NaN,"Low",NaN,NaN,"RHBDF1"
ENSG00000007392.16,0,NaN,NaN,NaN,NaN,NaN,"Low",NaN,NaN,"LUC7L"
ENSG00000007402.11,0,NaN,NaN,NaN,NaN,NaN,"Low",NaN,NaN,"CACNA2D2"
ENSG00000007516.13,0,NaN,NaN,NaN,NaN,NaN,"Low",NaN,NaN,"BAIAP3"
ENSG00000007520.4,0,NaN,NaN,NaN,NaN,NaN,"Low",NaN,NaN,"TSR3"
ENSG00000007541.16,0,NaN,NaN,NaN,NaN,NaN,"Low",NaN,NaN,"PIGQ"
ENSG00000007545.15,0,NaN,NaN,NaN,NaN,NaN,"Low",NaN,NaN,"CRAMP1"
ENSG00000007866.21,0,NaN,NaN,NaN,NaN,NaN,"Low",NaN,NaN,"TEAD3"
ENSG00000007908.16,0,NaN,NaN,NaN,NaN,NaN,"Low",NaN,NaN,"SELE"
ENSG00000007923.16,0,NaN,NaN,NaN,NaN,NaN,"Low",NaN,NaN,"DNAJC11"
ENSG00000007933.13,0,NaN,NaN,NaN,NaN,NaN,"Low",NaN,NaN,"FMO3"
ENSG00000007944.15,0,NaN,NaN,NaN,NaN,NaN,"Low",NaN,NaN,"MYLIP"
ENSG00000007952.18,0,NaN,NaN,NaN,NaN,NaN,"Low",NaN,NaN,"NOX1"
ENSG00000007968.7,0,NaN,NaN,NaN,NaN,NaN,"Low",NaN,NaN,"E2F2"
ENSG00000008018.9,0.0900276126601493,-0.32159658863682,3.64581375088643,-0.0882098238174205,0.929709909478291,NaN,"Low",0.100020464908826,0.080034760411473,"PSMB1"
ENSG00000008056.14,0,NaN,NaN,NaN,NaN,NaN,"Low",NaN,NaN,"SYN1"
ENSG00000008083.14,0,NaN,NaN,NaN,NaN,NaN,"Low",NaN,NaN,"JARID2"
ENSG00000008086.12,0,NaN,NaN,NaN,NaN,NaN,"Low",NaN,NaN,"CDKL5"
ENSG00000008118.10,0,NaN,NaN,NaN,NaN,NaN,"Low",NaN,NaN,"CAMK1G"
ENSG00000008128.23,0,NaN,NaN,NaN,NaN,NaN,"Low",NaN,NaN,"CDK11A"
ENSG00000008130.15,0,NaN,NaN,NaN,NaN,NaN,"Low",NaN,NaN,"NADK"
ENSG00000008196.13,0,NaN,NaN,NaN,NaN,NaN,"Low",NaN,NaN,"TFAP2B"
ENSG00000008197.4,0,NaN,NaN,NaN,NaN,NaN,"Low",NaN,NaN,"TFAP2D"
ENSG00000008226.20,0,NaN,NaN,NaN,NaN,NaN,"Low",NaN,NaN,"DLEC1"
ENSG00000008256.16,0,NaN,NaN,NaN,NaN,NaN,"Low",NaN,NaN,"CYTH3"
ENSG00000008277.14,0,NaN,NaN,NaN,NaN,NaN,"Low",NaN,NaN,"ADAM22"
ENSG00000008282.8,0,NaN,NaN,NaN,NaN,NaN,"Low",NaN,NaN,"SYPL1"
ENSG00000008283.16,0,NaN,NaN,NaN,NaN,NaN,"Low",NaN,NaN,"CYB561"
ENSG00000008294.21,0,NaN,NaN,NaN,NaN,NaN,"Low",NaN,NaN,"SPAG9"
ENSG00000008300.17,0,NaN,NaN,NaN,NaN,NaN,"Low",NaN,NaN,"CELSR3"
ENSG00000008311.15,0,NaN,NaN,NaN,NaN,NaN,"Low",NaN,NaN,"AASS"
ENSG00000008323.15,0,NaN,NaN,NaN,NaN,NaN,"Low",NaN,NaN,"PLEKHG6"
ENSG00000008324.11,0,NaN,NaN,NaN,NaN,NaN,"Low",NaN,NaN,"SS18L2"
ENSG00000008382.15,0,NaN,NaN,NaN,NaN,NaN,"Low",NaN,NaN,"MPND"
ENSG00000008394.13,0,NaN,NaN,NaN,NaN,NaN,"Low",NaN,NaN,"MGST1"
ENSG00000008405.12,0,NaN,NaN,NaN,NaN,NaN,"Low",NaN,NaN,"CRY1"
ENSG00000008438.5,0,NaN,NaN,NaN,NaN,NaN,"Low",NaN,NaN,"PGLYRP1"
ENSG00000008441.16,0.191811346484521,-0.32159658863682,3.64581375088643,-0.0882098238174204,0.929709909478291,NaN,"Low",0.213101952648599,0.170520740320442,"NFIX"
ENSG00000008513.16,0,NaN,NaN,NaN,NaN,NaN,"Low",NaN,NaN,"ST3GAL1"
ENSG00000008516.17,0,NaN,NaN,NaN,NaN,NaN,"Low",NaN,NaN,"MMP25"
ENSG00000008517.16,0,NaN,NaN,NaN,NaN,NaN,"Low",NaN,NaN,"IL32"
ENSG00000008710.19,0,NaN,NaN,NaN,NaN,NaN,"Low",NaN,NaN,"PKD1"
ENSG00000008735.14,0,NaN,NaN,NaN,NaN,NaN,"Low",NaN,NaN,"MAPK8IP2"
ENSG00000008838.20,0,NaN,NaN,NaN,NaN,NaN,"Low",NaN,NaN,"MED24"
ENSG00000008853.16,0,NaN,NaN,NaN,NaN,NaN,"Low",NaN,NaN,"RHOBTB2"
ENSG00000008869.12,0,NaN,NaN,NaN,NaN,NaN,"Low",NaN,NaN,"HEATR5B"
ENSG00000008952.17,0,NaN,NaN,NaN,NaN,NaN,"Low",NaN,NaN,"SEC62"
ENSG00000008988.9,0,NaN,NaN,NaN,NaN,NaN,"Low",NaN,NaN,"RPS20"
ENSG00000009307.16,0.383622692969042,0.631728866994618,3.62074577060999,0.174474792492319,0.861492339592724,NaN,"Low",0.300948918619786,0.466296467318297,"CSDE1"
ENSG00000009335.18,0,NaN,NaN,NaN,NaN,NaN,"Low",NaN,NaN,"UBE3C"
ENSG00000009413.15,0,NaN,NaN,NaN,NaN,NaN,"Low",NaN,NaN,"REV3L"
ENSG00000009694.13,0,NaN,NaN,NaN,NaN,NaN,"Low",NaN,NaN,"TENM1"
ENSG00000009709.12,0,NaN,NaN,NaN,NaN,NaN,"Low",NaN,NaN,"PAX7"
ENSG00000009724.17,0,NaN,NaN,NaN,NaN,NaN,"Low",NaN,NaN,"MASP2"
ENSG00000009765.14,0,NaN,NaN,NaN,NaN,NaN,"Low",NaN,NaN,"IYD"
ENSG00000009780.15,0,NaN,NaN,NaN,NaN,NaN,"Low",NaN,NaN,"FAM76A"
ENSG00000009790.15,0,NaN,NaN,NaN,NaN,NaN,"Low",NaN,NaN,"TRAF3IP3"
ENSG00000009830.11,0,NaN,NaN,NaN,NaN,NaN,"Low",NaN,NaN,"POMT2"
ENSG00000009844.16,0,NaN,NaN,NaN,NaN,NaN,"Low",NaN,NaN,"VTA1"
ENSG00000009950.16,0,NaN,NaN,NaN,NaN,NaN,"Low",NaN,NaN,"MLXIPL"
ENSG00000009954.11,0,NaN,NaN,NaN,NaN,NaN,"Low",NaN,NaN,"BAZ1B"
ENSG00000010017.13,0,NaN,NaN,NaN,NaN,NaN,"Low",NaN,NaN,"RANBP9"
ENSG00000010030.14,0,NaN,NaN,NaN,NaN,NaN,"Low",NaN,NaN,"ETV7"
ENSG00000010072.16,0,NaN,NaN,NaN,NaN,NaN,"Low",NaN,NaN,"SPRTN"
ENSG00000010165.20,0,NaN,NaN,NaN,NaN,NaN,"Low",NaN,NaN,"EEF1AKNMT"
ENSG00000010219.13,0,NaN,NaN,NaN,NaN,NaN,"Low",NaN,NaN,"DYRK4"
ENSG00000010244.18,0,NaN,NaN,NaN,NaN,NaN,"Low",NaN,NaN,"ZNF207"
ENSG00000010256.11,0,NaN,NaN,NaN,NaN,NaN,"Low",NaN,NaN,"UQCRC1"
ENSG00000010270.13,0,NaN,NaN,NaN,NaN,NaN,"Low",NaN,NaN,"STARD3NL"
ENSG00000010278.14,0,NaN,NaN,NaN,NaN,NaN,"Low",NaN,NaN,"CD9"
ENSG00000010282.15,0,NaN,NaN,NaN,NaN,NaN,"Low",NaN,NaN,"HHATL"
ENSG00000010292.13,0,NaN,NaN,NaN,NaN,NaN,"Low",NaN,NaN,"NCAPD2"
ENSG00000010295.19,0,NaN,NaN,NaN,NaN,NaN,"Low",NaN,NaN,"IFFO1"
ENSG00000010310.9,0,NaN,NaN,NaN,NaN,NaN,"Low",NaN,NaN,"GIPR"
ENSG00000010318.21,0,NaN,NaN,NaN,NaN,NaN,"Low",NaN,NaN,"PHF7"
ENSG00000010319.7,0,NaN,NaN,NaN,NaN,NaN,"Low",NaN,NaN,"SEMA3G"
ENSG00000010322.16,0,NaN,NaN,NaN,NaN,NaN,"Low",NaN,NaN,"NISCH"
ENSG00000010327.10,0,NaN,NaN,NaN,NaN,NaN,"Low",NaN,NaN,"STAB1"
ENSG00000010361.14,0,NaN,NaN,NaN,NaN,NaN,"Low",NaN,NaN,"FUZ"
ENSG00000010379.16,0,NaN,NaN,NaN,NaN,NaN,"Low",NaN,NaN,"SLC6A13"
ENSG00000010404.18,0,NaN,NaN,NaN,NaN,NaN,"Low",NaN,NaN,"IDS"
ENSG00000010438.16,0,NaN,NaN,NaN,NaN,NaN,"Low",NaN,NaN,"PRSS3"
ENSG00000010539.11,0,NaN,NaN,NaN,NaN,NaN,"Low",NaN,NaN,"ZNF200"
ENSG00000010610.10,0,NaN,NaN,NaN,NaN,NaN,"Low",NaN,NaN,"CD4"
ENSG00000010626.15,0,NaN,NaN,NaN,NaN,NaN,"Low",NaN,NaN,"LRRC23"
ENSG00000010671.15,0,NaN,NaN,NaN,NaN,NaN,"Low",NaN,NaN,"BTK"
ENSG00000010704.18,0,NaN,NaN,NaN,NaN,NaN,"Low",NaN,NaN,"HFE"
ENSG00000010803.16,0,NaN,NaN,NaN,NaN,NaN,"Low",NaN,NaN,"SCMH1"
ENSG00000010810.17,0,NaN,NaN,NaN,NaN,NaN,"Low",NaN,NaN,"FYN"
ENSG00000010818.10,0,NaN,NaN,NaN,NaN,NaN,"Low",NaN,NaN,"HIVEP2"
ENSG00000010932.17,0,NaN,NaN,NaN,NaN,NaN,"Low",NaN,NaN,"FMO1"
ENSG00000011007.12,0,NaN,NaN,NaN,NaN,NaN,"Low",NaN,NaN,"ELOA"
ENSG00000011009.11,0,NaN,NaN,NaN,NaN,NaN,"Low",NaN,NaN,"LYPLA2"
ENSG00000011021.23,0,NaN,NaN,NaN,NaN,NaN,"Low",NaN,NaN,"CLCN6"
ENSG00000011028.14,0,NaN,NaN,NaN,NaN,NaN,"Low",NaN,NaN,"MRC2"
ENSG00000011052.21,0,NaN,NaN,NaN,NaN,NaN,"Low",NaN,NaN,"NME1-NME2"
ENSG00000011083.9,0,NaN,NaN,NaN,NaN,NaN,"Low",NaN,NaN,"SLC6A7"
ENSG00000011105.14,0,NaN,NaN,NaN,NaN,NaN,"Low",NaN,NaN,"TSPAN9"
ENSG00000011114.15,0,NaN,NaN,NaN,NaN,NaN,"Low",NaN,NaN,"BTBD7"
ENSG00000011132.12,0,NaN,NaN,NaN,NaN,NaN,"Low",NaN,NaN,"APBA3"
ENSG00000011143.16,0,NaN,NaN,NaN,NaN,NaN,"Low",NaN,NaN,"MKS1"
ENSG00000011198.10,0,NaN,NaN,NaN,NaN,NaN,"Low",NaN,NaN,"ABHD5"
ENSG00000011201.12,0,NaN,NaN,NaN,NaN,NaN,"Low",NaN,NaN,"ANOS1"
ENSG00000011243.18,0,NaN,NaN,NaN,NaN,NaN,"Low",NaN,NaN,"AKAP8L"
ENSG00000011258.16,0,NaN,NaN,NaN,NaN,NaN,"Low",NaN,NaN,"MBTD1"
ENSG00000011260.14,0,NaN,NaN,NaN,NaN,NaN,"Low",NaN,NaN,"UTP18"
ENSG00000011275.18,0,NaN,NaN,NaN,NaN,NaN,"Low",NaN,NaN,"RNF216"
ENSG00000011295.16,0,NaN,NaN,NaN,NaN,NaN,"Low",NaN,NaN,"TTC19"
ENSG00000011304.20,0,NaN,NaN,NaN,NaN,NaN,"Low",NaN,NaN,"PTBP1"
ENSG00000011332.19,0,NaN,NaN,NaN,NaN,NaN,"Low",NaN,NaN,"DPF1"
ENSG00000011347.9,0,NaN,NaN,NaN,NaN,NaN,"Low",NaN,NaN,"SYT7"
ENSG00000011376.12,0,NaN,NaN,NaN,NaN,NaN,"Low",NaN,NaN,"LARS2"
ENSG00000011405.13,0,NaN,NaN,NaN,NaN,NaN,"Low",NaN,NaN,"PIK3C2A"
ENSG00000011422.12,0,NaN,NaN,NaN,NaN,NaN,"Low",NaN,NaN,"PLAUR"
ENSG00000011426.11,0,NaN,NaN,NaN,NaN,NaN,"Low",NaN,NaN,"ANLN"
ENSG00000011451.19,0,NaN,NaN,NaN,NaN,NaN,"Low",NaN,NaN,"WIZ"
ENSG00000011454.17,0,NaN,NaN,NaN,NaN,NaN,"Low",NaN,NaN,"RABGAP1"
ENSG00000011465.17,0,NaN,NaN,NaN,NaN,NaN,"Low",NaN,NaN,"DCN"
ENSG00000011478.12,0,NaN,NaN,NaN,NaN,NaN,"Low",NaN,NaN,"QPCTL"
ENSG00000011485.15,0,NaN,NaN,NaN,NaN,NaN,"Low",NaN,NaN,"PPP5C"
ENSG00000011523.14,0,NaN,NaN,NaN,NaN,NaN,"Low",NaN,NaN,"CEP68"
ENSG00000011566.15,0,NaN,NaN,NaN,NaN,NaN,"Low",NaN,NaN,"MAP4K3"
ENSG00000011590.14,0,NaN,NaN,NaN,NaN,NaN,"Low",NaN,NaN,"ZBTB32"
ENSG00000011600.11,0,NaN,NaN,NaN,NaN,NaN,"Low",NaN,NaN,"TYROBP"
ENSG00000011638.10,0,NaN,NaN,NaN,NaN,NaN,"Low",NaN,NaN,"TMEM159"
ENSG00000011677.13,0,NaN,NaN,NaN,NaN,NaN,"Low",NaN,NaN,"GABRA3"
ENSG00000012124.17,0,NaN,NaN,NaN,NaN,NaN,"Low",NaN,NaN,"CD22"
ENSG00000012171.20,0,NaN,NaN,NaN,NaN,NaN,"Low",NaN,NaN,"SEMA3B"
ENSG00000012174.12,0,NaN,NaN,NaN,NaN,NaN,"Low",NaN,NaN,"MBTPS2"
ENSG00000012211.13,0,NaN,NaN,NaN,NaN,NaN,"Low",NaN,NaN,"PRICKLE3"
ENSG00000012223.13,0,NaN,NaN,NaN,NaN,NaN,"Low",NaN,NaN,"LTF"
ENSG00000012232.9,0,NaN,NaN,NaN,NaN,NaN,"Low",NaN,NaN,"EXTL3"
ENSG00000012504.15,0,NaN,NaN,NaN,NaN,NaN,"Low",NaN,NaN,"NR1H4"
ENSG00000012660.14,0,NaN,NaN,NaN,NaN,NaN,"Low",NaN,NaN,"ELOVL5"
ENSG00000012779.11,0,NaN,NaN,NaN,NaN,NaN,"Low",NaN,NaN,"ALOX5"
ENSG00000012817.15,0,NaN,NaN,NaN,NaN,NaN,"Low",NaN,NaN,"KDM5D"
ENSG00000012822.16,0,NaN,NaN,NaN,NaN,NaN,"Low",NaN,NaN,"CALCOCO1"
ENSG00000012963.15,0,NaN,NaN,NaN,NaN,NaN,"Low",NaN,NaN,"UBR7"
ENSG00000012983.11,0,NaN,NaN,NaN,NaN,NaN,"Low",NaN,NaN,"MAP4K5"
ENSG00000013016.16,0,NaN,NaN,NaN,NaN,NaN,"Low",NaN,NaN,"EHD3"
ENSG00000013275.8,0,NaN,NaN,NaN,NaN,NaN,"Low",NaN,NaN,"PSMC4"
ENSG00000013288.9,0,NaN,NaN,NaN,NaN,NaN,"Low",NaN,NaN,"MAN2B2"
ENSG00000013293.6,0,NaN,NaN,NaN,NaN,NaN,"Low",NaN,NaN,"SLC7A14"
ENSG00000013297.11,0,NaN,NaN,NaN,NaN,NaN,"Low",NaN,NaN,"CLDN11"
ENSG00000013306.16,0,NaN,NaN,NaN,NaN,NaN,"Low",NaN,NaN,"SLC25A39"
ENSG00000013364.19,0,NaN,NaN,NaN,NaN,NaN,"Low",NaN,NaN,"MVP"
ENSG00000013374.16,0,NaN,NaN,NaN,NaN,NaN,"Low",NaN,NaN,"NUB1"
ENSG00000013375.16,0,NaN,NaN,NaN,NaN,NaN,"Low",NaN,NaN,"PGM3"
ENSG00000013392.8,0,NaN,NaN,NaN,NaN,NaN,"Low",NaN,NaN,"RWDD2A"
ENSG00000013441.16,0,NaN,NaN,NaN,NaN,NaN,"Low",NaN,NaN,"CLK1"
ENSG00000013503.10,0,NaN,NaN,NaN,NaN,NaN,"Low",NaN,NaN,"POLR3B"
ENSG00000013523.10,0,NaN,NaN,NaN,NaN,NaN,"Low",NaN,NaN,"ANGEL1"
ENSG00000013561.18,0,NaN,NaN,NaN,NaN,NaN,"Low",NaN,NaN,"RNF14"
ENSG00000013563.14,0,NaN,NaN,NaN,NaN,NaN,"Low",NaN,NaN,"DNASE1L1"
ENSG00000013573.17,0,NaN,NaN,NaN,NaN,NaN,"Low",NaN,NaN,"DDX11"
ENSG00000013583.10,0,NaN,NaN,NaN,NaN,NaN,"Low",NaN,NaN,"HEBP1"
ENSG00000013588.8,0,NaN,NaN,NaN,NaN,NaN,"Low",NaN,NaN,"GPRC5A"
ENSG00000013619.14,0,NaN,NaN,NaN,NaN,NaN,"Low",NaN,NaN,"MAMLD1"
ENSG00000013725.14,0,NaN,NaN,NaN,NaN,NaN,"Low",NaN,NaN,"CD6"
ENSG00000013810.19,0,NaN,NaN,NaN,NaN,NaN,"Low",NaN,NaN,"TACC3"
ENSG00000014123.10,0,NaN,NaN,NaN,NaN,NaN,"Low",NaN,NaN,"UFL1"
ENSG00000014138.9,0,NaN,NaN,NaN,NaN,NaN,"Low",NaN,NaN,"POLA2"
ENSG00000014164.7,0,NaN,NaN,NaN,NaN,NaN,"Low",NaN,NaN,"ZC3H3"
ENSG00000014216.15,0,NaN,NaN,NaN,NaN,NaN,"Low",NaN,NaN,"CAPN1"
ENSG00000014257.16,0,NaN,NaN,NaN,NaN,NaN,"Low",NaN,NaN,"ACPP"
ENSG00000014641.19,0,NaN,NaN,NaN,NaN,NaN,"Low",NaN,NaN,"MDH1"
ENSG00000014824.14,0,NaN,NaN,NaN,NaN,NaN,"Low",NaN,NaN,"SLC30A9"
ENSG00000014914.21,0,NaN,NaN,NaN,NaN,NaN,"Low",NaN,NaN,"MTMR11"
ENSG00000014919.12,0,NaN,NaN,NaN,NaN,NaN,"Low",NaN,NaN,"COX15"
ENSG00000015133.19,0,NaN,NaN,NaN,NaN,NaN,"Low",NaN,NaN,"CCDC88C"
ENSG00000015153.14,0,NaN,NaN,NaN,NaN,NaN,"Low",NaN,NaN,"YAF2"
ENSG00000015171.19,0,NaN,NaN,NaN,NaN,NaN,"Low",NaN,NaN,"ZMYND11"
ENSG00000015285.10,0,NaN,NaN,NaN,NaN,NaN,"Low",NaN,NaN,"WAS"
ENSG00000015413.9,0,NaN,NaN,NaN,NaN,NaN,"Low",NaN,NaN,"DPEP1"
ENSG00000015475.18,0,NaN,NaN,NaN,NaN,NaN,"Low",NaN,NaN,"BID"
ENSG00000015479.19,0,NaN,NaN,NaN,NaN,NaN,"Low",NaN,NaN,"MATR3"
ENSG00000015520.14,0,NaN,NaN,NaN,NaN,NaN,"Low",NaN,NaN,"NPC1L1"
ENSG00000015532.10,0,NaN,NaN,NaN,NaN,NaN,"Low",NaN,NaN,"XYLT2"
ENSG00000015568.13,0,NaN,NaN,NaN,NaN,NaN,"Low",NaN,NaN,"RGPD5"
ENSG00000015592.16,0,NaN,NaN,NaN,NaN,NaN,"Low",NaN,NaN,"STMN4"
ENSG00000015676.18,0,NaN,NaN,NaN,NaN,NaN,"Low",NaN,NaN,"NUDCD3"
ENSG00000016082.15,0,NaN,NaN,NaN,NaN,NaN,"Low",NaN,NaN,"ISL1"
ENSG00000016391.11,0,NaN,NaN,NaN,NaN,NaN,"Low",NaN,NaN,"CHDH"
ENSG00000016402.13,0,NaN,NaN,NaN,NaN,NaN,"Low",NaN,NaN,"IL20RA"
ENSG00000016490.15,0,NaN,NaN,NaN,NaN,NaN,"Low",NaN,NaN,"CLCA1"
ENSG00000016602.9,0,NaN,NaN,NaN,NaN,NaN,"Low",NaN,NaN,"CLCA4"
ENSG00000016864.18,0,NaN,NaN,NaN,NaN,NaN,"Low",NaN,NaN,"GLT8D1"
ENSG00000017260.19,0,NaN,NaN,NaN,NaN,NaN,"Low",NaN,NaN,"ATP2C1"
ENSG00000017483.15,0,NaN,NaN,NaN,NaN,NaN,"Low",NaN,NaN,"SLC38A5"
ENSG00000017797.13,0.0507875708685229,-0.362335122386011,3.64702850802728,-0.0993507787472718,0.920859762201471,NaN,"Low",0.057131946178481,0.0444431955585648,"RALBP1"
ENSG00000018189.13,0,NaN,NaN,NaN,NaN,NaN,"Low",NaN,NaN,"RUFY3"
ENSG00000018236.15,0,NaN,NaN,NaN,NaN,NaN,"Low",NaN,NaN,"CNTN1"
ENSG00000018280.17,0,NaN,NaN,NaN,NaN,NaN,"Low",NaN,NaN,"SLC11A1"
ENSG00000018408.14,0,NaN,NaN,NaN,NaN,NaN,"Low",NaN,NaN,"WWTR1"
ENSG00000018510.16,0,NaN,NaN,NaN,NaN,NaN,"Low",NaN,NaN,"AGPS"
ENSG00000018607.6,0,NaN,NaN,NaN,NaN,NaN,"Low",NaN,NaN,"ZNF806"
ENSG00000018610.14,0,NaN,NaN,NaN,NaN,NaN,"Low",NaN,NaN,"CXorf56"
ENSG00000018625.15,0,NaN,NaN,NaN,NaN,NaN,"Low",NaN,NaN,"ATP1A2"
ENSG00000018699.13,0,NaN,NaN,NaN,NaN,NaN,"Low",NaN,NaN,"TTC27"
ENSG00000018869.16,0,NaN,NaN,NaN,NaN,NaN,"Low",NaN,NaN,"ZNF582"
ENSG00000019102.12,0,NaN,NaN,NaN,NaN,NaN,"Low",NaN,NaN,"VSIG2"
ENSG00000019144.19,0,NaN,NaN,NaN,NaN,NaN,"Low",NaN,NaN,"PHLDB1"
ENSG00000019169.10,0,NaN,NaN,NaN,NaN,NaN,"Low",NaN,NaN,"MARCO"
ENSG00000019186.10,0,NaN,NaN,NaN,NaN,NaN,"Low",NaN,NaN,"CYP24A1"
ENSG00000019485.13,0,NaN,NaN,NaN,NaN,NaN,"Low",NaN,NaN,"PRDM11"
ENSG00000019505.8,0,NaN,NaN,NaN,NaN,NaN,"Low",NaN,NaN,"SYT13"
ENSG00000019582.15,0,NaN,NaN,NaN,NaN,NaN,"Low",NaN,NaN,"CD74"
ENSG00000019995.6,0,NaN,NaN,NaN,NaN,NaN,"Low",NaN,NaN,"ZRANB1"
ENSG00000020129.16,0,NaN,NaN,NaN,NaN,NaN,"Low",NaN,NaN,"NCDN"
ENSG00000020181.18,0,NaN,NaN,NaN,NaN,NaN,"Low",NaN,NaN,"ADGRA2"
ENSG00000020219.9,0,NaN,NaN,NaN,NaN,NaN,"Low",NaN,NaN,"CCT8L1P"
ENSG00000020256.20,0,NaN,NaN,NaN,NaN,NaN,"Low",NaN,NaN,"ZFP64"
ENSG00000020577.13,0,NaN,NaN,NaN,NaN,NaN,"Low",NaN,NaN,"SAMD4A"
ENSG00000020633.18,0,NaN,NaN,NaN,NaN,NaN,"Low",NaN,NaN,"RUNX3"
ENSG00000021300.14,0,NaN,NaN,NaN,NaN,NaN,"Low",NaN,NaN,"PLEKHB1"
ENSG00000021355.13,0,NaN,NaN,NaN,NaN,NaN,"Low",NaN,NaN,"SERPINB1"
ENSG00000021461.16,0,NaN,NaN,NaN,NaN,NaN,"Low",NaN,NaN,"CYP3A43"
ENSG00000021488.13,0,NaN,NaN,NaN,NaN,NaN,"Low",NaN,NaN,"SLC7A9"
ENSG00000021574.12,0,NaN,NaN,NaN,NaN,NaN,"Low",NaN,NaN,"SPAST"
ENSG00000021645.18,0,NaN,NaN,NaN,NaN,NaN,"Low",NaN,NaN,"NRXN3"
ENSG00000021762.20,0,NaN,NaN,NaN,NaN,NaN,"Low",NaN,NaN,"OSBPL5"
ENSG00000021776.11,0.191811346484521,-0.32159658863682,3.64581375088643,-0.0882098238174204,0.929709909478291,NaN,"Low",0.213101952648599,0.170520740320442,"AQR"
ENSG00000021826.16,0.191811346484521,-0.32159658863682,3.64581375088643,-0.0882098238174203,0.929709909478291,NaN,"Low",0.213101952648599,0.170520740320442,"CPS1"
ENSG00000021852.13,0,NaN,NaN,NaN,NaN,NaN,"Low",NaN,NaN,"C8B"
ENSG00000022267.19,0,NaN,NaN,NaN,NaN,NaN,"Low",NaN,NaN,"FHL1"
ENSG00000022277.12,0,NaN,NaN,NaN,NaN,NaN,"Low",NaN,NaN,"RTF2"
ENSG00000022355.18,0,NaN,NaN,NaN,NaN,NaN,"Low",NaN,NaN,"GABRA1"
ENSG00000022556.16,0,NaN,NaN,NaN,NaN,NaN,"Low",NaN,NaN,"NLRP2"
ENSG00000022567.9,0,NaN,NaN,NaN,NaN,NaN,"Low",NaN,NaN,"SLC45A4"
ENSG00000022840.16,0,NaN,NaN,NaN,NaN,NaN,"Low",NaN,NaN,"RNF10"
ENSG00000022976.15,0,NaN,NaN,NaN,NaN,NaN,"Low",NaN,NaN,"ZNF839"
ENSG00000023041.11,0,NaN,NaN,NaN,NaN,NaN,"Low",NaN,NaN,"ZDHHC6"
ENSG00000023171.18,0,NaN,NaN,NaN,NaN,NaN,"Low",NaN,NaN,"GRAMD1B"
ENSG00000023191.17,0,NaN,NaN,NaN,NaN,NaN,"Low",NaN,NaN,"RNH1"
ENSG00000023228.14,0,NaN,NaN,NaN,NaN,NaN,"Low",NaN,NaN,"NDUFS1"
ENSG00000023287.13,0,NaN,NaN,NaN,NaN,NaN,"Low",NaN,NaN,"RB1CC1"
ENSG00000023318.8,0,NaN,NaN,NaN,NaN,NaN,"Low",NaN,NaN,"ERP44"
ENSG00000023330.15,0,NaN,NaN,NaN,NaN,NaN,"Low",NaN,NaN,"ALAS1"
ENSG00000023516.9,0,NaN,NaN,NaN,NaN,NaN,"Low",NaN,NaN,"AKAP11"
ENSG00000023572.9,0,NaN,NaN,NaN,NaN,NaN,"Low",NaN,NaN,"GLRX2"
ENSG00000023608.5,0,NaN,NaN,NaN,NaN,NaN,"Low",NaN,NaN,"SNAPC1"
ENSG00000023697.13,0,NaN,NaN,NaN,NaN,NaN,"Low",NaN,NaN,"DERA"
ENSG00000023734.11,0,NaN,NaN,NaN,NaN,NaN,"Low",NaN,NaN,"STRAP"
ENSG00000023839.12,0,NaN,NaN,NaN,NaN,NaN,"Low",NaN,NaN,"ABCC2"
ENSG00000023892.11,0,NaN,NaN,NaN,NaN,NaN,"Low",NaN,NaN,"DEF6"
ENSG00000023902.14,0,NaN,NaN,NaN,NaN,NaN,"Low",NaN,NaN,"PLEKHO1"
ENSG00000023909.10,0,NaN,NaN,NaN,NaN,NaN,"Low",NaN,NaN,"GCLM"
ENSG00000024048.10,0,NaN,NaN,NaN,NaN,NaN,"Low",NaN,NaN,"UBR2"
ENSG00000024422.12,0,NaN,NaN,NaN,NaN,NaN,"Low",NaN,NaN,"EHD2"
ENSG00000024526.17,0,NaN,NaN,NaN,NaN,NaN,"Low",NaN,NaN,"DEPDC1"
ENSG00000024862.17,0,NaN,NaN,NaN,NaN,NaN,"Low",NaN,NaN,"CCDC28A"
ENSG00000025039.15,0,NaN,NaN,NaN,NaN,NaN,"Low",NaN,NaN,"RRAGD"
ENSG00000025156.13,0,NaN,NaN,NaN,NaN,NaN,"Low",NaN,NaN,"HSF2"
ENSG00000025293.17,0,NaN,NaN,NaN,NaN,NaN,"Low",NaN,NaN,"PHF20"
ENSG00000025423.11,0,NaN,NaN,NaN,NaN,NaN,"Low",NaN,NaN,"HSD17B6"
ENSG00000025434.19,0,NaN,NaN,NaN,NaN,NaN,"Low",NaN,NaN,"NR1H3"
ENSG00000025708.14,0,NaN,NaN,NaN,NaN,NaN,"Low",NaN,NaN,"TYMP"
ENSG00000025770.19,0,NaN,NaN,NaN,NaN,NaN,"Low",NaN,NaN,"NCAPH2"
ENSG00000025772.8,0,NaN,NaN,NaN,NaN,NaN,"Low",NaN,NaN,"TOMM34"
ENSG00000025796.14,0.191811346484521,-0.32159658863682,3.64581375088643,-0.0882098238174203,0.929709909478291,NaN,"Low",0.213101952648599,0.170520740320442,"SEC63"
ENSG00000025800.14,0,NaN,NaN,NaN,NaN,NaN,"Low",NaN,NaN,"KPNA6"
ENSG00000026036.22,0,NaN,NaN,NaN,NaN,NaN,"Low",NaN,NaN,"RTEL1-TNFRSF6B"
ENSG00000026297.15,0,NaN,NaN,NaN,NaN,NaN,"Low",NaN,NaN,"RNASET2"
ENSG00000026508.18,0,NaN,NaN,NaN,NaN,NaN,"Low",NaN,NaN,"CD44"
ENSG00000026559.14,0,NaN,NaN,NaN,NaN,NaN,"Low",NaN,NaN,"KCNG1"
ENSG00000026652.15,0,NaN,NaN,NaN,NaN,NaN,"Low",NaN,NaN,"AGPAT4"
ENSG00000026751.17,0,NaN,NaN,NaN,NaN,NaN,"Low",NaN,NaN,"SLAMF7"
ENSG00000026950.17,0,NaN,NaN,NaN,NaN,NaN,"Low",NaN,NaN,"BTN3A1"
ENSG00000027001.10,0.191811346484521,-0.32159658863682,3.64581375088643,-0.0882098238174204,0.929709909478291,NaN,"Low",0.213101952648599,0.170520740320442,"MIPEP"
ENSG00000027075.15,0.191811346484521,-0.32159658863682,3.64581375088643,-0.0882098238174204,0.929709909478291,NaN,"Low",0.213101952648599,0.170520740320442,"PRKCH"
ENSG00000027644.5,0,NaN,NaN,NaN,NaN,NaN,"Low",NaN,NaN,"INSRR"
ENSG00000027697.14,0,NaN,NaN,NaN,NaN,NaN,"Low",NaN,NaN,"IFNGR1"
ENSG00000027847.14,0,NaN,NaN,NaN,NaN,NaN,"Low",NaN,NaN,"B4GALT7"
ENSG00000027869.11,0,NaN,NaN,NaN,NaN,NaN,"Low",NaN,NaN,"SH2D2A"
ENSG00000028116.17,0,NaN,NaN,NaN,NaN,NaN,"Low",NaN,NaN,"VRK2"
ENSG00000028137.19,0,NaN,NaN,NaN,NaN,NaN,"Low",NaN,NaN,"TNFRSF1B"
ENSG00000028203.18,0,NaN,NaN,NaN,NaN,NaN,"Low",NaN,NaN,"VEZT"
ENSG00000028277.21,0,NaN,NaN,NaN,NaN,NaN,"Low",NaN,NaN,"POU2F2"
ENSG00000028310.18,0,NaN,NaN,NaN,NaN,NaN,"Low",NaN,NaN,"BRD9"
ENSG00000028528.15,0,NaN,NaN,NaN,NaN,NaN,"Low",NaN,NaN,"SNX1"
ENSG00000028839.10,0,NaN,NaN,NaN,NaN,NaN,"Low",NaN,NaN,"TBPL1"
ENSG00000029153.14,0,NaN,NaN,NaN,NaN,NaN,"Low",NaN,NaN,"ARNTL2"
ENSG00000029363.17,0,NaN,NaN,NaN,NaN,NaN,"Low",NaN,NaN,"BCLAF1"
ENSG00000029364.12,0,NaN,NaN,NaN,NaN,NaN,"Low",NaN,NaN,"SLC39A9"
ENSG00000029534.20,0,NaN,NaN,NaN,NaN,NaN,"Low",NaN,NaN,"ANK1"
ENSG00000029559.7,0,NaN,NaN,NaN,NaN,NaN,"Low",NaN,NaN,"IBSP"
ENSG00000029639.11,0,NaN,NaN,NaN,NaN,NaN,"Low",NaN,NaN,"TFB1M"
ENSG00000029725.17,0,NaN,NaN,NaN,NaN,NaN,"Low",NaN,NaN,"RABEP1"
ENSG00000029993.15,0,NaN,NaN,NaN,NaN,NaN,"Low",NaN,NaN,"HMGB3"
ENSG00000030066.13,0,NaN,NaN,NaN,NaN,NaN,"Low",NaN,NaN,"NUP160"
ENSG00000030110.13,0,NaN,NaN,NaN,NaN,NaN,"Low",NaN,NaN,"BAK1"
ENSG00000030304.14,0.191811346484521,-0.32159658863682,3.64581375088643,-0.0882098238174203,0.929709909478291,NaN,"Low",0.2131019526486,0.170520740320442,"MUSK"
ENSG00000030419.16,0,NaN,NaN,NaN,NaN,NaN,"Low",NaN,NaN,"IKZF2"
ENSG00000030582.18,0,NaN,NaN,NaN,NaN,NaN,"Low",NaN,NaN,"GRN"
ENSG00000031003.10,0,NaN,NaN,NaN,NaN,NaN,"Low",NaN,NaN,"FAM13B"
ENSG00000031081.11,0,NaN,NaN,NaN,NaN,NaN,"Low",NaN,NaN,"ARHGAP31"
ENSG00000031691.7,0,NaN,NaN,NaN,NaN,NaN,"Low",NaN,NaN,"CENPQ"
ENSG00000031698.13,0,NaN,NaN,NaN,NaN,NaN,"Low",NaN,NaN,"SARS"
ENSG00000031823.14,0,NaN,NaN,NaN,NaN,NaN,"Low",NaN,NaN,"RANBP3"
ENSG00000032219.19,0,NaN,NaN,NaN,NaN,NaN,"Low",NaN,NaN,"ARID4A"
ENSG00000032389.12,0,NaN,NaN,NaN,NaN,NaN,"Low",NaN,NaN,"EIPR1"
ENSG00000032444.16,0,NaN,NaN,NaN,NaN,NaN,"Low",NaN,NaN,"PNPLA6"
ENSG00000032742.17,0,NaN,NaN,NaN,NaN,NaN,"Low",NaN,NaN,"IFT88"
ENSG00000033011.12,0,NaN,NaN,NaN,NaN,NaN,"Low",NaN,NaN,"ALG1"
ENSG00000033030.14,0,NaN,NaN,NaN,NaN,NaN,"Low",NaN,NaN,"ZCCHC8"
ENSG00000033050.9,0,NaN,NaN,NaN,NaN,NaN,"Low",NaN,NaN,"ABCF2"
ENSG00000033100.16,0,NaN,NaN,NaN,NaN,NaN,"Low",NaN,NaN,"CHPF2"
ENSG00000033122.20,0,NaN,NaN,NaN,NaN,NaN,"Low",NaN,NaN,"LRRC7"
ENSG00000033170.16,0,NaN,NaN,NaN,NaN,NaN,"Low",NaN,NaN,"FUT8"
ENSG00000033178.13,0,NaN,NaN,NaN,NaN,NaN,"Low",NaN,NaN,"UBA6"
ENSG00000033327.13,0.202634441569944,-0.32159658863682,3.64581375088643,-0.0882098238174203,0.929709909478291,NaN,"Low",0.225126385710964,0.180142497428924,"GAB2"
ENSG00000033627.16,0,NaN,NaN,NaN,NaN,NaN,"Low",NaN,NaN,"ATP6V0A1"
ENSG00000033800.13,0,NaN,NaN,NaN,NaN,NaN,"Low",NaN,NaN,"PIAS1"
ENSG00000033867.16,0,NaN,NaN,NaN,NaN,NaN,"Low",NaN,NaN,"SLC4A7"
ENSG00000034053.14,0,NaN,NaN,NaN,NaN,NaN,"Low",NaN,NaN,"APBA2"
ENSG00000034152.19,0,NaN,NaN,NaN,NaN,NaN,"Low",NaN,NaN,"MAP2K3"
ENSG00000034239.11,0,NaN,NaN,NaN,NaN,NaN,"Low",NaN,NaN,"EFCAB1"
ENSG00000034510.6,0,NaN,NaN,NaN,NaN,NaN,"Low",NaN,NaN,"TMSB10"
ENSG00000034533.11,0,NaN,NaN,NaN,NaN,NaN,"Low",NaN,NaN,"ASTE1"
ENSG00000034677.13,0,NaN,NaN,NaN,NaN,NaN,"Low",NaN,NaN,"RNF19A"
ENSG00000034693.15,0,NaN,NaN,NaN,NaN,NaN,"Low",NaN,NaN,"PEX3"
ENSG00000034713.8,0,NaN,NaN,NaN,NaN,NaN,"Low",NaN,NaN,"GABARAPL2"
ENSG00000034971.17,0,NaN,NaN,NaN,NaN,NaN,"Low",NaN,NaN,"MYOC"
ENSG00000035115.22,0,NaN,NaN,NaN,NaN,NaN,"Low",NaN,NaN,"SH3YL1"
ENSG00000035141.8,0,NaN,NaN,NaN,NaN,NaN,"Low",NaN,NaN,"FAM136A"
ENSG00000035403.17,0,NaN,NaN,NaN,NaN,NaN,"Low",NaN,NaN,"VCL"
ENSG00000035499.13,0,NaN,NaN,NaN,NaN,NaN,"Low",NaN,NaN,"DEPDC1B"
ENSG00000035664.11,0,NaN,NaN,NaN,NaN,NaN,"Low",NaN,NaN,"DAPK2"
ENSG00000035681.9,0,NaN,NaN,NaN,NaN,NaN,"Low",NaN,NaN,"NSMAF"
ENSG00000035687.10,0,NaN,NaN,NaN,NaN,NaN,"Low",NaN,NaN,"ADSS"
ENSG00000035720.8,0,NaN,NaN,NaN,NaN,NaN,"Low",NaN,NaN,"STAP1"
ENSG00000035928.16,0,NaN,NaN,NaN,NaN,NaN,"Low",NaN,NaN,"RFC1"
ENSG00000036054.13,0,NaN,NaN,NaN,NaN,NaN,"Low",NaN,NaN,"TBC1D23"
ENSG00000036448.10,0,NaN,NaN,NaN,NaN,NaN,"Low",NaN,NaN,"MYOM2"
ENSG00000036473.8,0,NaN,NaN,NaN,NaN,NaN,"Low",NaN,NaN,"OTC"
ENSG00000036530.9,0,NaN,NaN,NaN,NaN,NaN,"Low",NaN,NaN,"CYP46A1"
ENSG00000036549.13,0,NaN,NaN,NaN,NaN,NaN,"Low",NaN,NaN,"AC118549.1"
ENSG00000036565.15,0,NaN,NaN,NaN,NaN,NaN,"Low",NaN,NaN,"SLC18A1"
ENSG00000036672.16,0,NaN,NaN,NaN,NaN,NaN,"Low",NaN,NaN,"USP2"
ENSG00000036828.16,0,NaN,NaN,NaN,NaN,NaN,"Low",NaN,NaN,"CASR"
ENSG00000037042.9,0,NaN,NaN,NaN,NaN,NaN,"Low",NaN,NaN,"TUBG2"
ENSG00000037241.7,0,NaN,NaN,NaN,NaN,NaN,"Low",NaN,NaN,"RPL26L1"
ENSG00000037280.16,0,NaN,NaN,NaN,NaN,NaN,"Low",NaN,NaN,"FLT4"
ENSG00000037474.15,0,NaN,NaN,NaN,NaN,NaN,"Low",NaN,NaN,"NSUN2"
ENSG00000037637.11,0,NaN,NaN,NaN,NaN,NaN,"Low",NaN,NaN,"FBXO42"
ENSG00000037749.12,0,NaN,NaN,NaN,NaN,NaN,"Low",NaN,NaN,"MFAP3"
ENSG00000037757.14,0,NaN,NaN,NaN,NaN,NaN,"Low",NaN,NaN,"MRI1"
ENSG00000037897.17,0,NaN,NaN,NaN,NaN,NaN,"Low",NaN,NaN,"METTL1"
ENSG00000037965.6,0,NaN,NaN,NaN,NaN,NaN,"Low",NaN,NaN,"HOXC8"
ENSG00000038002.9,0,NaN,NaN,NaN,NaN,NaN,"Low",NaN,NaN,"AGA"
ENSG00000038210.14,0,NaN,NaN,NaN,NaN,NaN,"Low",NaN,NaN,"PI4K2B"
ENSG00000038219.13,0.191811346484521,-0.321596588636821,3.64581375088643,-0.0882098238174204,0.929709909478291,NaN,"Low",0.213101952648599,0.170520740320442,"BOD1L1"
ENSG00000038274.17,0,NaN,NaN,NaN,NaN,NaN,"Low",NaN,NaN,"MAT2B"
ENSG00000038295.8,0,NaN,NaN,NaN,NaN,NaN,"Low",NaN,NaN,"TLL1"
ENSG00000038358.15,0,NaN,NaN,NaN,NaN,NaN,"Low",NaN,NaN,"EDC4"
ENSG00000038382.20,0,NaN,NaN,NaN,NaN,NaN,"Low",NaN,NaN,"TRIO"
ENSG00000038532.16,0,NaN,NaN,NaN,NaN,NaN,"Low",NaN,NaN,"CLEC16A"
ENSG00000038945.15,0,NaN,NaN,NaN,NaN,NaN,"Low",NaN,NaN,"MSR1"
ENSG00000039123.16,0,NaN,NaN,NaN,NaN,NaN,"Low",NaN,NaN,"MTREX"
ENSG00000039139.9,0,NaN,NaN,NaN,NaN,NaN,"Low",NaN,NaN,"DNAH5"
ENSG00000039319.17,0,NaN,NaN,NaN,NaN,NaN,"Low",NaN,NaN,"ZFYVE16"
ENSG00000039523.20,0,NaN,NaN,NaN,NaN,NaN,"Low",NaN,NaN,"RIPOR1"
ENSG00000039537.13,0,NaN,NaN,NaN,NaN,NaN,"Low",NaN,NaN,"C6"
ENSG00000039560.14,0,NaN,NaN,NaN,NaN,NaN,"Low",NaN,NaN,"RAI14"
ENSG00000039600.11,0,NaN,NaN,NaN,NaN,NaN,"Low",NaN,NaN,"SOX30"
ENSG00000039987.6,0,NaN,NaN,NaN,NaN,NaN,"Low",NaN,NaN,"BEST2"
ENSG00000040199.18,0,NaN,NaN,NaN,NaN,NaN,"Low",NaN,NaN,"PHLPP2"
ENSG00000040275.17,0,NaN,NaN,NaN,NaN,NaN,"Low",NaN,NaN,"SPDL1"
ENSG00000040341.18,0,NaN,NaN,NaN,NaN,NaN,"Low",NaN,NaN,"STAU2"
ENSG00000040487.13,0,NaN,NaN,NaN,NaN,NaN,"Low",NaN,NaN,"SLC66A1"
ENSG00000040531.14,0,NaN,NaN,NaN,NaN,NaN,"Low",NaN,NaN,"CTNS"
ENSG00000040608.14,0,NaN,NaN,NaN,NaN,NaN,"Low",NaN,NaN,"RTN4R"
ENSG00000040633.13,0,NaN,NaN,NaN,NaN,NaN,"Low",NaN,NaN,"PHF23"
ENSG00000040731.10,0,NaN,NaN,NaN,NaN,NaN,"Low",NaN,NaN,"CDH10"
ENSG00000040933.15,0,NaN,NaN,NaN,NaN,NaN,"Low",NaN,NaN,"INPP4A"
ENSG00000041353.10,0,NaN,NaN,NaN,NaN,NaN,"Low",NaN,NaN,"RAB27B"
ENSG00000041357.16,0,NaN,NaN,NaN,NaN,NaN,"Low",NaN,NaN,"PSMA4"
ENSG00000041515.16,0,NaN,NaN,NaN,NaN,NaN,"Low",NaN,NaN,"MYO16"
ENSG00000041802.11,0,NaN,NaN,NaN,NaN,NaN,"Low",NaN,NaN,"LSG1"
ENSG00000041982.16,0,NaN,NaN,NaN,NaN,NaN,"Low",NaN,NaN,"TNC"
ENSG00000042062.13,0,NaN,NaN,NaN,NaN,NaN,"Low",NaN,NaN,"RIPOR3"
ENSG00000042088.14,0,NaN,NaN,NaN,NaN,NaN,"Low",NaN,NaN,"TDP1"
ENSG00000042286.15,0,NaN,NaN,NaN,NaN,NaN,"Low",NaN,NaN,"AIFM2"
ENSG00000042304.11,0,NaN,NaN,NaN,NaN,NaN,"Low",NaN,NaN,"C2orf83"
ENSG00000042317.17,0,NaN,NaN,NaN,NaN,NaN,"Low",NaN,NaN,"SPATA7"
ENSG00000042429.12,0,NaN,NaN,NaN,NaN,NaN,"Low",NaN,NaN,"MED17"
ENSG00000042445.14,0,NaN,NaN,NaN,NaN,NaN,"Low",NaN,NaN,"RETSAT"
ENSG00000042493.16,0,NaN,NaN,NaN,NaN,NaN,"Low",NaN,NaN,"CAPG"
ENSG00000042753.11,0,NaN,NaN,NaN,NaN,NaN,"Low",NaN,NaN,"AP2S1"
ENSG00000042781.13,0,NaN,NaN,NaN,NaN,NaN,"Low",NaN,NaN,"USH2A"
ENSG00000042813.8,0,NaN,NaN,NaN,NaN,NaN,"Low",NaN,NaN,"ZPBP"
ENSG00000042832.12,0,NaN,NaN,NaN,NaN,NaN,"Low",NaN,NaN,"TG"
ENSG00000042980.13,0,NaN,NaN,NaN,NaN,NaN,"Low",NaN,NaN,"ADAM28"
ENSG00000043039.7,0,NaN,NaN,NaN,NaN,NaN,"Low",NaN,NaN,"BARX2"
ENSG00000043093.15,0,NaN,NaN,NaN,NaN,NaN,"Low",NaN,NaN,"DCUN1D1"
ENSG00000043143.20,0,NaN,NaN,NaN,NaN,NaN,"Low",NaN,NaN,"JADE2"
ENSG00000043355.12,0.564517749769366,1.5750250206222,3.59545434121755,0.438060081188193,0.661342730791007,NaN,"Low",0.283719562667666,0.845315936871066,"ZIC2"
ENSG00000043462.12,0,NaN,NaN,NaN,NaN,NaN,"Low",NaN,NaN,"LCP2"
ENSG00000043514.17,0,NaN,NaN,NaN,NaN,NaN,"Low",NaN,NaN,"TRIT1"
ENSG00000043591.6,0,NaN,NaN,NaN,NaN,NaN,"Low",NaN,NaN,"ADRB1"
ENSG00000044012.4,0,NaN,NaN,NaN,NaN,NaN,"Low",NaN,NaN,"GUCA2B"
ENSG00000044090.8,0,NaN,NaN,NaN,NaN,NaN,"Low",NaN,NaN,"CUL7"
ENSG00000044115.21,0,NaN,NaN,NaN,NaN,NaN,"Low",NaN,NaN,"CTNNA1"
ENSG00000044446.12,0,NaN,NaN,NaN,NaN,NaN,"Low",NaN,NaN,"PHKA2"
ENSG00000044459.15,0,NaN,NaN,NaN,NaN,NaN,"Low",NaN,NaN,"CNTLN"
ENSG00000044524.11,0,NaN,NaN,NaN,NaN,NaN,"Low",NaN,NaN,"EPHA3"
ENSG00000044574.8,0,NaN,NaN,NaN,NaN,NaN,"Low",NaN,NaN,"HSPA5"
ENSG00000046604.13,0,NaN,NaN,NaN,NaN,NaN,"Low",NaN,NaN,"DSG2"
ENSG00000046647.13,0,NaN,NaN,NaN,NaN,NaN,"Low",NaN,NaN,"GEMIN8"
ENSG00000046651.15,0,NaN,NaN,NaN,NaN,NaN,"Low",NaN,NaN,"OFD1"
ENSG00000046653.15,0,NaN,NaN,NaN,NaN,NaN,"Low",NaN,NaN,"GPM6B"
ENSG00000046774.10,0,NaN,NaN,NaN,NaN,NaN,"Low",NaN,NaN,"MAGEC2"
ENSG00000046889.19,0,NaN,NaN,NaN,NaN,NaN,"Low",NaN,NaN,"PREX2"
ENSG00000047056.16,0,NaN,NaN,NaN,NaN,NaN,"Low",NaN,NaN,"WDR37"
ENSG00000047188.16,0,NaN,NaN,NaN,NaN,NaN,"Low",NaN,NaN,"YTHDC2"
ENSG00000047230.15,0,NaN,NaN,NaN,NaN,NaN,"Low",NaN,NaN,"CTPS2"
ENSG00000047249.18,0,NaN,NaN,NaN,NaN,NaN,"Low",NaN,NaN,"ATP6V1H"
ENSG00000047315.16,0,NaN,NaN,NaN,NaN,NaN,"Low",NaN,NaN,"POLR2B"
ENSG00000047346.12,0,NaN,NaN,NaN,NaN,NaN,"Low",NaN,NaN,"FAM214A"
ENSG00000047365.12,0,NaN,NaN,NaN,NaN,NaN,"Low",NaN,NaN,"ARAP2"
ENSG00000047410.14,0,NaN,NaN,NaN,NaN,NaN,"Low",NaN,NaN,"TPR"
ENSG00000047457.14,0,NaN,NaN,NaN,NaN,NaN,"Low",NaN,NaN,"CP"
ENSG00000047578.13,0,NaN,NaN,NaN,NaN,NaN,"Low",NaN,NaN,"KIAA0556"
ENSG00000047579.19,0,NaN,NaN,NaN,NaN,NaN,"Low",NaN,NaN,"DTNBP1"
ENSG00000047597.7,0,NaN,NaN,NaN,NaN,NaN,"Low",NaN,NaN,"XK"
ENSG00000047617.15,0,NaN,NaN,NaN,NaN,NaN,"Low",NaN,NaN,"ANO2"
ENSG00000047621.12,0,NaN,NaN,NaN,NaN,NaN,"Low",NaN,NaN,"C12orf4"
ENSG00000047634.15,0,NaN,NaN,NaN,NaN,NaN,"Low",NaN,NaN,"SCML1"
ENSG00000047644.18,0,NaN,NaN,NaN,NaN,NaN,"Low",NaN,NaN,"WWC3"
ENSG00000047648.23,0,NaN,NaN,NaN,NaN,NaN,"Low",NaN,NaN,"ARHGAP6"
ENSG00000047662.5,0,NaN,NaN,NaN,NaN,NaN,"Low",NaN,NaN,"FAM184B"
ENSG00000047849.21,0,NaN,NaN,NaN,NaN,NaN,"Low",NaN,NaN,"MAP4"
ENSG00000047932.14,0,NaN,NaN,NaN,NaN,NaN,"Low",NaN,NaN,"GOPC"
ENSG00000047936.10,0,NaN,NaN,NaN,NaN,NaN,"Low",NaN,NaN,"ROS1"
ENSG00000048028.11,0,NaN,NaN,NaN,NaN,NaN,"Low",NaN,NaN,"USP28"
ENSG00000048052.21,0,NaN,NaN,NaN,NaN,NaN,"Low",NaN,NaN,"HDAC9"
ENSG00000048140.18,0,NaN,NaN,NaN,NaN,NaN,"Low",NaN,NaN,"TSPAN17"
ENSG00000048162.20,0,NaN,NaN,NaN,NaN,NaN,"Low",NaN,NaN,"NOP16"
ENSG00000048342.16,0,NaN,NaN,NaN,NaN,NaN,"Low",NaN,NaN,"CC2D2A"
ENSG00000048392.11,0,NaN,NaN,NaN,NaN,NaN,"Low",NaN,NaN,"RRM2B"
ENSG00000048405.10,0,NaN,NaN,NaN,NaN,NaN,"Low",NaN,NaN,"ZNF800"
ENSG00000048462.11,0,NaN,NaN,NaN,NaN,NaN,"Low",NaN,NaN,"TNFRSF17"
ENSG00000048471.14,0,NaN,NaN,NaN,NaN,NaN,"Low",NaN,NaN,"SNX29"
ENSG00000048540.15,0,NaN,NaN,NaN,NaN,NaN,"Low",NaN,NaN,"LMO3"
ENSG00000048544.6,0,NaN,NaN,NaN,NaN,NaN,"Low",NaN,NaN,"MRPS10"
ENSG00000048545.14,0,NaN,NaN,NaN,NaN,NaN,"Low",NaN,NaN,"GUCA1A"
ENSG00000048649.13,0,NaN,NaN,NaN,NaN,NaN,"Low",NaN,NaN,"RSF1"
ENSG00000048707.15,0,NaN,NaN,NaN,NaN,NaN,"Low",NaN,NaN,"VPS13D"
ENSG00000048740.18,0.707192743437525,1.73643653702242,3.59203455311415,0.483413093985133,0.62880245278748,NaN,"Low",0.326488732502989,1.08789675437206,"CELF2"
ENSG00000048828.17,0,NaN,NaN,NaN,NaN,NaN,"Low",NaN,NaN,"FAM120A"
ENSG00000048991.16,0,NaN,NaN,NaN,NaN,NaN,"Low",NaN,NaN,"R3HDM1"
ENSG00000049089.15,0,NaN,NaN,NaN,NaN,NaN,"Low",NaN,NaN,"COL9A2"
ENSG00000049130.16,0,NaN,NaN,NaN,NaN,NaN,"Low",NaN,NaN,"KITLG"
ENSG00000049192.15,0,NaN,NaN,NaN,NaN,NaN,"Low",NaN,NaN,"ADAMTS6"
ENSG00000049239.12,0,NaN,NaN,NaN,NaN,NaN,"Low",NaN,NaN,"H6PD"
ENSG00000049245.13,0,NaN,NaN,NaN,NaN,NaN,"Low",NaN,NaN,"VAMP3"
ENSG00000049246.14,0,NaN,NaN,NaN,NaN,NaN,"Low",NaN,NaN,"PER3"
ENSG00000049247.13,0,NaN,NaN,NaN,NaN,NaN,"Low",NaN,NaN,"UTS2"
ENSG00000049249.8,0,NaN,NaN,NaN,NaN,NaN,"Low",NaN,NaN,"TNFRSF9"
ENSG00000049283.18,0,NaN,NaN,NaN,NaN,NaN,"Low",NaN,NaN,"EPN3"
ENSG00000049323.16,0,NaN,NaN,NaN,NaN,NaN,"Low",NaN,NaN,"LTBP1"
ENSG00000049449.9,0,NaN,NaN,NaN,NaN,NaN,"Low",NaN,NaN,"RCN1"
ENSG00000049540.17,0,NaN,NaN,NaN,NaN,NaN,"Low",NaN,NaN,"ELN"
ENSG00000049541.11,0,NaN,NaN,NaN,NaN,NaN,"Low",NaN,NaN,"RFC2"
ENSG00000049618.23,0,NaN,NaN,NaN,NaN,NaN,"Low",NaN,NaN,"ARID1B"
ENSG00000049656.14,0,NaN,NaN,NaN,NaN,NaN,"Low",NaN,NaN,"CLPTM1L"
ENSG00000049759.18,0,NaN,NaN,NaN,NaN,NaN,"Low",NaN,NaN,"NEDD4L"
ENSG00000049768.15,0,NaN,NaN,NaN,NaN,NaN,"Low",NaN,NaN,"FOXP3"
ENSG00000049769.14,0,NaN,NaN,NaN,NaN,NaN,"Low",NaN,NaN,"PPP1R3F"
ENSG00000049860.14,0,NaN,NaN,NaN,NaN,NaN,"Low",NaN,NaN,"HEXB"
ENSG00000049883.15,0,NaN,NaN,NaN,NaN,NaN,"Low",NaN,NaN,"PTCD2"
ENSG00000050030.15,0,NaN,NaN,NaN,NaN,NaN,"Low",NaN,NaN,"NEXMIF"
ENSG00000050130.18,0.372318060932766,1.09743722391928,3.61012256997179,0.303988909697283,0.761136340370908,NaN,"Low",0.237164707054577,0.507471414810954,"JKAMP"
ENSG00000050165.18,0.459244880882003,-3.21267725635002,3.5684012650069,-0.900312778121327,0.367953822832927,NaN,"Low",0.829061548713123,0.0894282130508833,"DKK3"
ENSG00000050327.15,0,NaN,NaN,NaN,NaN,NaN,"Low",NaN,NaN,"ARHGEF5"
ENSG00000050344.9,0,NaN,NaN,NaN,NaN,NaN,"Low",NaN,NaN,"NFE2L3"
ENSG00000050393.11,0,NaN,NaN,NaN,NaN,NaN,"Low",NaN,NaN,"MCUR1"
ENSG00000050405.13,0,NaN,NaN,NaN,NaN,NaN,"Low",NaN,NaN,"LIMA1"
ENSG00000050426.16,0,NaN,NaN,NaN,NaN,NaN,"Low",NaN,NaN,"LETMD1"
ENSG00000050438.17,0,NaN,NaN,NaN,NaN,NaN,"Low",NaN,NaN,"SLC4A8"
ENSG00000050555.18,0,NaN,NaN,NaN,NaN,NaN,"Low",NaN,NaN,"LAMC3"
ENSG00000050628.20,0,NaN,NaN,NaN,NaN,NaN,"Low",NaN,NaN,"PTGER3"
ENSG00000050730.16,0,NaN,NaN,NaN,NaN,NaN,"Low",NaN,NaN,"TNIP3"
ENSG00000050748.17,0,NaN,NaN,NaN,NaN,NaN,"Low",NaN,NaN,"MAPK9"
ENSG00000050767.17,0,NaN,NaN,NaN,NaN,NaN,"Low",NaN,NaN,"COL23A1"
ENSG00000050820.17,0,NaN,NaN,NaN,NaN,NaN,"Low",NaN,NaN,"BCAR1"
ENSG00000051009.10,0,NaN,NaN,NaN,NaN,NaN,"Low",NaN,NaN,"FAM160A2"
ENSG00000051108.15,0,NaN,NaN,NaN,NaN,NaN,"Low",NaN,NaN,"HERPUD1"
ENSG00000051128.19,0,NaN,NaN,NaN,NaN,NaN,"Low",NaN,NaN,"HOMER3"
ENSG00000051341.14,0,NaN,NaN,NaN,NaN,NaN,"Low",NaN,NaN,"POLQ"
ENSG00000051382.8,0,NaN,NaN,NaN,NaN,NaN,"Low",NaN,NaN,"PIK3CB"
ENSG00000051523.11,0,NaN,NaN,NaN,NaN,NaN,"Low",NaN,NaN,"CYBA"
ENSG00000051596.9,0,NaN,NaN,NaN,NaN,NaN,"Low",NaN,NaN,"THOC3"
ENSG00000051620.11,0,NaN,NaN,NaN,NaN,NaN,"Low",NaN,NaN,"HEBP2"
ENSG00000051825.15,0.607823623265301,1.76483191676232,3.58954943530877,0.491658340014061,0.62296089359832,NaN,"Low",0.276387484518802,0.9392597620118,"MPHOSPH9"
ENSG00000052126.14,0,NaN,NaN,NaN,NaN,NaN,"Low",NaN,NaN,"PLEKHA5"
ENSG00000052344.16,0,NaN,NaN,NaN,NaN,NaN,"Low",NaN,NaN,"PRSS8"
ENSG00000052723.11,0,NaN,NaN,NaN,NaN,NaN,"Low",NaN,NaN,"SIKE1"
ENSG00000052749.13,0,NaN,NaN,NaN,NaN,NaN,"Low",NaN,NaN,"RRP12"
ENSG00000052795.13,0,NaN,NaN,NaN,NaN,NaN,"Low",NaN,NaN,"FNIP2"
ENSG00000052802.13,0,NaN,NaN,NaN,NaN,NaN,"Low",NaN,NaN,"MSMO1"
ENSG00000052841.15,0,NaN,NaN,NaN,NaN,NaN,"Low",NaN,NaN,"TTC17"
ENSG00000052850.8,0,NaN,NaN,NaN,NaN,NaN,"Low",NaN,NaN,"ALX4"
ENSG00000053108.17,0,NaN,NaN,NaN,NaN,NaN,"Low",NaN,NaN,"FSTL4"
ENSG00000053254.15,0,NaN,NaN,NaN,NaN,NaN,"Low",NaN,NaN,"FOXN3"
ENSG00000053328.8,0,NaN,NaN,NaN,NaN,NaN,"Low",NaN,NaN,"METTL24"
ENSG00000053371.12,0,NaN,NaN,NaN,NaN,NaN,"Low",NaN,NaN,"AKR7A2"
ENSG00000053372.5,0,NaN,NaN,NaN,NaN,NaN,"Low",NaN,NaN,"MRTO4"
ENSG00000053438.11,0,NaN,NaN,NaN,NaN,NaN,"Low",NaN,NaN,"NNAT"
ENSG00000053501.13,0,NaN,NaN,NaN,NaN,NaN,"Low",NaN,NaN,"USE1"
ENSG00000053524.12,0,NaN,NaN,NaN,NaN,NaN,"Low",NaN,NaN,"MCF2L2"
ENSG00000053702.15,0,NaN,NaN,NaN,NaN,NaN,"Low",NaN,NaN,"NRIP2"
ENSG00000053747.16,0,NaN,NaN,NaN,NaN,NaN,"Low",NaN,NaN,"LAMA3"
ENSG00000053770.12,0,NaN,NaN,NaN,NaN,NaN,"Low",NaN,NaN,"AP5M1"
ENSG00000053900.10,0,NaN,NaN,NaN,NaN,NaN,"Low",NaN,NaN,"ANAPC4"
ENSG00000053918.17,0,NaN,NaN,NaN,NaN,NaN,"Low",NaN,NaN,"KCNQ1"
ENSG00000054116.12,0,NaN,NaN,NaN,NaN,NaN,"Low",NaN,NaN,"TRAPPC3"
ENSG00000054118.15,0,NaN,NaN,NaN,NaN,NaN,"Low",NaN,NaN,"THRAP3"
ENSG00000054148.17,0,NaN,NaN,NaN,NaN,NaN,"Low",NaN,NaN,"PHPT1"
ENSG00000054179.12,0,NaN,NaN,NaN,NaN,NaN,"Low",NaN,NaN,"ENTPD2"
ENSG00000054219.11,0,NaN,NaN,NaN,NaN,NaN,"Low",NaN,NaN,"LY75"
ENSG00000054267.22,0,NaN,NaN,NaN,NaN,NaN,"Low",NaN,NaN,"ARID4B"
ENSG00000054277.14,0,NaN,NaN,NaN,NaN,NaN,"Low",NaN,NaN,"OPN3"
ENSG00000054282.16,0,NaN,NaN,NaN,NaN,NaN,"Low",NaN,NaN,"SDCCAG8"
ENSG00000054356.14,0,NaN,NaN,NaN,NaN,NaN,"Low",NaN,NaN,"PTPRN"
ENSG00000054392.13,0,NaN,NaN,NaN,NaN,NaN,"Low",NaN,NaN,"HHAT"
ENSG00000054523.17,0,NaN,NaN,NaN,NaN,NaN,"Low",NaN,NaN,"KIF1B"
ENSG00000054598.9,0,NaN,NaN,NaN,NaN,NaN,"Low",NaN,NaN,"FOXC1"
ENSG00000054611.14,0,NaN,NaN,NaN,NaN,NaN,"Low",NaN,NaN,"TBC1D22A"
ENSG00000054654.16,0.202634441569944,-0.32159658863682,3.64581375088643,-0.0882098238174203,0.929709909478291,NaN,"Low",0.225126385710964,0.180142497428924,"SYNE2"
ENSG00000054690.14,0,NaN,NaN,NaN,NaN,NaN,"Low",NaN,NaN,"PLEKHH1"
ENSG00000054793.14,0,NaN,NaN,NaN,NaN,NaN,"Low",NaN,NaN,"ATP9A"
ENSG00000054796.13,0,NaN,NaN,NaN,NaN,NaN,"Low",NaN,NaN,"SPO11"
ENSG00000054803.4,0,NaN,NaN,NaN,NaN,NaN,"Low",NaN,NaN,"CBLN4"
ENSG00000054938.15,0,NaN,NaN,NaN,NaN,NaN,"Low",NaN,NaN,"CHRDL2"
ENSG00000054965.10,0,NaN,NaN,NaN,NaN,NaN,"Low",NaN,NaN,"FAM168A"
ENSG00000054967.13,0,NaN,NaN,NaN,NaN,NaN,"Low",NaN,NaN,"RELT"
ENSG00000054983.17,0,NaN,NaN,NaN,NaN,NaN,"Low",NaN,NaN,"GALC"
ENSG00000055044.11,0,NaN,NaN,NaN,NaN,NaN,"Low",NaN,NaN,"NOP58"
ENSG00000055070.17,0,NaN,NaN,NaN,NaN,NaN,"Low",NaN,NaN,"SZRD1"
ENSG00000055118.15,0,NaN,NaN,NaN,NaN,NaN,"Low",NaN,NaN,"KCNH2"
ENSG00000055147.19,0,NaN,NaN,NaN,NaN,NaN,"Low",NaN,NaN,"FAM114A2"
ENSG00000055163.20,0,NaN,NaN,NaN,NaN,NaN,"Low",NaN,NaN,"CYFIP2"
ENSG00000055208.19,0,NaN,NaN,NaN,NaN,NaN,"Low",NaN,NaN,"TAB2"
ENSG00000055211.14,0,NaN,NaN,NaN,NaN,NaN,"Low",NaN,NaN,"GINM1"
ENSG00000055332.18,0,NaN,NaN,NaN,NaN,NaN,"Low",NaN,NaN,"EIF2AK2"
ENSG00000055483.19,0,NaN,NaN,NaN,NaN,NaN,"Low",NaN,NaN,"USP36"
ENSG00000055609.18,0.191811346484521,-0.32159658863682,3.64581375088643,-0.0882098238174203,0.929709909478291,NaN,"Low",0.213101952648599,0.170520740320442,"KMT2C"
ENSG00000055732.13,0.191811346484521,-0.32159658863682,3.64581375088643,-0.0882098238174203,0.929709909478291,NaN,"Low",0.213101952648599,0.170520740320442,"MCOLN3"
ENSG00000055813.6,0,NaN,NaN,NaN,NaN,NaN,"Low",NaN,NaN,"CCDC85A"
ENSG00000055917.15,0,NaN,NaN,NaN,NaN,NaN,"Low",NaN,NaN,"PUM2"
ENSG00000055950.16,0,NaN,NaN,NaN,NaN,NaN,"Low",NaN,NaN,"MRPL43"
ENSG00000055955.17,0,NaN,NaN,NaN,NaN,NaN,"Low",NaN,NaN,"ITIH4"
ENSG00000055957.11,0,NaN,NaN,NaN,NaN,NaN,"Low",NaN,NaN,"ITIH1"
ENSG00000056050.7,0,NaN,NaN,NaN,NaN,NaN,"Low",NaN,NaN,"HPF1"
ENSG00000056097.16,0,NaN,NaN,NaN,NaN,NaN,"Low",NaN,NaN,"ZFR"
ENSG00000056277.16,0,NaN,NaN,NaN,NaN,NaN,"Low",NaN,NaN,"ZNF280C"
ENSG00000056291.17,0,NaN,NaN,NaN,NaN,NaN,"Low",NaN,NaN,"NPFFR2"
ENSG00000056487.16,0,NaN,NaN,NaN,NaN,NaN,"Low",NaN,NaN,"PHF21B"
ENSG00000056558.11,0,NaN,NaN,NaN,NaN,NaN,"Low",NaN,NaN,"TRAF1"
ENSG00000056586.16,0,NaN,NaN,NaN,NaN,NaN,"Low",NaN,NaN,"RC3H2"
ENSG00000056736.10,0,NaN,NaN,NaN,NaN,NaN,"Low",NaN,NaN,"IL17RB"
ENSG00000056972.20,0.411548978791443,0.631728846546855,3.62074577121508,0.174474786815771,0.861492344053538,NaN,"Low",0.322856868123888,0.500241089458997,"TRAF3IP2"
ENSG00000056998.20,0,NaN,NaN,NaN,NaN,NaN,"Low",NaN,NaN,"GYG2"
ENSG00000057019.16,0,NaN,NaN,NaN,NaN,NaN,"Low",NaN,NaN,"DCBLD2"
ENSG00000057149.16,0,NaN,NaN,NaN,NaN,NaN,"Low",NaN,NaN,"SERPINB3"
ENSG00000057252.13,0,NaN,NaN,NaN,NaN,NaN,"Low",NaN,NaN,"SOAT1"
ENSG00000057294.14,0,NaN,NaN,NaN,NaN,NaN,"Low",NaN,NaN,"PKP2"
ENSG00000057468.7,0,NaN,NaN,NaN,NaN,NaN,"Low",NaN,NaN,"MSH4"
ENSG00000057593.13,0,NaN,NaN,NaN,NaN,NaN,"Low",NaN,NaN,"F7"
ENSG00000057608.17,0,NaN,NaN,NaN,NaN,NaN,"Low",NaN,NaN,"GDI2"
ENSG00000057657.17,0,NaN,NaN,NaN,NaN,NaN,"Low",NaN,NaN,"PRDM1"
ENSG00000057663.16,0,NaN,NaN,NaN,NaN,NaN,"Low",NaN,NaN,"ATG5"
ENSG00000057704.13,0,NaN,NaN,NaN,NaN,NaN,"Low",NaN,NaN,"TMCC3"
ENSG00000057757.10,0,NaN,NaN,NaN,NaN,NaN,"Low",NaN,NaN,"PITHD1"
ENSG00000057935.13,0,NaN,NaN,NaN,NaN,NaN,"Low",NaN,NaN,"MTA3"
ENSG00000058056.9,0,NaN,NaN,NaN,NaN,NaN,"Low",NaN,NaN,"USP13"
ENSG00000058063.16,0,NaN,NaN,NaN,NaN,NaN,"Low",NaN,NaN,"ATP11B"
ENSG00000058085.15,0,NaN,NaN,NaN,NaN,NaN,"Low",NaN,NaN,"LAMC2"
ENSG00000058091.17,0,NaN,NaN,NaN,NaN,NaN,"Low",NaN,NaN,"CDK14"
ENSG00000058262.10,0,NaN,NaN,NaN,NaN,NaN,"Low",NaN,NaN,"SEC61A1"
ENSG00000058272.19,0,NaN,NaN,NaN,NaN,NaN,"Low",NaN,NaN,"PPP1R12A"
ENSG00000058335.15,0,NaN,NaN,NaN,NaN,NaN,"Low",NaN,NaN,"RASGRF1"
ENSG00000058404.20,0.383622692969042,0.631728866994618,3.62074577060999,0.174474792492319,0.861492339592724,NaN,"Low",0.300948918619786,0.466296467318297,"CAMK2B"
ENSG00000058453.17,0,NaN,NaN,NaN,NaN,NaN,"Low",NaN,NaN,"CROCC"
ENSG00000058600.16,0,NaN,NaN,NaN,NaN,NaN,"Low",NaN,NaN,"POLR3E"
ENSG00000058668.14,0,NaN,NaN,NaN,NaN,NaN,"Low",NaN,NaN,"ATP2B4"
ENSG00000058673.16,0,NaN,NaN,NaN,NaN,NaN,"Low",NaN,NaN,"ZC3H11A"
ENSG00000058729.11,0.101060616865418,0.0803299425337127,3.63521862684346,0.0220976922654759,0.982370027333138,NaN,"Low",0.0982477920645807,0.103873441666256,"RIOK2"
ENSG00000058799.15,0,NaN,NaN,NaN,NaN,NaN,"Low",NaN,NaN,"YIPF1"
ENSG00000058804.12,0,NaN,NaN,NaN,NaN,NaN,"Low",NaN,NaN,"NDC1"
ENSG00000058866.15,0,NaN,NaN,NaN,NaN,NaN,"Low",NaN,NaN,"DGKG"
ENSG00000059122.16,0,NaN,NaN,NaN,NaN,NaN,"Low",NaN,NaN,"FLYWCH1"
ENSG00000059145.18,0,NaN,NaN,NaN,NaN,NaN,"Low",NaN,NaN,"UNKL"
ENSG00000059377.17,0,NaN,NaN,NaN,NaN,NaN,"Low",NaN,NaN,"TBXAS1"
ENSG00000059378.12,0,NaN,NaN,NaN,NaN,NaN,"Low",NaN,NaN,"PARP12"
ENSG00000059573.9,0,NaN,NaN,NaN,NaN,NaN,"Low",NaN,NaN,"ALDH18A1"
ENSG00000059588.10,0,NaN,NaN,NaN,NaN,NaN,"Low",NaN,NaN,"TARBP1"
ENSG00000059691.12,0,NaN,NaN,NaN,NaN,NaN,"Low",NaN,NaN,"GATB"
ENSG00000059728.11,0,NaN,NaN,NaN,NaN,NaN,"Low",NaN,NaN,"MXD1"
ENSG00000059758.8,0,NaN,NaN,NaN,NaN,NaN,"Low",NaN,NaN,"CDK17"
ENSG00000059769.20,0,NaN,NaN,NaN,NaN,NaN,"Low",NaN,NaN,"DNAJC25"
ENSG00000059915.17,0,NaN,NaN,NaN,NaN,NaN,"Low",NaN,NaN,"PSD"
ENSG00000060069.16,0,NaN,NaN,NaN,NaN,NaN,"Low",NaN,NaN,"CTDP1"
ENSG00000060138.13,0,NaN,NaN,NaN,NaN,NaN,"Low",NaN,NaN,"YBX3"
ENSG00000060140.9,0,NaN,NaN,NaN,NaN,NaN,"Low",NaN,NaN,"STYK1"
ENSG00000060237.17,0,NaN,NaN,NaN,NaN,NaN,"Low",NaN,NaN,"WNK1"
ENSG00000060303.5,0,NaN,NaN,NaN,NaN,NaN,"Low",NaN,NaN,"RPS17P5"
ENSG00000060339.14,0.384279252767565,1.09773362566035,3.61037137448821,0.304050057957254,0.761089754554282,NaN,"Low",0.2447496532108,0.52380885232433,"CCAR1"
ENSG00000060491.16,0,NaN,NaN,NaN,NaN,NaN,"Low",NaN,NaN,"OGFR"
ENSG00000060558.4,0,NaN,NaN,NaN,NaN,NaN,"Low",NaN,NaN,"GNA15"
ENSG00000060566.14,0,NaN,NaN,NaN,NaN,NaN,"Low",NaN,NaN,"CREB3L3"
ENSG00000060642.10,0,NaN,NaN,NaN,NaN,NaN,"Low",NaN,NaN,"PIGV"
ENSG00000060656.20,0,NaN,NaN,NaN,NaN,NaN,"Low",NaN,NaN,"PTPRU"
ENSG00000060688.13,0,NaN,NaN,NaN,NaN,NaN,"Low",NaN,NaN,"SNRNP40"
ENSG00000060709.15,0,NaN,NaN,NaN,NaN,NaN,"Low",NaN,NaN,"RIMBP2"
ENSG00000060718.22,0,NaN,NaN,NaN,NaN,NaN,"Low",NaN,NaN,"COL11A1"
ENSG00000060749.15,0,NaN,NaN,NaN,NaN,NaN,"Low",NaN,NaN,"QSER1"
ENSG00000060762.19,0,NaN,NaN,NaN,NaN,NaN,"Low",NaN,NaN,"MPC1"
ENSG00000060971.18,0,NaN,NaN,NaN,NaN,NaN,"Low",NaN,NaN,"ACAA1"
ENSG00000060982.15,0,NaN,NaN,NaN,NaN,NaN,"Low",NaN,NaN,"BCAT1"
ENSG00000061273.18,0,NaN,NaN,NaN,NaN,NaN,"Low",NaN,NaN,"HDAC7"
ENSG00000061337.15,0,NaN,NaN,NaN,NaN,NaN,"Low",NaN,NaN,"LZTS1"
ENSG00000061455.11,0,NaN,NaN,NaN,NaN,NaN,"Low",NaN,NaN,"PRDM6"
ENSG00000061492.12,0,NaN,NaN,NaN,NaN,NaN,"Low",NaN,NaN,"WNT8A"
ENSG00000061656.10,0,NaN,NaN,NaN,NaN,NaN,"Low",NaN,NaN,"SPAG4"
ENSG00000061676.15,0,NaN,NaN,NaN,NaN,NaN,"Low",NaN,NaN,"NCKAP1"
ENSG00000061794.13,0,NaN,NaN,NaN,NaN,NaN,"Low",NaN,NaN,"MRPS35"
ENSG00000061918.13,0,NaN,NaN,NaN,NaN,NaN,"Low",NaN,NaN,"GUCY1B1"
ENSG00000061936.9,0,NaN,NaN,NaN,NaN,NaN,"Low",NaN,NaN,"SFSWAP"
ENSG00000061938.19,0,NaN,NaN,NaN,NaN,NaN,"Low",NaN,NaN,"TNK2"
ENSG00000061987.16,0,NaN,NaN,NaN,NaN,NaN,"Low",NaN,NaN,"MON2"
ENSG00000062038.14,0,NaN,NaN,NaN,NaN,NaN,"Low",NaN,NaN,"CDH3"
ENSG00000062096.15,0,NaN,NaN,NaN,NaN,NaN,"Low",NaN,NaN,"ARSF"
ENSG00000062194.16,0,NaN,NaN,NaN,NaN,NaN,"Low",NaN,NaN,"GPBP1"
ENSG00000062282.15,0,NaN,NaN,NaN,NaN,NaN,"Low",NaN,NaN,"DGAT2"
ENSG00000062370.16,0,NaN,NaN,NaN,NaN,NaN,"Low",NaN,NaN,"ZNF112"
ENSG00000062485.19,0,NaN,NaN,NaN,NaN,NaN,"Low",NaN,NaN,"CS"
ENSG00000062524.16,0,NaN,NaN,NaN,NaN,NaN,"Low",NaN,NaN,"LTK"
ENSG00000062582.14,0,NaN,NaN,NaN,NaN,NaN,"Low",NaN,NaN,"MRPS24"
ENSG00000062598.18,0,NaN,NaN,NaN,NaN,NaN,"Low",NaN,NaN,"ELMO2"
ENSG00000062650.19,0,NaN,NaN,NaN,NaN,NaN,"Low",NaN,NaN,"WAPL"
ENSG00000062716.13,0,NaN,NaN,NaN,NaN,NaN,"Low",NaN,NaN,"VMP1"
ENSG00000062725.10,0,NaN,NaN,NaN,NaN,NaN,"Low",NaN,NaN,"APPBP2"
ENSG00000062822.14,0,NaN,NaN,NaN,NaN,NaN,"Low",NaN,NaN,"POLD1"
ENSG00000063015.20,0,NaN,NaN,NaN,NaN,NaN,"Low",NaN,NaN,"SEZ6"
ENSG00000063046.17,0,NaN,NaN,NaN,NaN,NaN,"Low",NaN,NaN,"EIF4B"
ENSG00000063127.16,0,NaN,NaN,NaN,NaN,NaN,"Low",NaN,NaN,"SLC6A16"
ENSG00000063169.10,0,NaN,NaN,NaN,NaN,NaN,"Low",NaN,NaN,"BICRA"
ENSG00000063176.16,0,NaN,NaN,NaN,NaN,NaN,"Low",NaN,NaN,"SPHK2"
ENSG00000063177.13,0.408907595481829,-2.03960746623473,3.63108863166927,-0.561706879982462,0.574315746051369,NaN,"Low",0.657814927498028,0.16000026346563,"RPL18"
ENSG00000063180.9,0,NaN,NaN,NaN,NaN,NaN,"Low",NaN,NaN,"CA11"
ENSG00000063241.8,0,NaN,NaN,NaN,NaN,NaN,"Low",NaN,NaN,"ISOC2"
ENSG00000063244.12,0,NaN,NaN,NaN,NaN,NaN,"Low",NaN,NaN,"U2AF2"
ENSG00000063245.14,0.153081626960668,-2.03960746623473,3.63108863166927,-0.561706879982462,0.574315746051369,NaN,"Low",0.24626438944416,0.0598988644771763,"EPN1"
ENSG00000063322.15,0,NaN,NaN,NaN,NaN,NaN,"Low",NaN,NaN,"MED29"
ENSG00000063438.17,0,NaN,NaN,NaN,NaN,NaN,"Low",NaN,NaN,"AHRR"
ENSG00000063515.2,0,NaN,NaN,NaN,NaN,NaN,"Low",NaN,NaN,"GSC2"
ENSG00000063587.14,0,NaN,NaN,NaN,NaN,NaN,"Low",NaN,NaN,"ZNF275"
ENSG00000063601.17,0,NaN,NaN,NaN,NaN,NaN,"Low",NaN,NaN,"MTMR1"
ENSG00000063660.9,0,NaN,NaN,NaN,NaN,NaN,"Low",NaN,NaN,"GPC1"
ENSG00000063761.16,0,NaN,NaN,NaN,NaN,NaN,"Low",NaN,NaN,"ADCK1"
ENSG00000063854.13,0.191811346484521,-0.32159658863682,3.64581375088643,-0.0882098238174204,0.929709909478291,NaN,"Low",0.213101952648599,0.170520740320442,"HAGH"
ENSG00000063978.16,0,NaN,NaN,NaN,NaN,NaN,"Low",NaN,NaN,"RNF4"
ENSG00000064012.21,0,NaN,NaN,NaN,NaN,NaN,"Low",NaN,NaN,"CASP8"
ENSG00000064042.18,0,NaN,NaN,NaN,NaN,NaN,"Low",NaN,NaN,"LIMCH1"
ENSG00000064102.15,0,NaN,NaN,NaN,NaN,NaN,"Low",NaN,NaN,"INTS13"
ENSG00000064115.11,0,NaN,NaN,NaN,NaN,NaN,"Low",NaN,NaN,"TM7SF3"
ENSG00000064195.7,0.0900276126601493,-0.32159658863682,3.64581375088643,-0.0882098238174203,0.929709909478291,NaN,"Low",0.100020464908826,0.0800347604114731,"DLX3"
ENSG00000064199.6,0,NaN,NaN,NaN,NaN,NaN,"Low",NaN,NaN,"SPA17"
ENSG00000064201.15,0,NaN,NaN,NaN,NaN,NaN,"Low",NaN,NaN,"TSPAN32"
ENSG00000064205.10,0,NaN,NaN,NaN,NaN,NaN,"Low",NaN,NaN,"CCN5"
ENSG00000064218.5,0,NaN,NaN,NaN,NaN,NaN,"Low",NaN,NaN,"DMRT3"
ENSG00000064225.12,0,NaN,NaN,NaN,NaN,NaN,"Low",NaN,NaN,"ST3GAL6"
ENSG00000064270.12,0,NaN,NaN,NaN,NaN,NaN,"Low",NaN,NaN,"ATP2C2"
ENSG00000064300.9,0,NaN,NaN,NaN,NaN,NaN,"Low",NaN,NaN,"NGFR"
ENSG00000064309.14,0,NaN,NaN,NaN,NaN,NaN,"Low",NaN,NaN,"CDON"
ENSG00000064313.12,0,NaN,NaN,NaN,NaN,NaN,"Low",NaN,NaN,"TAF2"
ENSG00000064393.16,0,NaN,NaN,NaN,NaN,NaN,"Low",NaN,NaN,"HIPK2"
ENSG00000064419.13,0,NaN,NaN,NaN,NaN,NaN,"Low",NaN,NaN,"TNPO3"
ENSG00000064489.23,0,NaN,NaN,NaN,NaN,NaN,"Low",NaN,NaN,"BORCS8-MEF2B"
ENSG00000064490.14,0,NaN,NaN,NaN,NaN,NaN,"Low",NaN,NaN,"RFXANK"
ENSG00000064545.15,0,NaN,NaN,NaN,NaN,NaN,"Low",NaN,NaN,"TMEM161A"
ENSG00000064547.14,0,NaN,NaN,NaN,NaN,NaN,"Low",NaN,NaN,"LPAR2"
ENSG00000064607.17,0,NaN,NaN,NaN,NaN,NaN,"Low",NaN,NaN,"SUGP2"
ENSG00000064651.14,0,NaN,NaN,NaN,NaN,NaN,"Low",NaN,NaN,"SLC12A2"
ENSG00000064652.11,0,NaN,NaN,NaN,NaN,NaN,"Low",NaN,NaN,"SNX24"
ENSG00000064655.19,0,NaN,NaN,NaN,NaN,NaN,"Low",NaN,NaN,"EYA2"
ENSG00000064666.15,0,NaN,NaN,NaN,NaN,NaN,"Low",NaN,NaN,"CNN2"
ENSG00000064687.12,0,NaN,NaN,NaN,NaN,NaN,"Low",NaN,NaN,"ABCA7"
ENSG00000064692.19,0,NaN,NaN,NaN,NaN,NaN,"Low",NaN,NaN,"SNCAIP"
ENSG00000064703.12,0,NaN,NaN,NaN,NaN,NaN,"Low",NaN,NaN,"DDX20"
ENSG00000064726.10,0,NaN,NaN,NaN,NaN,NaN,"Low",NaN,NaN,"BTBD1"
ENSG00000064763.11,0,NaN,NaN,NaN,NaN,NaN,"Low",NaN,NaN,"FAR2"
ENSG00000064787.13,0,NaN,NaN,NaN,NaN,NaN,"Low",NaN,NaN,"BCAS1"
ENSG00000064835.11,0,NaN,NaN,NaN,NaN,NaN,"Low",NaN,NaN,"POU1F1"
ENSG00000064886.14,0,NaN,NaN,NaN,NaN,NaN,"Low",NaN,NaN,"CHI3L2"
ENSG00000064932.16,0,NaN,NaN,NaN,NaN,NaN,"Low",NaN,NaN,"SBNO2"
ENSG00000064961.19,0,NaN,NaN,NaN,NaN,NaN,"Low",NaN,NaN,"HMG20B"
ENSG00000064989.13,0,NaN,NaN,NaN,NaN,NaN,"Low",NaN,NaN,"CALCRL"
ENSG00000064995.18,0,NaN,NaN,NaN,NaN,NaN,"Low",NaN,NaN,"TAF11"
ENSG00000064999.15,0,NaN,NaN,NaN,NaN,NaN,"Low",NaN,NaN,"ANKS1A"
ENSG00000065000.18,0,NaN,NaN,NaN,NaN,NaN,"Low",NaN,NaN,"AP3D1"
ENSG00000065029.15,0,NaN,NaN,NaN,NaN,NaN,"Low",NaN,NaN,"ZNF76"
ENSG00000065054.14,0,NaN,NaN,NaN,NaN,NaN,"Low",NaN,NaN,"SLC9A3R2"
ENSG00000065060.17,0,NaN,NaN,NaN,NaN,NaN,"Low",NaN,NaN,"UHRF1BP1"
ENSG00000065135.11,0,NaN,NaN,NaN,NaN,NaN,"Low",NaN,NaN,"GNAI3"
ENSG00000065150.21,0,NaN,NaN,NaN,NaN,NaN,"Low",NaN,NaN,"IPO5"
ENSG00000065154.11,0,NaN,NaN,NaN,NaN,NaN,"Low",NaN,NaN,"OAT"
ENSG00000065183.16,0,NaN,NaN,NaN,NaN,NaN,"Low",NaN,NaN,"WDR3"
ENSG00000065243.20,0,NaN,NaN,NaN,NaN,NaN,"Low",NaN,NaN,"PKN2"
ENSG00000065268.10,0,NaN,NaN,NaN,NaN,NaN,"Low",NaN,NaN,"WDR18"
ENSG00000065308.5,0,NaN,NaN,NaN,NaN,NaN,"Low",NaN,NaN,"TRAM2"
ENSG00000065320.9,0,NaN,NaN,NaN,NaN,NaN,"Low",NaN,NaN,"NTN1"
ENSG00000065325.13,0,NaN,NaN,NaN,NaN,NaN,"Low",NaN,NaN,"GLP2R"
ENSG00000065328.16,0,NaN,NaN,NaN,NaN,NaN,"Low",NaN,NaN,"MCM10"
ENSG00000065357.20,0,NaN,NaN,NaN,NaN,NaN,"Low",NaN,NaN,"DGKA"
ENSG00000065361.15,0.202634441569944,-0.32159658863682,3.64581375088643,-0.0882098238174203,0.929709909478291,NaN,"Low",0.225126385710964,0.180142497428924,"ERBB3"
ENSG00000065371.17,0,NaN,NaN,NaN,NaN,NaN,"Low",NaN,NaN,"ROPN1"
ENSG00000065413.20,0,NaN,NaN,NaN,NaN,NaN,"Low",NaN,NaN,"ANKRD44"
ENSG00000065427.14,0,NaN,NaN,NaN,NaN,NaN,"Low",NaN,NaN,"KARS"
ENSG00000065457.10,0,NaN,NaN,NaN,NaN,NaN,"Low",NaN,NaN,"ADAT1"
ENSG00000065485.20,0,NaN,NaN,NaN,NaN,NaN,"Low",NaN,NaN,"PDIA5"
ENSG00000065491.8,0,NaN,NaN,NaN,NaN,NaN,"Low",NaN,NaN,"TBC1D22B"
ENSG00000065518.8,0,NaN,NaN,NaN,NaN,NaN,"Low",NaN,NaN,"NDUFB4"
ENSG00000065526.11,0,NaN,NaN,NaN,NaN,NaN,"Low",NaN,NaN,"SPEN"
ENSG00000065534.18,0,NaN,NaN,NaN,NaN,NaN,"Low",NaN,NaN,"MYLK"
ENSG00000065548.18,0,NaN,NaN,NaN,NaN,NaN,"Low",NaN,NaN,"ZC3H15"
ENSG00000065559.15,0,NaN,NaN,NaN,NaN,NaN,"Low",NaN,NaN,"MAP2K4"
ENSG00000065600.12,0,NaN,NaN,NaN,NaN,NaN,"Low",NaN,NaN,"PACC1"
ENSG00000065609.14,0,NaN,NaN,NaN,NaN,NaN,"Low",NaN,NaN,"SNAP91"
ENSG00000065613.15,0,NaN,NaN,NaN,NaN,NaN,"Low",NaN,NaN,"SLK"
ENSG00000065615.14,0,NaN,NaN,NaN,NaN,NaN,"Low",NaN,NaN,"CYB5R4"
ENSG00000065618.21,0,NaN,NaN,NaN,NaN,NaN,"Low",NaN,NaN,"COL17A1"
ENSG00000065621.15,0,NaN,NaN,NaN,NaN,NaN,"Low",NaN,NaN,"GSTO2"
ENSG00000065665.21,0,NaN,NaN,NaN,NaN,NaN,"Low",NaN,NaN,"SEC61A2"
ENSG00000065675.15,0,NaN,NaN,NaN,NaN,NaN,"Low",NaN,NaN,"PRKCQ"
ENSG00000065717.15,0,NaN,NaN,NaN,NaN,NaN,"Low",NaN,NaN,"TLE2"
ENSG00000065802.12,0,NaN,NaN,NaN,NaN,NaN,"Low",NaN,NaN,"ASB1"
ENSG00000065809.13,0,NaN,NaN,NaN,NaN,NaN,"Low",NaN,NaN,"FAM107B"
ENSG00000065833.9,0,NaN,NaN,NaN,NaN,NaN,"Low",NaN,NaN,"ME1"
ENSG00000065882.16,0,NaN,NaN,NaN,NaN,NaN,"Low",NaN,NaN,"TBC1D1"
ENSG00000065883.16,0,NaN,NaN,NaN,NaN,NaN,"Low",NaN,NaN,"CDK13"
ENSG00000065911.12,0,NaN,NaN,NaN,NaN,NaN,"Low",NaN,NaN,"MTHFD2"
ENSG00000065923.10,0,NaN,NaN,NaN,NaN,NaN,"Low",NaN,NaN,"SLC9A7"
ENSG00000065970.9,0,NaN,NaN,NaN,NaN,NaN,"Low",NaN,NaN,"FOXJ2"
ENSG00000065978.19,0,NaN,NaN,NaN,NaN,NaN,"Low",NaN,NaN,"YBX1"
ENSG00000065989.16,0,NaN,NaN,NaN,NaN,NaN,"Low",NaN,NaN,"PDE4A"
ENSG00000066027.12,0,NaN,NaN,NaN,NaN,NaN,"Low",NaN,NaN,"PPP2R5A"
ENSG00000066032.18,0,NaN,NaN,NaN,NaN,NaN,"Low",NaN,NaN,"CTNNA2"
ENSG00000066044.15,0,NaN,NaN,NaN,NaN,NaN,"Low",NaN,NaN,"ELAVL1"
ENSG00000066056.14,0,NaN,NaN,NaN,NaN,NaN,"Low",NaN,NaN,"TIE1"
ENSG00000066084.13,0,NaN,NaN,NaN,NaN,NaN,"Low",NaN,NaN,"DIP2B"
ENSG00000066117.15,0,NaN,NaN,NaN,NaN,NaN,"Low",NaN,NaN,"SMARCD1"
ENSG00000066135.13,0,NaN,NaN,NaN,NaN,NaN,"Low",NaN,NaN,"KDM4A"
ENSG00000066136.20,0,NaN,NaN,NaN,NaN,NaN,"Low",NaN,NaN,"NFYC"
ENSG00000066185.13,0,NaN,NaN,NaN,NaN,NaN,"Low",NaN,NaN,"ZMYND12"
ENSG00000066230.12,0,NaN,NaN,NaN,NaN,NaN,"Low",NaN,NaN,"SLC9A3"
ENSG00000066248.15,0.191811346484521,-0.32159658863682,3.64581375088643,-0.0882098238174203,0.929709909478291,NaN,"Low",0.213101952648599,0.170520740320442,"NGEF"
ENSG00000066279.18,0,NaN,NaN,NaN,NaN,NaN,"Low",NaN,NaN,"ASPM"
ENSG00000066294.14,0,NaN,NaN,NaN,NaN,NaN,"Low",NaN,NaN,"CD84"
ENSG00000066322.15,0,NaN,NaN,NaN,NaN,NaN,"Low",NaN,NaN,"ELOVL1"
ENSG00000066336.11,0,NaN,NaN,NaN,NaN,NaN,"Low",NaN,NaN,"SPI1"
ENSG00000066379.15,0,NaN,NaN,NaN,NaN,NaN,"Low",NaN,NaN,"ZNRD1"
ENSG00000066382.16,0,NaN,NaN,NaN,NaN,NaN,"Low",NaN,NaN,"MPPED2"
ENSG00000066405.13,0,NaN,NaN,NaN,NaN,NaN,"Low",NaN,NaN,"CLDN18"
ENSG00000066422.5,0,NaN,NaN,NaN,NaN,NaN,"Low",NaN,NaN,"ZBTB11"
ENSG00000066427.24,0,NaN,NaN,NaN,NaN,NaN,"Low",NaN,NaN,"ATXN3"
ENSG00000066455.13,0,NaN,NaN,NaN,NaN,NaN,"Low",NaN,NaN,"GOLGA5"
ENSG00000066468.22,0,NaN,NaN,NaN,NaN,NaN,"Low",NaN,NaN,"FGFR2"
ENSG00000066557.6,0,NaN,NaN,NaN,NaN,NaN,"Low",NaN,NaN,"LRRC40"
ENSG00000066583.12,0,NaN,NaN,NaN,NaN,NaN,"Low",NaN,NaN,"ISOC1"
ENSG00000066629.17,0,NaN,NaN,NaN,NaN,NaN,"Low",NaN,NaN,"EML1"
ENSG00000066651.20,0,NaN,NaN,NaN,NaN,NaN,"Low",NaN,NaN,"TRMT11"
ENSG00000066654.14,0,NaN,NaN,NaN,NaN,NaN,"Low",NaN,NaN,"THUMPD1"
ENSG00000066697.14,0,NaN,NaN,NaN,NaN,NaN,"Low",NaN,NaN,"MSANTD3"
ENSG00000066735.14,0,NaN,NaN,NaN,NaN,NaN,"Low",NaN,NaN,"KIF26A"
ENSG00000066739.12,0,NaN,NaN,NaN,NaN,NaN,"Low",NaN,NaN,"ATG2B"
ENSG00000066777.9,0,NaN,NaN,NaN,NaN,NaN,"Low",NaN,NaN,"ARFGEF1"
ENSG00000066813.14,0,NaN,NaN,NaN,NaN,NaN,"Low",NaN,NaN,"ACSM2B"
ENSG00000066827.16,0,NaN,NaN,NaN,NaN,NaN,"Low",NaN,NaN,"ZFAT"
ENSG00000066855.16,0,NaN,NaN,NaN,NaN,NaN,"Low",NaN,NaN,"MTFR1"
ENSG00000066923.17,0,NaN,NaN,NaN,NaN,NaN,"Low",NaN,NaN,"STAG3"
ENSG00000066926.11,0,NaN,NaN,NaN,NaN,NaN,"Low",NaN,NaN,"FECH"
ENSG00000066933.16,0,NaN,NaN,NaN,NaN,NaN,"Low",NaN,NaN,"MYO9A"
ENSG00000067048.17,0,NaN,NaN,NaN,NaN,NaN,"Low",NaN,NaN,"DDX3Y"
ENSG00000067057.17,0,NaN,NaN,NaN,NaN,NaN,"Low",NaN,NaN,"PFKP"
ENSG00000067064.11,0,NaN,NaN,NaN,NaN,NaN,"Low",NaN,NaN,"IDI1"
ENSG00000067066.17,0,NaN,NaN,NaN,NaN,NaN,"Low",NaN,NaN,"SP100"
ENSG00000067082.15,0,NaN,NaN,NaN,NaN,NaN,"Low",NaN,NaN,"KLF6"
ENSG00000067113.17,0,NaN,NaN,NaN,NaN,NaN,"Low",NaN,NaN,"PLPP1"
ENSG00000067141.17,0,NaN,NaN,NaN,NaN,NaN,"Low",NaN,NaN,"NEO1"
ENSG00000067167.8,0,NaN,NaN,NaN,NaN,NaN,"Low",NaN,NaN,"TRAM1"
ENSG00000067177.15,0,NaN,NaN,NaN,NaN,NaN,"Low",NaN,NaN,"PHKA1"
ENSG00000067191.16,0,NaN,NaN,NaN,NaN,NaN,"Low",NaN,NaN,"CACNB1"
ENSG00000067208.14,0.191811346484521,-0.321596588636821,3.64581375088643,-0.0882098238174204,0.929709909478291,NaN,"Low",0.213101952648599,0.170520740320442,"EVI5"
ENSG00000067221.14,0,NaN,NaN,NaN,NaN,NaN,"Low",NaN,NaN,"STOML1"
ENSG00000067248.10,0,NaN,NaN,NaN,NaN,NaN,"Low",NaN,NaN,"DHX29"
ENSG00000067334.14,0,NaN,NaN,NaN,NaN,NaN,"Low",NaN,NaN,"DNTTIP2"
ENSG00000067365.14,0,NaN,NaN,NaN,NaN,NaN,"Low",NaN,NaN,"METTL22"
ENSG00000067445.21,0,NaN,NaN,NaN,NaN,NaN,"Low",NaN,NaN,"TRO"
ENSG00000067533.6,0.202634441569944,-0.32159658863682,3.64581375088643,-0.0882098238174203,0.929709909478291,NaN,"Low",0.225126385710964,0.180142497428924,"RRP15"
ENSG00000067560.12,0,NaN,NaN,NaN,NaN,NaN,"Low",NaN,NaN,"RHOA"
ENSG00000067596.12,0,NaN,NaN,NaN,NaN,NaN,"Low",NaN,NaN,"DHX8"
ENSG00000067601.8,0,NaN,NaN,NaN,NaN,NaN,"Low",NaN,NaN,"PMS2P4"
ENSG00000067606.17,0,NaN,NaN,NaN,NaN,NaN,"Low",NaN,NaN,"PRKCZ"
ENSG00000067646.12,0,NaN,NaN,NaN,NaN,NaN,"Low",NaN,NaN,"ZFY"
ENSG00000067704.10,0,NaN,NaN,NaN,NaN,NaN,"Low",NaN,NaN,"IARS2"
ENSG00000067715.14,0,NaN,NaN,NaN,NaN,NaN,"Low",NaN,NaN,"SYT1"
ENSG00000067798.16,0,NaN,NaN,NaN,NaN,NaN,"Low",NaN,NaN,"NAV3"
ENSG00000067829.19,0,NaN,NaN,NaN,NaN,NaN,"Low",NaN,NaN,"IDH3G"
ENSG00000067836.12,0,NaN,NaN,NaN,NaN,NaN,"Low",NaN,NaN,"ROGDI"
ENSG00000067840.12,0,NaN,NaN,NaN,NaN,NaN,"Low",NaN,NaN,"PDZD4"
ENSG00000067842.17,0,NaN,NaN,NaN,NaN,NaN,"Low",NaN,NaN,"ATP2B3"
ENSG00000067900.8,0,NaN,NaN,NaN,NaN,NaN,"Low",NaN,NaN,"ROCK1"
ENSG00000067955.15,0,NaN,NaN,NaN,NaN,NaN,"Low",NaN,NaN,"CBFB"
ENSG00000068001.14,0,NaN,NaN,NaN,NaN,NaN,"Low",NaN,NaN,"HYAL2"
ENSG00000068024.16,0,NaN,NaN,NaN,NaN,NaN,"Low",NaN,NaN,"HDAC4"
ENSG00000068028.17,0,NaN,NaN,NaN,NaN,NaN,"Low",NaN,NaN,"RASSF1"
ENSG00000068078.18,0,NaN,NaN,NaN,NaN,NaN,"Low",NaN,NaN,"FGFR3"
ENSG00000068079.7,0,NaN,NaN,NaN,NaN,NaN,"Low",NaN,NaN,"IFI35"
ENSG00000068097.14,0,NaN,NaN,NaN,NaN,NaN,"Low",NaN,NaN,"HEATR6"
ENSG00000068120.15,0,NaN,NaN,NaN,NaN,NaN,"Low",NaN,NaN,"COASY"
ENSG00000068137.15,0,NaN,NaN,NaN,NaN,NaN,"Low",NaN,NaN,"PLEKHH3"
ENSG00000068305.17,0,NaN,NaN,NaN,NaN,NaN,"Low",NaN,NaN,"MEF2A"
ENSG00000068308.13,0,NaN,NaN,NaN,NaN,NaN,"Low",NaN,NaN,"OTUD5"
ENSG00000068323.17,0,NaN,NaN,NaN,NaN,NaN,"Low",NaN,NaN,"TFE3"
ENSG00000068354.16,0,NaN,NaN,NaN,NaN,NaN,"Low",NaN,NaN,"TBC1D25"
ENSG00000068366.20,0,NaN,NaN,NaN,NaN,NaN,"Low",NaN,NaN,"ACSL4"
ENSG00000068383.19,0,NaN,NaN,NaN,NaN,NaN,"Low",NaN,NaN,"INPP5A"
ENSG00000068394.11,0,NaN,NaN,NaN,NaN,NaN,"Low",NaN,NaN,"GPKOW"
ENSG00000068400.13,0,NaN,NaN,NaN,NaN,NaN,"Low",NaN,NaN,"GRIPAP1"
ENSG00000068438.15,0,NaN,NaN,NaN,NaN,NaN,"Low",NaN,NaN,"FTSJ1"
ENSG00000068489.12,0,NaN,NaN,NaN,NaN,NaN,"Low",NaN,NaN,"PRR11"
ENSG00000068615.18,0,NaN,NaN,NaN,NaN,NaN,"Low",NaN,NaN,"REEP1"
ENSG00000068650.18,0,NaN,NaN,NaN,NaN,NaN,"Low",NaN,NaN,"ATP11A"
ENSG00000068654.16,0.0900276126601493,-0.32159658863682,3.64581375088643,-0.0882098238174202,0.929709909478291,NaN,"Low",0.100020464908826,0.0800347604114731,"POLR1A"
ENSG00000068697.7,0,NaN,NaN,NaN,NaN,NaN,"Low",NaN,NaN,"LAPTM4A"
ENSG00000068724.17,0,NaN,NaN,NaN,NaN,NaN,"Low",NaN,NaN,"TTC7A"
ENSG00000068745.15,0,NaN,NaN,NaN,NaN,NaN,"Low",NaN,NaN,"IP6K2"
ENSG00000068781.21,0,NaN,NaN,NaN,NaN,NaN,"Low",NaN,NaN,"STON1-GTF2A1L"
ENSG00000068784.13,0,NaN,NaN,NaN,NaN,NaN,"Low",NaN,NaN,"SRBD1"
ENSG00000068796.16,0,NaN,NaN,NaN,NaN,NaN,"Low",NaN,NaN,"KIF2A"
ENSG00000068831.19,0,NaN,NaN,NaN,NaN,NaN,"Low",NaN,NaN,"RASGRP2"
ENSG00000068878.15,0,NaN,NaN,NaN,NaN,NaN,"Low",NaN,NaN,"PSME4"
ENSG00000068885.15,0,NaN,NaN,NaN,NaN,NaN,"Low",NaN,NaN,"IFT80"
ENSG00000068903.20,0,NaN,NaN,NaN,NaN,NaN,"Low",NaN,NaN,"SIRT2"
ENSG00000068912.14,0,NaN,NaN,NaN,NaN,NaN,"Low",NaN,NaN,"ERLEC1"
ENSG00000068971.14,0,NaN,NaN,NaN,NaN,NaN,"Low",NaN,NaN,"PPP2R5B"
ENSG00000068976.14,0,NaN,NaN,NaN,NaN,NaN,"Low",NaN,NaN,"PYGM"
ENSG00000068985.5,0,NaN,NaN,NaN,NaN,NaN,"Low",NaN,NaN,"PAGE1"
ENSG00000069011.16,0,NaN,NaN,NaN,NaN,NaN,"Low",NaN,NaN,"PITX1"
ENSG00000069018.18,0,NaN,NaN,NaN,NaN,NaN,"Low",NaN,NaN,"TRPC7"
ENSG00000069020.18,0,NaN,NaN,NaN,NaN,NaN,"Low",NaN,NaN,"MAST4"
ENSG00000069122.19,0,NaN,NaN,NaN,NaN,NaN,"Low",NaN,NaN,"ADGRF5"
ENSG00000069188.17,0,NaN,NaN,NaN,NaN,NaN,"Low",NaN,NaN,"SDK2"
ENSG00000069206.15,0,NaN,NaN,NaN,NaN,NaN,"Low",NaN,NaN,"ADAM7"
ENSG00000069248.12,0,NaN,NaN,NaN,NaN,NaN,"Low",NaN,NaN,"NUP133"
ENSG00000069275.13,0,NaN,NaN,NaN,NaN,NaN,"Low",NaN,NaN,"NUCKS1"
ENSG00000069329.18,0.406515622743395,0.631728846385885,3.62074577121985,0.174474786771084,0.861492344088654,NaN,"Low",0.318908240755896,0.494123004730894,"VPS35"
ENSG00000069345.12,0,NaN,NaN,NaN,NaN,NaN,"Low",NaN,NaN,"DNAJA2"
ENSG00000069399.15,0,NaN,NaN,NaN,NaN,NaN,"Low",NaN,NaN,"BCL3"
ENSG00000069424.15,0,NaN,NaN,NaN,NaN,NaN,"Low",NaN,NaN,"KCNAB2"
ENSG00000069431.11,0,NaN,NaN,NaN,NaN,NaN,"Low",NaN,NaN,"ABCC9"
ENSG00000069482.7,0,NaN,NaN,NaN,NaN,NaN,"Low",NaN,NaN,"GAL"
ENSG00000069493.15,0,NaN,NaN,NaN,NaN,NaN,"Low",NaN,NaN,"CLEC2D"
ENSG00000069509.6,0,NaN,NaN,NaN,NaN,NaN,"Low",NaN,NaN,"FUNDC1"
ENSG00000069535.14,0,NaN,NaN,NaN,NaN,NaN,"Low",NaN,NaN,"MAOB"
ENSG00000069667.16,0,NaN,NaN,NaN,NaN,NaN,"Low",NaN,NaN,"RORA"
ENSG00000069696.7,0,NaN,NaN,NaN,NaN,NaN,"Low",NaN,NaN,"DRD4"
ENSG00000069702.11,0,NaN,NaN,NaN,NaN,NaN,"Low",NaN,NaN,"TGFBR3"
ENSG00000069764.9,0,NaN,NaN,NaN,NaN,NaN,"Low",NaN,NaN,"PLA2G10"
ENSG00000069812.11,0,NaN,NaN,NaN,NaN,NaN,"Low",NaN,NaN,"HES2"
ENSG00000069849.11,0,NaN,NaN,NaN,NaN,NaN,"Low",NaN,NaN,"ATP1B3"
ENSG00000069869.16,0,NaN,NaN,NaN,NaN,NaN,"Low",NaN,NaN,"NEDD4"
ENSG00000069943.10,1.26775442920583,2.78733424767118,2.8568335648706,0.975672605483909,0.329226731851412,NaN,"Low",0.320807140387601,2.21470171802406,"PIGB"
ENSG00000069956.12,0,NaN,NaN,NaN,NaN,NaN,"Low",NaN,NaN,"MAPK6"
ENSG00000069966.18,0.0505303084327091,-0.364719138109601,3.64710044921677,-0.100002493265006,0.920342346030397,NaN,"Low",0.0568836408064786,0.0441769760589397,"GNB5"
ENSG00000069974.16,0,NaN,NaN,NaN,NaN,NaN,"Low",NaN,NaN,"RAB27A"
ENSG00000069998.12,0.191811346484521,-0.32159658863682,3.64581375088643,-0.0882098238174204,0.929709909478291,NaN,"Low",0.213101952648599,0.170520740320442,"HDHD5"
ENSG00000070010.19,0,NaN,NaN,NaN,NaN,NaN,"Low",NaN,NaN,"UFD1"
ENSG00000070018.9,0,NaN,NaN,NaN,NaN,NaN,"Low",NaN,NaN,"LRP6"
ENSG00000070019.5,0,NaN,NaN,NaN,NaN,NaN,"Low",NaN,NaN,"GUCY2C"
ENSG00000070031.4,0,NaN,NaN,NaN,NaN,NaN,"Low",NaN,NaN,"SCT"
ENSG00000070047.12,0,NaN,NaN,NaN,NaN,NaN,"Low",NaN,NaN,"PHRF1"
ENSG00000070061.15,0,NaN,NaN,NaN,NaN,NaN,"Low",NaN,NaN,"ELP1"
ENSG00000070081.17,0,NaN,NaN,NaN,NaN,NaN,"Low",NaN,NaN,"NUCB2"
ENSG00000070087.14,0,NaN,NaN,NaN,NaN,NaN,"Low",NaN,NaN,"PFN2"
ENSG00000070159.14,0.191811346484521,-0.32159658863682,3.64581375088643,-0.0882098238174203,0.929709909478291,NaN,"Low",0.213101952648599,0.170520740320442,"PTPN3"
ENSG00000070182.21,0,NaN,NaN,NaN,NaN,NaN,"Low",NaN,NaN,"SPTB"
ENSG00000070190.13,0,NaN,NaN,NaN,NaN,NaN,"Low",NaN,NaN,"DAPP1"
ENSG00000070193.4,0,NaN,NaN,NaN,NaN,NaN,"Low",NaN,NaN,"FGF10"
ENSG00000070214.16,0,NaN,NaN,NaN,NaN,NaN,"Low",NaN,NaN,"SLC44A1"
ENSG00000070269.14,0,NaN,NaN,NaN,NaN,NaN,"Low",NaN,NaN,"TMEM260"
ENSG00000070366.14,0,NaN,NaN,NaN,NaN,NaN,"Low",NaN,NaN,"SMG6"
ENSG00000070367.16,0,NaN,NaN,NaN,NaN,NaN,"Low",NaN,NaN,"EXOC5"
ENSG00000070371.16,0,NaN,NaN,NaN,NaN,NaN,"Low",NaN,NaN,"CLTCL1"
ENSG00000070388.11,0,NaN,NaN,NaN,NaN,NaN,"Low",NaN,NaN,"FGF22"
ENSG00000070404.10,0,NaN,NaN,NaN,NaN,NaN,"Low",NaN,NaN,"FSTL3"
ENSG00000070413.20,0,NaN,NaN,NaN,NaN,NaN,"Low",NaN,NaN,"DGCR2"
ENSG00000070423.18,0,NaN,NaN,NaN,NaN,NaN,"Low",NaN,NaN,"RNF126"
ENSG00000070444.15,0,NaN,NaN,NaN,NaN,NaN,"Low",NaN,NaN,"MNT"
ENSG00000070476.15,0,NaN,NaN,NaN,NaN,NaN,"Low",NaN,NaN,"ZXDC"
ENSG00000070526.15,0,NaN,NaN,NaN,NaN,NaN,"Low",NaN,NaN,"ST6GALNAC1"
ENSG00000070540.13,0,NaN,NaN,NaN,NaN,NaN,"Low",NaN,NaN,"WIPI1"
ENSG00000070601.10,0,NaN,NaN,NaN,NaN,NaN,"Low",NaN,NaN,"FRMPD1"
ENSG00000070610.14,0,NaN,NaN,NaN,NaN,NaN,"Low",NaN,NaN,"GBA2"
ENSG00000070614.15,0,NaN,NaN,NaN,NaN,NaN,"Low",NaN,NaN,"NDST1"
ENSG00000070669.17,0,NaN,NaN,NaN,NaN,NaN,"Low",NaN,NaN,"ASNS"
ENSG00000070718.12,0,NaN,NaN,NaN,NaN,NaN,"Low",NaN,NaN,"AP3M2"
ENSG00000070729.14,0,NaN,NaN,NaN,NaN,NaN,"Low",NaN,NaN,"CNGB1"
ENSG00000070731.11,0,NaN,NaN,NaN,NaN,NaN,"Low",NaN,NaN,"ST6GALNAC2"
ENSG00000070748.18,0,NaN,NaN,NaN,NaN,NaN,"Low",NaN,NaN,"CHAT"
ENSG00000070756.16,0,NaN,NaN,NaN,NaN,NaN,"Low",NaN,NaN,"PABPC1"
ENSG00000070759.17,0,NaN,NaN,NaN,NaN,NaN,"Low",NaN,NaN,"TESK2"
ENSG00000070761.8,0,NaN,NaN,NaN,NaN,NaN,"Low",NaN,NaN,"CFAP20"
ENSG00000070770.9,0,NaN,NaN,NaN,NaN,NaN,"Low",NaN,NaN,"CSNK2A2"
ENSG00000070778.13,0,NaN,NaN,NaN,NaN,NaN,"Low",NaN,NaN,"PTPN21"
ENSG00000070785.17,0,NaN,NaN,NaN,NaN,NaN,"Low",NaN,NaN,"EIF2B3"
ENSG00000070808.16,0,NaN,NaN,NaN,NaN,NaN,"Low",NaN,NaN,"CAMK2A"
ENSG00000070814.20,0,NaN,NaN,NaN,NaN,NaN,"Low",NaN,NaN,"TCOF1"
ENSG00000070831.17,0,NaN,NaN,NaN,NaN,NaN,"Low",NaN,NaN,"CDC42"
ENSG00000070882.13,0,NaN,NaN,NaN,NaN,NaN,"Low",NaN,NaN,"OSBPL3"
ENSG00000070886.12,0,NaN,NaN,NaN,NaN,NaN,"Low",NaN,NaN,"EPHA8"
ENSG00000070915.9,0,NaN,NaN,NaN,NaN,NaN,"Low",NaN,NaN,"SLC12A3"
ENSG00000070961.15,0,NaN,NaN,NaN,NaN,NaN,"Low",NaN,NaN,"ATP2B1"
ENSG00000070985.13,0,NaN,NaN,NaN,NaN,NaN,"Low",NaN,NaN,"TRPM5"
ENSG00000071051.14,0,NaN,NaN,NaN,NaN,NaN,"Low",NaN,NaN,"NCK2"
ENSG00000071054.16,0,NaN,NaN,NaN,NaN,NaN,"Low",NaN,NaN,"MAP4K4"
ENSG00000071073.13,0,NaN,NaN,NaN,NaN,NaN,"Low",NaN,NaN,"MGAT4A"
ENSG00000071082.11,0,NaN,NaN,NaN,NaN,NaN,"Low",NaN,NaN,"RPL31"
ENSG00000071127.17,0,NaN,NaN,NaN,NaN,NaN,"Low",NaN,NaN,"WDR1"
ENSG00000071189.21,0,NaN,NaN,NaN,NaN,NaN,"Low",NaN,NaN,"SNX13"
ENSG00000071203.9,0,NaN,NaN,NaN,NaN,NaN,"Low",NaN,NaN,"MS4A12"
ENSG00000071205.12,0,NaN,NaN,NaN,NaN,NaN,"Low",NaN,NaN,"ARHGAP10"
ENSG00000071242.12,0.0505303084327091,-0.364719138109601,3.64710044921677,-0.100002493265006,0.920342346030397,NaN,"Low",0.0568836408064785,0.0441769760589397,"RPS6KA2"
ENSG00000071243.16,0,NaN,NaN,NaN,NaN,NaN,"Low",NaN,NaN,"ING3"
ENSG00000071246.11,0,NaN,NaN,NaN,NaN,NaN,"Low",NaN,NaN,"VASH1"
ENSG00000071282.12,0,NaN,NaN,NaN,NaN,NaN,"Low",NaN,NaN,"LMCD1"
ENSG00000071462.11,0,NaN,NaN,NaN,NaN,NaN,"Low",NaN,NaN,"BUD23"
ENSG00000071537.14,0,NaN,NaN,NaN,NaN,NaN,"Low",NaN,NaN,"SEL1L"
ENSG00000071539.14,0,NaN,NaN,NaN,NaN,NaN,"Low",NaN,NaN,"TRIP13"
ENSG00000071553.17,0,NaN,NaN,NaN,NaN,NaN,"Low",NaN,NaN,"ATP6AP1"
ENSG00000071564.16,0,NaN,NaN,NaN,NaN,NaN,"Low",NaN,NaN,"TCF3"
ENSG00000071575.11,0,NaN,NaN,NaN,NaN,NaN,"Low",NaN,NaN,"TRIB2"
ENSG00000071626.16,0,NaN,NaN,NaN,NaN,NaN,"Low",NaN,NaN,"DAZAP1"
ENSG00000071655.18,0,NaN,NaN,NaN,NaN,NaN,"Low",NaN,NaN,"MBD3"
ENSG00000071677.1,0,NaN,NaN,NaN,NaN,NaN,"Low",NaN,NaN,"PRLH"
ENSG00000071794.16,0,NaN,NaN,NaN,NaN,NaN,"Low",NaN,NaN,"HLTF"
ENSG00000071859.15,0,NaN,NaN,NaN,NaN,NaN,"Low",NaN,NaN,"FAM50A"
ENSG00000071889.16,0,NaN,NaN,NaN,NaN,NaN,"Low",NaN,NaN,"FAM3A"
ENSG00000071894.17,0,NaN,NaN,NaN,NaN,NaN,"Low",NaN,NaN,"CPSF1"
ENSG00000071909.18,0,NaN,NaN,NaN,NaN,NaN,"Low",NaN,NaN,"MYO3B"
ENSG00000071967.12,0,NaN,NaN,NaN,NaN,NaN,"Low",NaN,NaN,"CYBRD1"
ENSG00000071991.9,0,NaN,NaN,NaN,NaN,NaN,"Low",NaN,NaN,"CDH19"
ENSG00000071994.11,0,NaN,NaN,NaN,NaN,NaN,"Low",NaN,NaN,"PDCD2"
ENSG00000072041.17,0,NaN,NaN,NaN,NaN,NaN,"Low",NaN,NaN,"SLC6A15"
ENSG00000072042.13,0.0900276126601493,-0.32159658863682,3.64581375088643,-0.0882098238174203,0.929709909478291,NaN,"Low",0.100020464908826,0.080034760411473,"RDH11"
ENSG00000072062.14,0,NaN,NaN,NaN,NaN,NaN,"Low",NaN,NaN,"PRKACA"
ENSG00000072071.16,0,NaN,NaN,NaN,NaN,NaN,"Low",NaN,NaN,"ADGRL1"
ENSG00000072080.11,0,NaN,NaN,NaN,NaN,NaN,"Low",NaN,NaN,"SPP2"
ENSG00000072110.13,0,NaN,NaN,NaN,NaN,NaN,"Low",NaN,NaN,"ACTN1"
ENSG00000072121.16,0,NaN,NaN,NaN,NaN,NaN,"Low",NaN,NaN,"ZFYVE26"
ENSG00000072133.11,0.191811346484521,-0.32159658863682,3.64581375088643,-0.0882098238174203,0.929709909478291,NaN,"Low",0.2131019526486,0.170520740320442,"RPS6KA6"
ENSG00000072134.15,0,NaN,NaN,NaN,NaN,NaN,"Low",NaN,NaN,"EPN2"
ENSG00000072135.13,0,NaN,NaN,NaN,NaN,NaN,"Low",NaN,NaN,"PTPN18"
ENSG00000072163.19,0,NaN,NaN,NaN,NaN,NaN,"Low",NaN,NaN,"LIMS2"
ENSG00000072182.12,0,NaN,NaN,NaN,NaN,NaN,"Low",NaN,NaN,"ASIC4"
ENSG00000072195.15,0,NaN,NaN,NaN,NaN,NaN,"Low",NaN,NaN,"SPEG"
ENSG00000072201.14,0,NaN,NaN,NaN,NaN,NaN,"Low",NaN,NaN,"LNX1"
ENSG00000072210.19,0,NaN,NaN,NaN,NaN,NaN,"Low",NaN,NaN,"ALDH3A2"
ENSG00000072310.17,0,NaN,NaN,NaN,NaN,NaN,"Low",NaN,NaN,"SREBF1"
ENSG00000072315.3,0,NaN,NaN,NaN,NaN,NaN,"Low",NaN,NaN,"TRPC5"
ENSG00000072364.13,0,NaN,NaN,NaN,NaN,NaN,"Low",NaN,NaN,"AFF4"
ENSG00000072401.15,0,NaN,NaN,NaN,NaN,NaN,"Low",NaN,NaN,"UBE2D1"
ENSG00000072415.9,0,NaN,NaN,NaN,NaN,NaN,"Low",NaN,NaN,"MPP5"
ENSG00000072422.17,0,NaN,NaN,NaN,NaN,NaN,"Low",NaN,NaN,"RHOBTB1"
ENSG00000072501.17,0,NaN,NaN,NaN,NaN,NaN,"Low",NaN,NaN,"SMC1A"
ENSG00000072506.12,0,NaN,NaN,NaN,NaN,NaN,"Low",NaN,NaN,"HSD17B10"
ENSG00000072518.20,0,NaN,NaN,NaN,NaN,NaN,"Low",NaN,NaN,"MARK2"
ENSG00000072571.20,0,NaN,NaN,NaN,NaN,NaN,"Low",NaN,NaN,"HMMR"
ENSG00000072609.17,0,NaN,NaN,NaN,NaN,NaN,"Low",NaN,NaN,"CHFR"
ENSG00000072657.9,0,NaN,NaN,NaN,NaN,NaN,"Low",NaN,NaN,"TRHDE"
ENSG00000072682.18,0,NaN,NaN,NaN,NaN,NaN,"Low",NaN,NaN,"P4HA2"
ENSG00000072694.20,0,NaN,NaN,NaN,NaN,NaN,"Low",NaN,NaN,"FCGR2B"
ENSG00000072736.19,0.191811346484521,-0.321596588636821,3.64581375088643,-0.0882098238174205,0.929709909478291,NaN,"Low",0.213101952648599,0.170520740320442,"NFATC3"
ENSG00000072756.17,0,NaN,NaN,NaN,NaN,NaN,"Low",NaN,NaN,"TRNT1"
ENSG00000072778.20,0,NaN,NaN,NaN,NaN,NaN,"Low",NaN,NaN,"ACADVL"
ENSG00000072786.13,0,NaN,NaN,NaN,NaN,NaN,"Low",NaN,NaN,"STK10"
ENSG00000072803.17,0,NaN,NaN,NaN,NaN,NaN,"Low",NaN,NaN,"FBXW11"
ENSG00000072818.12,0,NaN,NaN,NaN,NaN,NaN,"Low",NaN,NaN,"ACAP1"
ENSG00000072832.15,0,NaN,NaN,NaN,NaN,NaN,"Low",NaN,NaN,"CRMP1"
ENSG00000072840.13,0,NaN,NaN,NaN,NaN,NaN,"Low",NaN,NaN,"EVC"
ENSG00000072849.11,0,NaN,NaN,NaN,NaN,NaN,"Low",NaN,NaN,"DERL2"
ENSG00000072858.10,0.0900276126601493,-0.32159658863682,3.64581375088643,-0.0882098238174203,0.929709909478291,NaN,"Low",0.100020464908826,0.080034760411473,"SIDT1"
ENSG00000072864.15,0,NaN,NaN,NaN,NaN,NaN,"Low",NaN,NaN,"NDE1"
ENSG00000072952.18,0,NaN,NaN,NaN,NaN,NaN,"Low",NaN,NaN,"MRVI1"
ENSG00000072954.7,0,NaN,NaN,NaN,NaN,NaN,"Low",NaN,NaN,"TMEM38A"
ENSG00000072958.8,0,NaN,NaN,NaN,NaN,NaN,"Low",NaN,NaN,"AP1M1"
ENSG00000073008.15,0,NaN,NaN,NaN,NaN,NaN,"Low",NaN,NaN,"PVR"
ENSG00000073060.16,0,NaN,NaN,NaN,NaN,NaN,"Low",NaN,NaN,"SCARB1"
ENSG00000073067.14,0,NaN,NaN,NaN,NaN,NaN,"Low",NaN,NaN,"CYP2W1"
ENSG00000073146.16,0,NaN,NaN,NaN,NaN,NaN,"Low",NaN,NaN,"MOV10L1"
ENSG00000073150.14,0,NaN,NaN,NaN,NaN,NaN,"Low",NaN,NaN,"PANX2"
ENSG00000073169.14,0,NaN,NaN,NaN,NaN,NaN,"Low",NaN,NaN,"SELENOO"
ENSG00000073282.13,0,NaN,NaN,NaN,NaN,NaN,"Low",NaN,NaN,"TP63"
ENSG00000073331.18,0,NaN,NaN,NaN,NaN,NaN,"Low",NaN,NaN,"ALPK1"
ENSG00000073350.13,0,NaN,NaN,NaN,NaN,NaN,"Low",NaN,NaN,"LLGL2"
ENSG00000073417.15,0,NaN,NaN,NaN,NaN,NaN,"Low",NaN,NaN,"PDE8A"
ENSG00000073464.12,0,NaN,NaN,NaN,NaN,NaN,"Low",NaN,NaN,"CLCN4"
ENSG00000073536.18,0,NaN,NaN,NaN,NaN,NaN,"Low",NaN,NaN,"NLE1"
ENSG00000073578.17,0,NaN,NaN,NaN,NaN,NaN,"Low",NaN,NaN,"SDHA"
ENSG00000073584.20,0,NaN,NaN,NaN,NaN,NaN,"Low",NaN,NaN,"SMARCE1"
ENSG00000073598.6,0,NaN,NaN,NaN,NaN,NaN,"Low",NaN,NaN,"FNDC8"
ENSG00000073605.18,0,NaN,NaN,NaN,NaN,NaN,"Low",NaN,NaN,"GSDMB"
ENSG00000073614.13,0,NaN,NaN,NaN,NaN,NaN,"Low",NaN,NaN,"KDM5A"
ENSG00000073670.14,0,NaN,NaN,NaN,NaN,NaN,"Low",NaN,NaN,"ADAM11"
ENSG00000073711.11,0,NaN,NaN,NaN,NaN,NaN,"Low",NaN,NaN,"PPP2R3A"
ENSG00000073712.15,0,NaN,NaN,NaN,NaN,NaN,"Low",NaN,NaN,"FERMT2"
ENSG00000073734.10,0,NaN,NaN,NaN,NaN,NaN,"Low",NaN,NaN,"ABCB11"
ENSG00000073737.16,0,NaN,NaN,NaN,NaN,NaN,"Low",NaN,NaN,"DHRS9"
ENSG00000073754.6,0,NaN,NaN,NaN,NaN,NaN,"Low",NaN,NaN,"CD5L"
ENSG00000073792.15,0,NaN,NaN,NaN,NaN,NaN,"Low",NaN,NaN,"IGF2BP2"
ENSG00000073803.14,0,NaN,NaN,NaN,NaN,NaN,"Low",NaN,NaN,"MAP3K13"
ENSG00000073849.15,0,NaN,NaN,NaN,NaN,NaN,"Low",NaN,NaN,"ST6GAL1"
ENSG00000073861.3,0,NaN,NaN,NaN,NaN,NaN,"Low",NaN,NaN,"TBX21"
ENSG00000073905.8,0,NaN,NaN,NaN,NaN,NaN,"Low",NaN,NaN,"VDAC1P1"
ENSG00000073910.22,0,NaN,NaN,NaN,NaN,NaN,"Low",NaN,NaN,"FRY"
ENSG00000073921.18,0,NaN,NaN,NaN,NaN,NaN,"Low",NaN,NaN,"PICALM"
ENSG00000073969.18,0,NaN,NaN,NaN,NaN,NaN,"Low",NaN,NaN,"NSF"
ENSG00000074047.21,0,NaN,NaN,NaN,NaN,NaN,"Low",NaN,NaN,"GLI2"
ENSG00000074054.18,0,NaN,NaN,NaN,NaN,NaN,"Low",NaN,NaN,"CLASP1"
ENSG00000074071.14,0,NaN,NaN,NaN,NaN,NaN,"Low",NaN,NaN,"MRPS34"
ENSG00000074181.9,0,NaN,NaN,NaN,NaN,NaN,"Low",NaN,NaN,"NOTCH3"
ENSG00000074201.9,0,NaN,NaN,NaN,NaN,NaN,"Low",NaN,NaN,"CLNS1A"
ENSG00000074211.14,0,NaN,NaN,NaN,NaN,NaN,"Low",NaN,NaN,"PPP2R2C"
ENSG00000074219.13,0,NaN,NaN,NaN,NaN,NaN,"Low",NaN,NaN,"TEAD2"
ENSG00000074266.21,0,NaN,NaN,NaN,NaN,NaN,"Low",NaN,NaN,"EED"
ENSG00000074276.10,0,NaN,NaN,NaN,NaN,NaN,"Low",NaN,NaN,"CDHR2"
ENSG00000074317.11,0,NaN,NaN,NaN,NaN,NaN,"Low",NaN,NaN,"SNCB"
ENSG00000074319.13,0,NaN,NaN,NaN,NaN,NaN,"Low",NaN,NaN,"TSG101"
ENSG00000074356.17,0,NaN,NaN,NaN,NaN,NaN,"Low",NaN,NaN,"NCBP3"
ENSG00000074370.18,0,NaN,NaN,NaN,NaN,NaN,"Low",NaN,NaN,"ATP2A3"
ENSG00000074410.14,0,NaN,NaN,NaN,NaN,NaN,"Low",NaN,NaN,"CA12"
ENSG00000074416.14,0,NaN,NaN,NaN,NaN,NaN,"Low",NaN,NaN,"MGLL"
ENSG00000074527.12,0,NaN,NaN,NaN,NaN,NaN,"Low",NaN,NaN,"NTN4"
ENSG00000074582.14,0,NaN,NaN,NaN,NaN,NaN,"Low",NaN,NaN,"BCS1L"
ENSG00000074590.13,0,NaN,NaN,NaN,NaN,NaN,"Low",NaN,NaN,"NUAK1"
ENSG00000074603.19,0,NaN,NaN,NaN,NaN,NaN,"Low",NaN,NaN,"DPP8"
ENSG00000074621.14,0,NaN,NaN,NaN,NaN,NaN,"Low",NaN,NaN,"SLC24A1"
ENSG00000074657.13,0,NaN,NaN,NaN,NaN,NaN,"Low",NaN,NaN,"ZNF532"
ENSG00000074660.16,0,NaN,NaN,NaN,NaN,NaN,"Low",NaN,NaN,"SCARF1"
ENSG00000074695.6,0,NaN,NaN,NaN,NaN,NaN,"Low",NaN,NaN,"LMAN1"
ENSG00000074696.13,0,NaN,NaN,NaN,NaN,NaN,"Low",NaN,NaN,"HACD3"
ENSG00000074706.13,0,NaN,NaN,NaN,NaN,NaN,"Low",NaN,NaN,"IPCEF1"
ENSG00000074755.15,0,NaN,NaN,NaN,NaN,NaN,"Low",NaN,NaN,"ZZEF1"
ENSG00000074771.4,0,NaN,NaN,NaN,NaN,NaN,"Low",NaN,NaN,"NOX3"
ENSG00000074803.19,0,NaN,NaN,NaN,NaN,NaN,"Low",NaN,NaN,"SLC12A1"
ENSG00000074842.7,0,NaN,NaN,NaN,NaN,NaN,"Low",NaN,NaN,"MYDGF"
ENSG00000074855.11,0,NaN,NaN,NaN,NaN,NaN,"Low",NaN,NaN,"ANO8"
ENSG00000074935.14,0,NaN,NaN,NaN,NaN,NaN,"Low",NaN,NaN,"TUBE1"
ENSG00000074964.17,0,NaN,NaN,NaN,NaN,NaN,"Low",NaN,NaN,"ARHGEF10L"
ENSG00000074966.11,0,NaN,NaN,NaN,NaN,NaN,"Low",NaN,NaN,"TXK"
ENSG00000075035.10,0,NaN,NaN,NaN,NaN,NaN,"Low",NaN,NaN,"WSCD2"
ENSG00000075043.18,0,NaN,NaN,NaN,NaN,NaN,"Low",NaN,NaN,"KCNQ2"
ENSG00000075073.15,0,NaN,NaN,NaN,NaN,NaN,"Low",NaN,NaN,"TACR2"
ENSG00000075089.9,0,NaN,NaN,NaN,NaN,NaN,"Low",NaN,NaN,"ACTR6"
ENSG00000075131.10,0,NaN,NaN,NaN,NaN,NaN,"Low",NaN,NaN,"TIPIN"
ENSG00000075142.13,0,NaN,NaN,NaN,NaN,NaN,"Low",NaN,NaN,"SRI"
ENSG00000075151.20,0,NaN,NaN,NaN,NaN,NaN,"Low",NaN,NaN,"EIF4G3"
ENSG00000075188.9,0,NaN,NaN,NaN,NaN,NaN,"Low",NaN,NaN,"NUP37"
ENSG00000075213.11,0,NaN,NaN,NaN,NaN,NaN,"Low",NaN,NaN,"SEMA3A"
ENSG00000075223.14,0,NaN,NaN,NaN,NaN,NaN,"Low",NaN,NaN,"SEMA3C"
ENSG00000075234.17,0,NaN,NaN,NaN,NaN,NaN,"Low",NaN,NaN,"TTC38"
ENSG00000075239.14,0,NaN,NaN,NaN,NaN,NaN,"Low",NaN,NaN,"ACAT1"
ENSG00000075240.17,0,NaN,NaN,NaN,NaN,NaN,"Low",NaN,NaN,"GRAMD4"
ENSG00000075275.16,0,NaN,NaN,NaN,NaN,NaN,"Low",NaN,NaN,"CELSR1"
ENSG00000075290.8,0,NaN,NaN,NaN,NaN,NaN,"Low",NaN,NaN,"WNT8B"
ENSG00000075292.19,0.0900276126601493,-0.32159658863682,3.64581375088643,-0.0882098238174205,0.929709909478291,NaN,"Low",0.100020464908826,0.080034760411473,"ZNF638"
ENSG00000075303.13,0,NaN,NaN,NaN,NaN,NaN,"Low",NaN,NaN,"SLC25A40"
ENSG00000075336.12,0,NaN,NaN,NaN,NaN,NaN,"Low",NaN,NaN,"TIMM21"
ENSG00000075340.23,0,NaN,NaN,NaN,NaN,NaN,"Low",NaN,NaN,"ADD2"
ENSG00000075388.4,0,NaN,NaN,NaN,NaN,NaN,"Low",NaN,NaN,"FGF4"
ENSG00000075391.16,0,NaN,NaN,NaN,NaN,NaN,"Low",NaN,NaN,"RASAL2"
ENSG00000075399.14,0,NaN,NaN,NaN,NaN,NaN,"Low",NaN,NaN,"VPS9D1"
ENSG00000075407.18,0,NaN,NaN,NaN,NaN,NaN,"Low",NaN,NaN,"ZNF37A"
ENSG00000075413.18,0,NaN,NaN,NaN,NaN,NaN,"Low",NaN,NaN,"MARK3"
ENSG00000075415.12,0.202634441569944,-0.32159658863682,3.64581375088643,-0.0882098238174203,0.929709909478291,NaN,"Low",0.225126385710964,0.180142497428924,"SLC25A3"
ENSG00000075420.13,0,NaN,NaN,NaN,NaN,NaN,"Low",NaN,NaN,"FNDC3B"
ENSG00000075426.12,0,NaN,NaN,NaN,NaN,NaN,"Low",NaN,NaN,"FOSL2"
ENSG00000075429.8,0,NaN,NaN,NaN,NaN,NaN,"Low",NaN,NaN,"CACNG5"
ENSG00000075461.6,0,NaN,NaN,NaN,NaN,NaN,"Low",NaN,NaN,"CACNG4"
ENSG00000075539.14,0,NaN,NaN,NaN,NaN,NaN,"Low",NaN,NaN,"FRYL"
ENSG00000075568.17,0,NaN,NaN,NaN,NaN,NaN,"Low",NaN,NaN,"TMEM131"
ENSG00000075618.18,0,NaN,NaN,NaN,NaN,NaN,"Low",NaN,NaN,"FSCN1"
ENSG00000075624.16,0,NaN,NaN,NaN,NaN,NaN,"Low",NaN,NaN,"ACTB"
ENSG00000075643.6,0,NaN,NaN,NaN,NaN,NaN,"Low",NaN,NaN,"MOCOS"
ENSG00000075651.16,0,NaN,NaN,NaN,NaN,NaN,"Low",NaN,NaN,"PLD1"
ENSG00000075673.11,0,NaN,NaN,NaN,NaN,NaN,"Low",NaN,NaN,"ATP12A"
ENSG00000075702.18,0,NaN,NaN,NaN,NaN,NaN,"Low",NaN,NaN,"WDR62"
ENSG00000075711.21,0.191811346484521,-0.32159658863682,3.64581375088643,-0.0882098238174203,0.929709909478291,NaN,"Low",0.2131019526486,0.170520740320442,"DLG1"
ENSG00000075785.12,0,NaN,NaN,NaN,NaN,NaN,"Low",NaN,NaN,"RAB7A"
ENSG00000075790.10,0,NaN,NaN,NaN,NaN,NaN,"Low",NaN,NaN,"BCAP29"
ENSG00000075826.17,0,NaN,NaN,NaN,NaN,NaN,"Low",NaN,NaN,"SEC31B"
ENSG00000075856.12,0,NaN,NaN,NaN,NaN,NaN,"Low",NaN,NaN,"SART3"
ENSG00000075884.14,0,NaN,NaN,NaN,NaN,NaN,"Low",NaN,NaN,"ARHGAP15"
ENSG00000075886.11,0,NaN,NaN,NaN,NaN,NaN,"Low",NaN,NaN,"TUBA3D"
ENSG00000075891.21,0,NaN,NaN,NaN,NaN,NaN,"Low",NaN,NaN,"PAX2"
ENSG00000075914.13,0,NaN,NaN,NaN,NaN,NaN,"Low",NaN,NaN,"EXOSC7"
ENSG00000075945.13,0,NaN,NaN,NaN,NaN,NaN,"Low",NaN,NaN,"KIFAP3"
ENSG00000075975.16,0,NaN,NaN,NaN,NaN,NaN,"Low",NaN,NaN,"MKRN2"
ENSG00000076003.5,0,NaN,NaN,NaN,NaN,NaN,"Low",NaN,NaN,"MCM6"
ENSG00000076043.10,0,NaN,NaN,NaN,NaN,NaN,"Low",NaN,NaN,"REXO2"
ENSG00000076053.10,0,NaN,NaN,NaN,NaN,NaN,"Low",NaN,NaN,"RBM7"
ENSG00000076067.13,0,NaN,NaN,NaN,NaN,NaN,"Low",NaN,NaN,"RBMS2"
ENSG00000076108.11,0.484473400714614,1.34029486790834,3.60382855688455,0.371908609622374,0.709960894662211,NaN,"Low",0.274331368484815,0.694615432944413,"BAZ2A"
ENSG00000076201.15,0,NaN,NaN,NaN,NaN,NaN,"Low",NaN,NaN,"PTPN23"
ENSG00000076258.10,0,NaN,NaN,NaN,NaN,NaN,"Low",NaN,NaN,"FMO4"
ENSG00000076321.11,0,NaN,NaN,NaN,NaN,NaN,"Low",NaN,NaN,"KLHL20"
ENSG00000076344.16,0,NaN,NaN,NaN,NaN,NaN,"Low",NaN,NaN,"RGS11"
ENSG00000076351.13,0,NaN,NaN,NaN,NaN,NaN,"Low",NaN,NaN,"SLC46A1"
ENSG00000076356.7,0,NaN,NaN,NaN,NaN,NaN,"Low",NaN,NaN,"PLXNA2"
ENSG00000076382.17,0,NaN,NaN,NaN,NaN,NaN,"Low",NaN,NaN,"SPAG5"
ENSG00000076513.17,0,NaN,NaN,NaN,NaN,NaN,"Low",NaN,NaN,"ANKRD13A"
ENSG00000076554.15,0,NaN,NaN,NaN,NaN,NaN,"Low",NaN,NaN,"TPD52"
ENSG00000076555.15,0,NaN,NaN,NaN,NaN,NaN,"Low",NaN,NaN,"ACACB"
ENSG00000076604.15,0,NaN,NaN,NaN,NaN,NaN,"Low",NaN,NaN,"TRAF4"
ENSG00000076641.4,0.202634441569944,-0.32159658863682,3.64581375088643,-0.0882098238174202,0.929709909478291,NaN,"Low",0.225126385710964,0.180142497428924,"PAG1"
ENSG00000076650.7,0,NaN,NaN,NaN,NaN,NaN,"Low",NaN,NaN,"GPATCH1"
ENSG00000076662.10,0,NaN,NaN,NaN,NaN,NaN,"Low",NaN,NaN,"ICAM3"
ENSG00000076685.18,0,NaN,NaN,NaN,NaN,NaN,"Low",NaN,NaN,"NT5C2"
ENSG00000076706.17,0,NaN,NaN,NaN,NaN,NaN,"Low",NaN,NaN,"MCAM"
ENSG00000076716.9,0,NaN,NaN,NaN,NaN,NaN,"Low",NaN,NaN,"GPC4"
ENSG00000076770.14,0,NaN,NaN,NaN,NaN,NaN,"Low",NaN,NaN,"MBNL3"
ENSG00000076826.9,0,NaN,NaN,NaN,NaN,NaN,"Low",NaN,NaN,"CAMSAP3"
ENSG00000076864.19,0,NaN,NaN,NaN,NaN,NaN,"Low",NaN,NaN,"RAP1GAP"
ENSG00000076928.17,0.887754128134493,2.25611694037711,3.10591890986513,0.726392737817831,0.467598041913831,NaN,"Low",0.307338753633255,1.46816950263573,"ARHGEF1"
ENSG00000076944.16,0,NaN,NaN,NaN,NaN,NaN,"Low",NaN,NaN,"STXBP2"
ENSG00000076984.17,0,NaN,NaN,NaN,NaN,NaN,"Low",NaN,NaN,"MAP2K7"
ENSG00000077009.13,0,NaN,NaN,NaN,NaN,NaN,"Low",NaN,NaN,"NMRK2"
ENSG00000077044.10,0,NaN,NaN,NaN,NaN,NaN,"Low",NaN,NaN,"DGKD"
ENSG00000077063.11,0,NaN,NaN,NaN,NaN,NaN,"Low",NaN,NaN,"CTTNBP2"
ENSG00000077080.10,0,NaN,NaN,NaN,NaN,NaN,"Low",NaN,NaN,"ACTL6B"
ENSG00000077092.19,0,NaN,NaN,NaN,NaN,NaN,"Low",NaN,NaN,"RARB"
ENSG00000077097.15,0,NaN,NaN,NaN,NaN,NaN,"Low",NaN,NaN,"TOP2B"
ENSG00000077147.16,0,NaN,NaN,NaN,NaN,NaN,"Low",NaN,NaN,"TM9SF3"
ENSG00000077150.20,0,NaN,NaN,NaN,NaN,NaN,"Low",NaN,NaN,"NFKB2"
ENSG00000077152.11,0,NaN,NaN,NaN,NaN,NaN,"Low",NaN,NaN,"UBE2T"
ENSG00000077157.22,0,NaN,NaN,NaN,NaN,NaN,"Low",NaN,NaN,"PPP1R12B"
ENSG00000077232.18,0.14336056829776,0.252413161450894,3.63051183721742,0.0695255029506677,0.944571333347083,NaN,"Low",0.130851317285643,0.155869819309878,"DNAJC10"
ENSG00000077235.18,0,NaN,NaN,NaN,NaN,NaN,"Low",NaN,NaN,"GTF3C1"
ENSG00000077238.14,0,NaN,NaN,NaN,NaN,NaN,"Low",NaN,NaN,"IL4R"
ENSG00000077254.14,0,NaN,NaN,NaN,NaN,NaN,"Low",NaN,NaN,"USP33"
ENSG00000077264.15,0,NaN,NaN,NaN,NaN,NaN,"Low",NaN,NaN,"PAK3"
ENSG00000077274.9,0,NaN,NaN,NaN,NaN,NaN,"Low",NaN,NaN,"CAPN6"
ENSG00000077279.18,0,NaN,NaN,NaN,NaN,NaN,"Low",NaN,NaN,"DCX"
ENSG00000077312.9,0,NaN,NaN,NaN,NaN,NaN,"Low",NaN,NaN,"SNRPA"
ENSG00000077327.16,0,NaN,NaN,NaN,NaN,NaN,"Low",NaN,NaN,"SPAG6"
ENSG00000077348.9,0,NaN,NaN,NaN,NaN,NaN,"Low",NaN,NaN,"EXOSC5"
ENSG00000077380.15,0,NaN,NaN,NaN,NaN,NaN,"Low",NaN,NaN,"DYNC1I2"
ENSG00000077420.16,0,NaN,NaN,NaN,NaN,NaN,"Low",NaN,NaN,"APBB1IP"
ENSG00000077454.16,0,NaN,NaN,NaN,NaN,NaN,"Low",NaN,NaN,"LRCH4"
ENSG00000077458.13,0,NaN,NaN,NaN,NaN,NaN,"Low",NaN,NaN,"FAM76B"
ENSG00000077463.15,211.98524452937,-1.82899396400323,0.742817526505283,-2.46223856969027,NaN,NaN,"OK",330.849356515316,93.121132543424,"SIRT6"
ENSG00000077498.9,0,NaN,NaN,NaN,NaN,NaN,"Low",NaN,NaN,"TYR"
ENSG00000077514.9,0,NaN,NaN,NaN,NaN,NaN,"Low",NaN,NaN,"POLD3"
ENSG00000077522.13,0,NaN,NaN,NaN,NaN,NaN,"Low",NaN,NaN,"ACTN2"
ENSG00000077549.18,0,NaN,NaN,NaN,NaN,NaN,"Low",NaN,NaN,"CAPZB"
ENSG00000077585.14,0,NaN,NaN,NaN,NaN,NaN,"Low",NaN,NaN,"GPR137B"
ENSG00000077616.11,0,NaN,NaN,NaN,NaN,NaN,"Low",NaN,NaN,"NAALAD2"
ENSG00000077684.16,0.405268883139888,0.631728866994618,3.62074577060999,0.174474792492319,0.861492339592724,NaN,"Low",0.317930180791053,0.492607585488724,"JADE1"
ENSG00000077713.19,0,NaN,NaN,NaN,NaN,NaN,"Low",NaN,NaN,"SLC25A43"
ENSG00000077721.16,0,NaN,NaN,NaN,NaN,NaN,"Low",NaN,NaN,"UBE2A"
ENSG00000077782.20,0,NaN,NaN,NaN,NaN,NaN,"Low",NaN,NaN,"FGFR1"
ENSG00000077800.13,0,NaN,NaN,NaN,NaN,NaN,"Low",NaN,NaN,"FKBP6"
ENSG00000077935.17,0,NaN,NaN,NaN,NaN,NaN,"Low",NaN,NaN,"SMC1B"
ENSG00000077942.19,0,NaN,NaN,NaN,NaN,NaN,"Low",NaN,NaN,"FBLN1"
ENSG00000077943.8,0,NaN,NaN,NaN,NaN,NaN,"Low",NaN,NaN,"ITGA8"
ENSG00000077984.6,0,NaN,NaN,NaN,NaN,NaN,"Low",NaN,NaN,"CST7"
ENSG00000078018.19,0,NaN,NaN,NaN,NaN,NaN,"Low",NaN,NaN,"MAP2"
ENSG00000078043.16,0,NaN,NaN,NaN,NaN,NaN,"Low",NaN,NaN,"PIAS2"
ENSG00000078053.17,0,NaN,NaN,NaN,NaN,NaN,"Low",NaN,NaN,"AMPH"
ENSG00000078061.13,0,NaN,NaN,NaN,NaN,NaN,"Low",NaN,NaN,"ARAF"
ENSG00000078070.13,0,NaN,NaN,NaN,NaN,NaN,"Low",NaN,NaN,"MCCC1"
ENSG00000078081.8,0,NaN,NaN,NaN,NaN,NaN,"Low",NaN,NaN,"LAMP3"
ENSG00000078098.14,0,NaN,NaN,NaN,NaN,NaN,"Low",NaN,NaN,"FAP"
ENSG00000078114.18,0,NaN,NaN,NaN,NaN,NaN,"Low",NaN,NaN,"NEBL"
ENSG00000078124.12,0,NaN,NaN,NaN,NaN,NaN,"Low",NaN,NaN,"ACER3"
ENSG00000078140.14,0,NaN,NaN,NaN,NaN,NaN,"Low",NaN,NaN,"UBE2K"
ENSG00000078142.13,0,NaN,NaN,NaN,NaN,NaN,"Low",NaN,NaN,"PIK3C3"
ENSG00000078177.14,0,NaN,NaN,NaN,NaN,NaN,"Low",NaN,NaN,"N4BP2"
ENSG00000078237.7,0,NaN,NaN,NaN,NaN,NaN,"Low",NaN,NaN,"TIGAR"
ENSG00000078246.17,0,NaN,NaN,NaN,NaN,NaN,"Low",NaN,NaN,"TULP3"
ENSG00000078269.15,0,NaN,NaN,NaN,NaN,NaN,"Low",NaN,NaN,"SYNJ2"
ENSG00000078295.17,0,NaN,NaN,NaN,NaN,NaN,"Low",NaN,NaN,"ADCY2"
ENSG00000078304.19,0,NaN,NaN,NaN,NaN,NaN,"Low",NaN,NaN,"PPP2R5C"
ENSG00000078319.9,0,NaN,NaN,NaN,NaN,NaN,"Low",NaN,NaN,"PMS2P1"
ENSG00000078328.21,0.0900276126601493,-0.32159658863682,3.64581375088643,-0.0882098238174203,0.929709909478291,NaN,"Low",0.100020464908826,0.080034760411473,"RBFOX1"
ENSG00000078369.18,0,NaN,NaN,NaN,NaN,NaN,"Low",NaN,NaN,"GNB1"
ENSG00000078399.18,0,NaN,NaN,NaN,NaN,NaN,"Low",NaN,NaN,"HOXA9"
ENSG00000078403.17,0,NaN,NaN,NaN,NaN,NaN,"Low",NaN,NaN,"MLLT10"
ENSG00000078487.17,0,NaN,NaN,NaN,NaN,NaN,"Low",NaN,NaN,"ZCWPW1"
ENSG00000078549.14,0,NaN,NaN,NaN,NaN,NaN,"Low",NaN,NaN,"ADCYAP1R1"
ENSG00000078579.9,0,NaN,NaN,NaN,NaN,NaN,"Low",NaN,NaN,"FGF20"
ENSG00000078589.13,0,NaN,NaN,NaN,NaN,NaN,"Low",NaN,NaN,"P2RY10"
ENSG00000078596.11,0,NaN,NaN,NaN,NaN,NaN,"Low",NaN,NaN,"ITM2A"
ENSG00000078618.21,0,NaN,NaN,NaN,NaN,NaN,"Low",NaN,NaN,"NRDC"
ENSG00000078668.14,0,NaN,NaN,NaN,NaN,NaN,"Low",NaN,NaN,"VDAC3"
ENSG00000078674.17,0,NaN,NaN,NaN,NaN,NaN,"Low",NaN,NaN,"PCM1"
ENSG00000078687.17,0.202634441569944,-0.32159658863682,3.64581375088643,-0.0882098238174203,0.929709909478291,NaN,"Low",0.225126385710964,0.180142497428924,"TNRC6C"
ENSG00000078699.21,0,NaN,NaN,NaN,NaN,NaN,"Low",NaN,NaN,"CBFA2T2"
ENSG00000078725.13,0,NaN,NaN,NaN,NaN,NaN,"Low",NaN,NaN,"BRINP1"
ENSG00000078747.15,0,NaN,NaN,NaN,NaN,NaN,"Low",NaN,NaN,"ITCH"
ENSG00000078795.16,0,NaN,NaN,NaN,NaN,NaN,"Low",NaN,NaN,"PKD2L2"
ENSG00000078804.13,0,NaN,NaN,NaN,NaN,NaN,"Low",NaN,NaN,"TP53INP2"
ENSG00000078808.17,0,NaN,NaN,NaN,NaN,NaN,"Low",NaN,NaN,"SDF4"
ENSG00000078814.15,0,NaN,NaN,NaN,NaN,NaN,"Low",NaN,NaN,"MYH7B"
ENSG00000078898.7,0,NaN,NaN,NaN,NaN,NaN,"Low",NaN,NaN,"BPIFB2"
ENSG00000078902.16,0,NaN,NaN,NaN,NaN,NaN,"Low",NaN,NaN,"TOLLIP"
ENSG00000078967.13,0,NaN,NaN,NaN,NaN,NaN,"Low",NaN,NaN,"UBE2D4"
ENSG00000079101.16,0,NaN,NaN,NaN,NaN,NaN,"Low",NaN,NaN,"CLUL1"
ENSG00000079102.16,0,NaN,NaN,NaN,NaN,NaN,"Low",NaN,NaN,"RUNX1T1"
ENSG00000079112.10,0,NaN,NaN,NaN,NaN,NaN,"Low",NaN,NaN,"CDH17"
ENSG00000079134.12,0,NaN,NaN,NaN,NaN,NaN,"Low",NaN,NaN,"THOC1"
ENSG00000079150.18,0,NaN,NaN,NaN,NaN,NaN,"Low",NaN,NaN,"FKBP7"
ENSG00000079156.17,0.202634441569944,-0.32159658863682,3.64581375088643,-0.0882098238174202,0.929709909478291,NaN,"Low",0.225126385710964,0.180142497428924,"OSBPL6"
ENSG00000079215.14,0,NaN,NaN,NaN,NaN,NaN,"Low",NaN,NaN,"SLC1A3"
ENSG00000079257.8,0,NaN,NaN,NaN,NaN,NaN,"Low",NaN,NaN,"LXN"
ENSG00000079263.19,0,NaN,NaN,NaN,NaN,NaN,"Low",NaN,NaN,"SP140"
ENSG00000079277.21,0,NaN,NaN,NaN,NaN,NaN,"Low",NaN,NaN,"MKNK1"
ENSG00000079308.19,0,NaN,NaN,NaN,NaN,NaN,"Low",NaN,NaN,"TNS1"
ENSG00000079313.15,0,NaN,NaN,NaN,NaN,NaN,"Low",NaN,NaN,"REXO1"
ENSG00000079332.15,0.524428858336033,1.3372344105773,3.60286338341202,0.371158789071514,0.710519265817811,NaN,"Low",0.297407808537076,0.75144990813499,"SAR1A"
ENSG00000079335.20,0,NaN,NaN,NaN,NaN,NaN,"Low",NaN,NaN,"CDC14A"
ENSG00000079337.16,0,NaN,NaN,NaN,NaN,NaN,"Low",NaN,NaN,"RAPGEF3"
ENSG00000079385.22,0,NaN,NaN,NaN,NaN,NaN,"Low",NaN,NaN,"CEACAM1"
ENSG00000079387.14,0,NaN,NaN,NaN,NaN,NaN,"Low",NaN,NaN,"SENP1"
ENSG00000079393.20,0,NaN,NaN,NaN,NaN,NaN,"Low",NaN,NaN,"DUSP13"
ENSG00000079432.7,0,NaN,NaN,NaN,NaN,NaN,"Low",NaN,NaN,"CIC"
ENSG00000079435.10,0,NaN,NaN,NaN,NaN,NaN,"Low",NaN,NaN,"LIPE"
ENSG00000079459.13,0,NaN,NaN,NaN,NaN,NaN,"Low",NaN,NaN,"FDFT1"
ENSG00000079462.7,0,NaN,NaN,NaN,NaN,NaN,"Low",NaN,NaN,"PAFAH1B3"
ENSG00000079482.13,0,NaN,NaN,NaN,NaN,NaN,"Low",NaN,NaN,"OPHN1"
ENSG00000079557.5,0,NaN,NaN,NaN,NaN,NaN,"Low",NaN,NaN,"AFM"
ENSG00000079616.12,0,NaN,NaN,NaN,NaN,NaN,"Low",NaN,NaN,"KIF22"
ENSG00000079689.14,0,NaN,NaN,NaN,NaN,NaN,"Low",NaN,NaN,"SCGN"
ENSG00000079691.18,0,NaN,NaN,NaN,NaN,NaN,"Low",NaN,NaN,"CARMIL1"
ENSG00000079785.15,0,NaN,NaN,NaN,NaN,NaN,"Low",NaN,NaN,"DDX1"
ENSG00000079805.16,0.202634441569944,-0.32159658863682,3.64581375088643,-0.0882098238174203,0.929709909478291,NaN,"Low",0.225126385710964,0.180142497428924,"DNM2"
ENSG00000079819.19,0,NaN,NaN,NaN,NaN,NaN,"Low",NaN,NaN,"EPB41L2"
ENSG00000079841.18,0,NaN,NaN,NaN,NaN,NaN,"Low",NaN,NaN,"RIMS1"
ENSG00000079931.15,0,NaN,NaN,NaN,NaN,NaN,"Low",NaN,NaN,"MOXD1"
ENSG00000079950.14,0,NaN,NaN,NaN,NaN,NaN,"Low",NaN,NaN,"STX7"
ENSG00000079974.17,0,NaN,NaN,NaN,NaN,NaN,"Low",NaN,NaN,"RABL2B"
ENSG00000079999.14,0,NaN,NaN,NaN,NaN,NaN,"Low",NaN,NaN,"KEAP1"
ENSG00000080007.8,0,NaN,NaN,NaN,NaN,NaN,"Low",NaN,NaN,"DDX43"
ENSG00000080031.10,0,NaN,NaN,NaN,NaN,NaN,"Low",NaN,NaN,"PTPRH"
ENSG00000080166.16,0,NaN,NaN,NaN,NaN,NaN,"Low",NaN,NaN,"DCT"
ENSG00000080189.15,0,NaN,NaN,NaN,NaN,NaN,"Low",NaN,NaN,"SLC35C2"
ENSG00000080200.10,0,NaN,NaN,NaN,NaN,NaN,"Low",NaN,NaN,"CRYBG3"
ENSG00000080224.17,0,NaN,NaN,NaN,NaN,NaN,"Low",NaN,NaN,"EPHA6"
ENSG00000080293.9,0,NaN,NaN,NaN,NaN,NaN,"Low",NaN,NaN,"SCTR"
ENSG00000080298.15,0,NaN,NaN,NaN,NaN,NaN,"Low",NaN,NaN,"RFX3"
ENSG00000080371.6,0,NaN,NaN,NaN,NaN,NaN,"Low",NaN,NaN,"RAB21"
ENSG00000080493.17,0,NaN,NaN,NaN,NaN,NaN,"Low",NaN,NaN,"SLC4A4"
ENSG00000080503.24,0.0900276126601493,-0.32159658863682,3.64581375088643,-0.0882098238174203,0.929709909478291,NaN,"Low",0.100020464908826,0.080034760411473,"SMARCA2"
ENSG00000080511.5,0,NaN,NaN,NaN,NaN,NaN,"Low",NaN,NaN,"RDH8"
ENSG00000080546.13,0,NaN,NaN,NaN,NaN,NaN,"Low",NaN,NaN,"SESN1"
ENSG00000080561.13,0,NaN,NaN,NaN,NaN,NaN,"Low",NaN,NaN,"MID2"
ENSG00000080572.12,0,NaN,NaN,NaN,NaN,NaN,"Low",NaN,NaN,"PIH1D3"
ENSG00000080573.7,0,NaN,NaN,NaN,NaN,NaN,"Low",NaN,NaN,"COL5A3"
ENSG00000080603.17,0,NaN,NaN,NaN,NaN,NaN,"Low",NaN,NaN,"SRCAP"
ENSG00000080608.10,0,NaN,NaN,NaN,NaN,NaN,"Low",NaN,NaN,"PUM3"
ENSG00000080618.16,0,NaN,NaN,NaN,NaN,NaN,"Low",NaN,NaN,"CPB2"
ENSG00000080644.16,0,NaN,NaN,NaN,NaN,NaN,"Low",NaN,NaN,"CHRNA3"
ENSG00000080709.15,0,NaN,NaN,NaN,NaN,NaN,"Low",NaN,NaN,"KCNN2"
ENSG00000080802.18,0,NaN,NaN,NaN,NaN,NaN,"Low",NaN,NaN,"CNOT4"
ENSG00000080815.19,0,NaN,NaN,NaN,NaN,NaN,"Low",NaN,NaN,"PSEN1"
ENSG00000080819.9,0,NaN,NaN,NaN,NaN,NaN,"Low",NaN,NaN,"CPOX"
ENSG00000080822.17,0,NaN,NaN,NaN,NaN,NaN,"Low",NaN,NaN,"CLDND1"
ENSG00000080823.23,0,NaN,NaN,NaN,NaN,NaN,"Low",NaN,NaN,"MOK"
ENSG00000080845.17,0,NaN,NaN,NaN,NaN,NaN,"Low",NaN,NaN,"DLGAP4"
ENSG00000080854.15,0,NaN,NaN,NaN,NaN,NaN,"Low",NaN,NaN,"IGSF9B"
ENSG00000080910.13,0,NaN,NaN,NaN,NaN,NaN,"Low",NaN,NaN,"CFHR2"
ENSG00000080947.15,0,NaN,NaN,NaN,NaN,NaN,"Low",NaN,NaN,"CROCCP3"
ENSG00000080986.13,0,NaN,NaN,NaN,NaN,NaN,"Low",NaN,NaN,"NDC80"
ENSG00000081014.11,0,NaN,NaN,NaN,NaN,NaN,"Low",NaN,NaN,"AP4E1"
ENSG00000081019.13,0,NaN,NaN,NaN,NaN,NaN,"Low",NaN,NaN,"RSBN1"
ENSG00000081026.19,0,NaN,NaN,NaN,NaN,NaN,"Low",NaN,NaN,"MAGI3"
ENSG00000081041.9,0,NaN,NaN,NaN,NaN,NaN,"Low",NaN,NaN,"CXCL2"
ENSG00000081051.8,0,NaN,NaN,NaN,NaN,NaN,"Low",NaN,NaN,"AFP"
ENSG00000081052.12,0,NaN,NaN,NaN,NaN,NaN,"Low",NaN,NaN,"COL4A4"
ENSG00000081059.20,0.202634441569944,-0.32159658863682,3.64581375088643,-0.0882098238174203,0.929709909478291,NaN,"Low",0.225126385710964,0.180142497428924,"TCF7"
ENSG00000081087.15,0,NaN,NaN,NaN,NaN,NaN,"Low",NaN,NaN,"OSTM1"
ENSG00000081138.14,0,NaN,NaN,NaN,NaN,NaN,"Low",NaN,NaN,"CDH7"
ENSG00000081148.12,0,NaN,NaN,NaN,NaN,NaN,"Low",NaN,NaN,"IMPG2"
ENSG00000081154.12,0,NaN,NaN,NaN,NaN,NaN,"Low",NaN,NaN,"PCNP"
ENSG00000081177.18,0,NaN,NaN,NaN,NaN,NaN,"Low",NaN,NaN,"EXD2"
ENSG00000081181.8,0,NaN,NaN,NaN,NaN,NaN,"Low",NaN,NaN,"ARG2"
ENSG00000081189.15,0,NaN,NaN,NaN,NaN,NaN,"Low",NaN,NaN,"MEF2C"
ENSG00000081237.20,0,NaN,NaN,NaN,NaN,NaN,"Low",NaN,NaN,"PTPRC"
ENSG00000081248.11,0,NaN,NaN,NaN,NaN,NaN,"Low",NaN,NaN,"CACNA1S"
ENSG00000081277.12,0,NaN,NaN,NaN,NaN,NaN,"Low",NaN,NaN,"PKP1"
ENSG00000081307.12,0,NaN,NaN,NaN,NaN,NaN,"Low",NaN,NaN,"UBA5"
ENSG00000081320.11,0,NaN,NaN,NaN,NaN,NaN,"Low",NaN,NaN,"STK17B"
ENSG00000081377.17,0,NaN,NaN,NaN,NaN,NaN,"Low",NaN,NaN,"CDC14B"
ENSG00000081386.12,0,NaN,NaN,NaN,NaN,NaN,"Low",NaN,NaN,"ZNF510"
ENSG00000081479.15,0,NaN,NaN,NaN,NaN,NaN,"Low",NaN,NaN,"LRP2"
ENSG00000081665.14,0,NaN,NaN,NaN,NaN,NaN,"Low",NaN,NaN,"ZNF506"
ENSG00000081692.12,1.21738344923883,2.79129244946866,3.34022843736918,0.835659147811797,0.403346683659055,NaN,"Low",0.307323184528569,2.12744371394909,"JMJD4"
ENSG00000081721.12,0,NaN,NaN,NaN,NaN,NaN,"Low",NaN,NaN,"DUSP12"
ENSG00000081760.17,0,NaN,NaN,NaN,NaN,NaN,"Low",NaN,NaN,"AACS"
ENSG00000081791.9,0,NaN,NaN,NaN,NaN,NaN,"Low",NaN,NaN,"DELE1"
ENSG00000081800.9,0,NaN,NaN,NaN,NaN,NaN,"Low",NaN,NaN,"SLC13A1"
ENSG00000081803.16,0,NaN,NaN,NaN,NaN,NaN,"Low",NaN,NaN,"CADPS2"
ENSG00000081818.4,0,NaN,NaN,NaN,NaN,NaN,"Low",NaN,NaN,"PCDHB4"
ENSG00000081842.18,0,NaN,NaN,NaN,NaN,NaN,"Low",NaN,NaN,"PCDHA6"
ENSG00000081853.15,0,NaN,NaN,NaN,NaN,NaN,"Low",NaN,NaN,"PCDHGA2"
ENSG00000081870.11,0,NaN,NaN,NaN,NaN,NaN,"Low",NaN,NaN,"HSPB11"
ENSG00000081913.14,0,NaN,NaN,NaN,NaN,NaN,"Low",NaN,NaN,"PHLPP1"
ENSG00000081923.14,0,NaN,NaN,NaN,NaN,NaN,"Low",NaN,NaN,"ATP8B1"
ENSG00000081985.11,0,NaN,NaN,NaN,NaN,NaN,"Low",NaN,NaN,"IL12RB2"
ENSG00000082014.16,0,NaN,NaN,NaN,NaN,NaN,"Low",NaN,NaN,"SMARCD3"
ENSG00000082068.9,0,NaN,NaN,NaN,NaN,NaN,"Low",NaN,NaN,"WDR70"
ENSG00000082074.18,0,NaN,NaN,NaN,NaN,NaN,"Low",NaN,NaN,"FYB1"
ENSG00000082126.18,0,NaN,NaN,NaN,NaN,NaN,"Low",NaN,NaN,"MPP4"
ENSG00000082146.13,0,NaN,NaN,NaN,NaN,NaN,"Low",NaN,NaN,"STRADB"
ENSG00000082153.18,0,NaN,NaN,NaN,NaN,NaN,"Low",NaN,NaN,"BZW1"
ENSG00000082175.15,0,NaN,NaN,NaN,NaN,NaN,"Low",NaN,NaN,"PGR"
ENSG00000082196.20,0,NaN,NaN,NaN,NaN,NaN,"Low",NaN,NaN,"C1QTNF3"
ENSG00000082212.13,0,NaN,NaN,NaN,NaN,NaN,"Low",NaN,NaN,"ME2"
ENSG00000082213.18,0,NaN,NaN,NaN,NaN,NaN,"Low",NaN,NaN,"C5orf22"
ENSG00000082258.13,0,NaN,NaN,NaN,NaN,NaN,"Low",NaN,NaN,"CCNT2"
ENSG00000082269.16,0,NaN,NaN,NaN,NaN,NaN,"Low",NaN,NaN,"FAM135A"
ENSG00000082293.13,0,NaN,NaN,NaN,NaN,NaN,"Low",NaN,NaN,"COL19A1"
ENSG00000082397.17,0,NaN,NaN,NaN,NaN,NaN,"Low",NaN,NaN,"EPB41L3"
ENSG00000082438.17,0,NaN,NaN,NaN,NaN,NaN,"Low",NaN,NaN,"COBLL1"
ENSG00000082458.12,0,NaN,NaN,NaN,NaN,NaN,"Low",NaN,NaN,"DLG3"
ENSG00000082482.13,0,NaN,NaN,NaN,NaN,NaN,"Low",NaN,NaN,"KCNK2"
ENSG00000082497.12,0,NaN,NaN,NaN,NaN,NaN,"Low",NaN,NaN,"SERTAD4"
ENSG00000082512.15,0,NaN,NaN,NaN,NaN,NaN,"Low",NaN,NaN,"TRAF5"
ENSG00000082515.18,0,NaN,NaN,NaN,NaN,NaN,"Low",NaN,NaN,"MRPL22"
ENSG00000082516.9,0,NaN,NaN,NaN,NaN,NaN,"Low",NaN,NaN,"GEMIN5"
ENSG00000082556.12,0,NaN,NaN,NaN,NaN,NaN,"Low",NaN,NaN,"OPRK1"
ENSG00000082641.16,0,NaN,NaN,NaN,NaN,NaN,"Low",NaN,NaN,"NFE2L1"
ENSG00000082684.16,0,NaN,NaN,NaN,NaN,NaN,"Low",NaN,NaN,"SEMA5B"
ENSG00000082701.15,0,NaN,NaN,NaN,NaN,NaN,"Low",NaN,NaN,"GSK3B"
ENSG00000082781.12,0,NaN,NaN,NaN,NaN,NaN,"Low",NaN,NaN,"ITGB5"
ENSG00000082805.20,0,NaN,NaN,NaN,NaN,NaN,"Low",NaN,NaN,"ERC1"
ENSG00000082898.17,0,NaN,NaN,NaN,NaN,NaN,"Low",NaN,NaN,"XPO1"
ENSG00000082929.8,0,NaN,NaN,NaN,NaN,NaN,"Low",NaN,NaN,"LINC01587"
ENSG00000082996.19,0,NaN,NaN,NaN,NaN,NaN,"Low",NaN,NaN,"RNF13"
ENSG00000083067.22,0,NaN,NaN,NaN,NaN,NaN,"Low",NaN,NaN,"TRPM3"
ENSG00000083097.14,0,NaN,NaN,NaN,NaN,NaN,"Low",NaN,NaN,"DOP1A"
ENSG00000083099.11,0,NaN,NaN,NaN,NaN,NaN,"Low",NaN,NaN,"LYRM2"
ENSG00000083123.15,0,NaN,NaN,NaN,NaN,NaN,"Low",NaN,NaN,"BCKDHB"
ENSG00000083168.11,0.313108383904282,0.493559908895574,3.62212069864293,0.136262689722209,0.891613618012071,NaN,"Low",0.260066011897096,0.366150755911469,"KAT6A"
ENSG00000083223.18,0,NaN,NaN,NaN,NaN,NaN,"Low",NaN,NaN,"TUT7"
ENSG00000083290.20,0,NaN,NaN,NaN,NaN,NaN,"Low",NaN,NaN,"ULK2"
ENSG00000083307.12,0,NaN,NaN,NaN,NaN,NaN,"Low",NaN,NaN,"GRHL2"
ENSG00000083312.17,0,NaN,NaN,NaN,NaN,NaN,"Low",NaN,NaN,"TNPO1"
ENSG00000083444.17,0,NaN,NaN,NaN,NaN,NaN,"Low",NaN,NaN,"PLOD1"
ENSG00000083454.22,0,NaN,NaN,NaN,NaN,NaN,"Low",NaN,NaN,"P2RX5"
ENSG00000083457.12,0,NaN,NaN,NaN,NaN,NaN,"Low",NaN,NaN,"ITGAE"
ENSG00000083520.15,0,NaN,NaN,NaN,NaN,NaN,"Low",NaN,NaN,"DIS3"
ENSG00000083535.16,0,NaN,NaN,NaN,NaN,NaN,"Low",NaN,NaN,"PIBF1"
ENSG00000083544.14,0,NaN,NaN,NaN,NaN,NaN,"Low",NaN,NaN,"TDRD3"
ENSG00000083622.8,0,NaN,NaN,NaN,NaN,NaN,"Low",NaN,NaN,"AC000061.1"
ENSG00000083635.8,0,NaN,NaN,NaN,NaN,NaN,"Low",NaN,NaN,"NUFIP1"
ENSG00000083642.19,0,NaN,NaN,NaN,NaN,NaN,"Low",NaN,NaN,"PDS5B"
ENSG00000083720.13,0,NaN,NaN,NaN,NaN,NaN,"Low",NaN,NaN,"OXCT1"
ENSG00000083750.12,0,NaN,NaN,NaN,NaN,NaN,"Low",NaN,NaN,"RRAGB"
ENSG00000083782.8,0,NaN,NaN,NaN,NaN,NaN,"Low",NaN,NaN,"EPYC"
ENSG00000083799.17,2693.76134110052,-4.70571540058082,0.713236697522582,-6.5976910847774,NaN,NaN,"OK",5188.68626672455,198.836415476495,"CYLD"
ENSG00000083807.10,0,NaN,NaN,NaN,NaN,NaN,"Low",NaN,NaN,"SLC27A5"
ENSG00000083812.12,0,NaN,NaN,NaN,NaN,NaN,"Low",NaN,NaN,"ZNF324"
ENSG00000083814.13,0,NaN,NaN,NaN,NaN,NaN,"Low",NaN,NaN,"ZNF671"
ENSG00000083817.9,0,NaN,NaN,NaN,NaN,NaN,"Low",NaN,NaN,"ZNF416"
ENSG00000083828.16,0,NaN,NaN,NaN,NaN,NaN,"Low",NaN,NaN,"ZNF586"
ENSG00000083844.10,0,NaN,NaN,NaN,NaN,NaN,"Low",NaN,NaN,"ZNF264"
ENSG00000083845.9,0,NaN,NaN,NaN,NaN,NaN,"Low",NaN,NaN,"RPS5"
ENSG00000083857.14,0,NaN,NaN,NaN,NaN,NaN,"Low",NaN,NaN,"FAT1"
ENSG00000083896.12,0,NaN,NaN,NaN,NaN,NaN,"Low",NaN,NaN,"YTHDC1"
ENSG00000083937.9,0,NaN,NaN,NaN,NaN,NaN,"Low",NaN,NaN,"CHMP2B"
ENSG00000084070.12,0,NaN,NaN,NaN,NaN,NaN,"Low",NaN,NaN,"SMAP2"
ENSG00000084073.9,0,NaN,NaN,NaN,NaN,NaN,"Low",NaN,NaN,"ZMPSTE24"
ENSG00000084090.13,0.180055225320299,0.486125561472838,3.62525415236209,0.134094201686824,0.893328084618753,NaN,"Low",0.150003631310132,0.210106819330465,"STARD7"
ENSG00000084092.7,0,NaN,NaN,NaN,NaN,NaN,"Low",NaN,NaN,"NOA1"
ENSG00000084093.17,0,NaN,NaN,NaN,NaN,NaN,"Low",NaN,NaN,"REST"
ENSG00000084110.11,0,NaN,NaN,NaN,NaN,NaN,"Low",NaN,NaN,"HAL"
ENSG00000084112.15,0,NaN,NaN,NaN,NaN,NaN,"Low",NaN,NaN,"SSH1"
ENSG00000084207.17,0,NaN,NaN,NaN,NaN,NaN,"Low",NaN,NaN,"GSTP1"
ENSG00000084234.17,0,NaN,NaN,NaN,NaN,NaN,"Low",NaN,NaN,"APLP2"
ENSG00000084444.14,0,NaN,NaN,NaN,NaN,NaN,"Low",NaN,NaN,"FAM234B"
ENSG00000084453.16,0,NaN,NaN,NaN,NaN,NaN,"Low",NaN,NaN,"SLCO1A2"
ENSG00000084463.8,0,NaN,NaN,NaN,NaN,NaN,"Low",NaN,NaN,"WBP11"
ENSG00000084623.11,0,NaN,NaN,NaN,NaN,NaN,"Low",NaN,NaN,"EIF3I"
ENSG00000084628.10,0,NaN,NaN,NaN,NaN,NaN,"Low",NaN,NaN,"NKAIN1"
ENSG00000084636.18,0,NaN,NaN,NaN,NaN,NaN,"Low",NaN,NaN,"COL16A1"
ENSG00000084652.16,0,NaN,NaN,NaN,NaN,NaN,"Low",NaN,NaN,"TXLNA"
ENSG00000084674.14,0,NaN,NaN,NaN,NaN,NaN,"Low",NaN,NaN,"APOB"
ENSG00000084676.15,0,NaN,NaN,NaN,NaN,NaN,"Low",NaN,NaN,"NCOA1"
ENSG00000084693.16,0,NaN,NaN,NaN,NaN,NaN,"Low",NaN,NaN,"AGBL5"
ENSG00000084710.14,0,NaN,NaN,NaN,NaN,NaN,"Low",NaN,NaN,"EFR3B"
ENSG00000084731.15,0,NaN,NaN,NaN,NaN,NaN,"Low",NaN,NaN,"KIF3C"
ENSG00000084733.11,0,NaN,NaN,NaN,NaN,NaN,"Low",NaN,NaN,"RAB10"
ENSG00000084734.9,0,NaN,NaN,NaN,NaN,NaN,"Low",NaN,NaN,"GCKR"
ENSG00000084754.12,0,NaN,NaN,NaN,NaN,NaN,"Low",NaN,NaN,"HADHA"
ENSG00000084764.12,0,NaN,NaN,NaN,NaN,NaN,"Low",NaN,NaN,"MAPRE3"
ENSG00000084774.14,0,NaN,NaN,NaN,NaN,NaN,"Low",NaN,NaN,"CAD"
ENSG00000085063.16,0,NaN,NaN,NaN,NaN,NaN,"Low",NaN,NaN,"CD59"
ENSG00000085117.12,0,NaN,NaN,NaN,NaN,NaN,"Low",NaN,NaN,"CD82"
ENSG00000085185.15,0,NaN,NaN,NaN,NaN,NaN,"Low",NaN,NaN,"BCORL1"
[truncated: 58,611 more rows]

## Sheet: control vs. KRAS- metastases
control vs. KRAS- metastases_genes
gene_id,"baseMean","log2FoldChange","lfcSE","stat","pvalue","padj","status","control","comparison","gene_name"
ENSG00000171345.13,395239.797090806,-6.36161862940168,0.732260311976531,-8.68764635383594,3.70025561514078e-18,1.48750275728659e-15,"OK",780982.229301971,9497.36487964011,"KRT19"
ENSG00000119950.21,3909.67209641721,-4.03425681790653,0.470518359692335,-8.57406886427232,9.9891647542687e-18,2.00782211560801e-15,"OK",7369.55506281563,449.789130018798,"MXI1"
ENSG00000122194.18,1555.1670744737,11.9238128090855,1.43333703795313,8.31891766790124,8.87701837388343e-17,1.18952046210038e-14,"OK",0.800331602425863,3109.53381734497,"PLG"
ENSG00000118785.14,7793.33305425474,6.37255668527701,0.779238693610169,8.17792640115613,2.88770049229588e-16,2.90213899475736e-14,"OK",185.871336716711,15400.7947717928,"SPP1"
ENSG00000147883.12,619.511332075476,-4.52213806579855,0.562870727221784,-8.03406154752248,9.42978537242906e-16,7.58154743943297e-14,"OK",1187.34786773249,51.6747964184586,"CDKN2B"
ENSG00000131981.16,103393.839599603,-4.7065714150207,0.63357228871135,-7.42862574465434,1.09731735984287e-13,7.35202631094724e-12,"OK",199160.160264365,7627.51893484153,"LGALS3"
ENSG00000131482.10,632.222151686077,7.61538244000597,1.05113790398046,7.24489375862859,4.32778312703641e-13,2.48538402438377e-11,"OK",6.41552252311672,1258.02878084904,"G6PC"
ENSG00000124762.13,9232.69910719042,-5.27022423224432,0.733069057689245,-7.18926024358051,6.5143302853172e-13,3.2734509683719e-11,"OK",17999.0042707683,466.393943612572,"CDKN1A"
ENSG00000141959.17,22219.5577976168,-4.92476432708962,0.696371966090414,-7.07203128055015,1.52681990732495e-12,6.81979558605146e-11,"OK",43022.6836496206,1416.43194561304,"PFKL"
ENSG00000182117.5,2680.48164635258,-2.83442264623676,0.408907820810129,-6.93169096306643,4.15839615040519e-12,1.67167525246289e-10,"OK",4701.76685310199,659.196439603166,"NOP10"
ENSG00000164692.17,18322.4357738934,-4.12718183852102,0.604187369206624,-6.83096345416909,8.4346221003805e-12,3.08247098577542e-10,"OK",34661.3369534123,1983.53459437443,"COL1A2"
ENSG00000138685.15,116.444156991744,-4.3980858540516,0.659218927944114,-6.6716619739178,2.52922597409521e-11,8.47290701321896e-10,"OK",222.342810362,10.5455036214882,"FGF2"
ENSG00000196411.10,391.799320476717,3.39473961989979,0.51358787949384,6.60985150826658,3.84705712368772e-11,1.18962843363266e-09,"OK",68.0346313495855,715.564009603849,"EPHB4"
ENSG00000136492.8,645.416694492004,5.62153157452031,0.858527337260641,6.54787719684884,5.83606766581848e-11,1.67578514404216e-09,"OK",25.6973072100695,1265.13608177394,"BRIP1"
ENSG00000175595.14,1891.42549106442,-3.97733120682337,0.62320214583633,-6.38208843373901,1.74689028275364e-10,4.68166595777975e-09,"OK",3557.01668102486,225.834301103978,"ERCC4"
ENSG00000122786.20,4389.89648113587,-4.19253661188037,0.661136935093842,-6.34140431329144,2.27680151149725e-10,5.72046379763684e-09,"OK",8324.51198501331,455.280977258424,"CALD1"
ENSG00000148926.10,4900.98559074828,-3.98953324696639,0.632044068671312,-6.31211246923529,2.7525206526129e-10,6.50890177853167e-09,"OK",9221.43494805361,580.536233442952,"ADM"
ENSG00000130826.18,1737.32072765005,3.37875510231195,0.554802442137076,6.09001483356332,1.1290022637842e-09,2.52143838911806e-08,"OK",304.74618660417,3169.89526869593,"DKC1"
ENSG00000064933.17,230.556617140714,2.89670325826449,0.482505418373941,6.0034626513138,1.93153213136082e-09,4.08671535161605e-08,"OK",54.5875297776917,406.525704503737,"PMS1"
ENSG00000138376.11,142.310605410556,9.60311819643009,1.62040810881135,5.92635777629775,3.09727391897504e-09,6.22552057713983e-08,"OK",0.365495955709611,284.255714865402,"BARD1"
ENSG00000137752.24,624.535297248387,-3.98407456050178,0.674341096759747,-5.90809989135396,3.4607615865087e-09,6.51968893727288e-08,"OK",1174.82877169587,74.2418228009069,"CASP1"
ENSG00000175054.16,1871.93796025297,-3.82860790565209,0.6485791185519,-5.9030699511269,3.56798897064685e-09,6.51968893727288e-08,"OK",3497.69408715796,246.18183334798,"ATR"
ENSG00000041880.14,501.315914558931,-3.08137019799254,0.526261232156217,-5.85521032086561,4.764067274961e-09,8.32676106319271e-08,"OK",896.692181134362,105.939647983501,"PARP3"
ENSG00000101412.13,175.211812025674,4.46813370293118,0.777380382950768,5.7476800301689,9.04762452599205e-09,1.51547710810367e-07,"OK",15.1481472995245,335.275476751824,"E2F1"
ENSG00000079739.17,7241.44882337799,-3.55539732861737,0.622092066585683,-5.71522692473956,1.09557723877191e-08,1.76168819994524e-07,"OK",13347.5705996775,1135.32704707843,"PGM1"
ENSG00000149554.13,606.321864045011,3.2025112965912,0.56678069515431,5.65035352116095,1.60118197691887e-08,2.47567367200534e-07,"OK",118.821438873154,1093.82228921687,"CHEK1"
ENSG00000123415.15,1363.38187896911,-2.97963191805331,0.53588402318287,-5.56021786273056,2.69438094532062e-08,4.01163385192181e-07,"OK",2419.96694078009,306.796817158129,"SMUG1"
ENSG00000116717.13,833.084716021517,-2.5297175077106,0.461466686853361,-5.48190710137753,4.20765176310826e-08,6.04098574560543e-07,"OK",1420.22533411369,245.944097929345,"GADD45A"
ENSG00000142208.16,4287.13692131996,-2.94158311224289,0.541650707668916,-5.43077498209591,5.6109847524169e-08,7.77798576024688e-07,"OK",7586.7430951924,987.53074744752,"AKT1"
ENSG00000221914.11,60.0004224144748,8.31343837718758,1.53984039459649,5.39889614947146,6.70521714013133e-08,8.98499096777598e-07,"OK",0.376033854048751,119.624810974901,"PPP2R2A"
ENSG00000185379.20,62.7836425575966,8.4258168331642,1.58845784047688,5.30440066991935,1.13043776325931e-07,1.46592251880723e-06,"OK",0.364075836770159,125.203209278423,"RAD51D"
ENSG00000100985.7,248.45759463815,5.01283993035669,0.965638863844038,5.1912160105088,2.08925066984267e-07,2.60351994392795e-06,"OK",14.9286230239219,481.986566252379,"MMP9"
ENSG00000205250.9,6366.36107776029,-3.2157934580244,0.619973108531383,-5.18698861897752,2.13721786441846e-07,2.60351994392795e-06,"OK",11495.4231298769,1237.2990256437,"E2F4"
ENSG00000074800.16,6677.11191416664,2.42095488017052,0.468546800122016,5.16694357861387,2.37953054802401e-07,2.81344494207545e-06,"OK",2101.28891652485,11252.9349118084,"ENO1"
ENSG00000134107.5,1781.07334997855,3.04913434257878,0.594325164136863,5.13041433641302,2.89105105236112e-07,3.32057863728335e-06,"OK",383.969879857341,3178.17682009977,"BHLHE40"
ENSG00000006118.14,230.362323308017,4.1642088925182,0.815890999303242,5.10387894470508,3.32761181469062e-07,3.71583319307119e-06,"OK",24.3398462470437,436.38480036899,"TMEM132A"
ENSG00000023445.14,1418.60096395945,-2.89171533676162,0.568116234622776,-5.09000651720804,3.58051208355185e-07,3.89017799348066e-06,"OK",2500.30302890556,336.898899013343,"BIRC3"
ENSG00000174371.17,121.775222497744,3.07056339361465,0.605397205750819,5.07198144366476,3.93694786076256e-07,4.1648764211225e-06,"OK",25.9068284242889,217.643616571199,"EXO1"
ENSG00000169242.12,9943.21258278193,-3.36085813805151,0.666232646080974,-5.04457137881387,4.54539130281436e-07,4.68524949674711e-06,"OK",18122.4302604821,1763.9949050818,"EFNA1"
ENSG00000100292.17,3799.37395723494,-3.90461091476145,0.776908310409756,-5.02583234397645,5.01253666008213e-07,4.97076854414543e-06,"OK",7123.12213669387,475.625777776011,"HMOX1"
ENSG00000102755.12,329.341687724167,2.86795923923672,0.570890799207715,5.02365643870402,5.0696893111931e-07,4.97076854414543e-06,"OK",79.3564057881428,579.32696966019,"FLT1"
ENSG00000166483.11,943.030635191102,3.03121749447624,0.620457520674604,4.88545531881134,1.03190106075258e-06,9.87676729577466e-06,"OK",205.565418013137,1680.49585236907,"WEE1"
ENSG00000116741.8,712.437667399091,-3.03485085553826,0.63417182601596,-4.7855340320052,1.70533286121068e-06,1.59428793071324e-05,"OK",1269.92359638209,154.951738416089,"RGS2"
ENSG00000170425.3,1029.15672238795,-2.47586974513475,0.522173504565072,-4.74146949910251,2.12173603956309e-06,1.93849519978264e-05,"OK",1744.69080034316,313.622644432746,"ADORA2B"
ENSG00000114023.15,4539.00863910268,-2.00655829055803,0.428358646433882,-4.6842950580379,2.80925087639367e-06,2.45504098328317e-05,"OK",7269.00760307252,1809.00967513283,"FAM162A"
ENSG00000132005.9,550.595458600009,-3.07371011301867,0.655888071129719,-4.68633330641983,2.78143160094764e-06,2.45504098328317e-05,"OK",984.283693207935,116.907223992084,"RFX1"
ENSG00000065057.9,321.73292405901,3.10275643313245,0.663752273608704,4.67456995101999,2.94570222971025e-06,2.51951552413515e-05,"OK",67.0934908060882,576.372357311932,"NTHL1"
ENSG00000039068.19,9732.7849900411,-1.96641155624463,0.443034642073621,-4.43850518560096,9.05858023849994e-06,7.5865609497437e-05,"OK",15499.4385313526,3966.13144872955,"CDH1"
ENSG00000083093.9,40.0173523122699,7.76440494998207,1.75407273674317,4.42650112925103,9.57738812911066e-06,7.70022005580497e-05,"OK",0.366409508284242,79.6682951162556,"PALB2"
ENSG00000185043.12,2676.43599417115,-2.2759000984356,0.51402342254849,-4.42761944028125,9.52788141344415e-06,7.70022005580497e-05,"OK",4436.75445112072,916.117537221582,"CIB1"
ENSG00000197299.12,76.9427399339504,3.19489969378276,0.723483763656367,4.41599363285814,1.00547043793933e-05,7.92547286375711e-05,"OK",15.1504486963975,138.735031171503,"BLM"
ENSG00000115392.11,20.0114153103141,6.72614685636431,1.54870152214906,4.34308790956101,1.40493882105079e-05,0.000108612578088926,"OK",0.374500961182105,39.648329659446,"FANCL"
ENSG00000164045.12,165.152282966747,3.91183810238558,0.90831167419193,4.30671344818474,1.6569803527743e-05,0.000125680396568919,"OK",20.5777639619841,309.72680197151,"CDC25A"
ENSG00000106366.8,489.398500255774,3.85348238783222,0.90492433182165,4.2583476345199,2.05943514394119e-05,0.000153313505160067,"OK",63.3326486388844,915.464351872664,"SERPINE1"
ENSG00000026025.16,17605.7217697548,-2.05640382719443,0.485191441414239,-4.23833491621455,2.25183673015405e-05,0.000164588793731259,"OK",28386.8350887809,6824.60845072874,"VIM"
ENSG00000123374.11,177.151781566451,2.20142012362597,0.52049438073975,4.22947913577322,2.34232999905452e-05,0.000168145832074986,"OK",63.2761933018499,291.027369831052,"CDK2"
ENSG00000116062.15,524.691704169227,2.18020374221239,0.516578491218559,4.22046945289862,2.43794092331662e-05,0.000171938991433909,"OK",189.687293870262,859.696114468192,"MSH6"
ENSG00000129355.7,148.943698808574,-2.5128147989028,0.596471724496644,-4.21279785059944,2.52226783760464e-05,0.000174819253571908,"OK",253.475149287581,44.412248329566,"CDKN2D"
ENSG00000162063.13,93.3910626679885,2.93169849688209,0.697194526539676,4.20499356389491,2.61089586584748e-05,0.000177894938656049,"OK",21.6431469312451,165.138978404732,"CCNF"
ENSG00000164078.13,1094.96185501806,-2.7857238736172,0.665304325826105,-4.18714228283152,2.8248874887857e-05,0.000186164716474074,"OK",1912.57172116763,277.351988868482,"MST1R"
ENSG00000170430.10,65.7828515302882,3.78745347326457,0.904375762825009,4.18792014221351,2.81522533882002e-05,0.000186164716474074,"OK",8.88465130829193,122.681051752285,"MGMT"
ENSG00000167258.14,91.6137100750593,8.97647925349147,2.15870602315933,4.15826849843784,3.20668983014641e-05,0.000207917630922396,"OK",0.363027593648099,182.864392556471,"CDK12"
ENSG00000094804.12,223.998627633948,2.58411774470919,0.625118752995632,4.13380294916101,3.56809428430144e-05,0.000226155865962225,"OK",64.0317354813017,383.965519786594,"CDC6"
ENSG00000165140.10,1546.89729724241,3.38553594721465,0.819399878765377,4.13172619980829,3.60049139840357e-05,0.000226155865962225,"OK",270.182469369661,2823.61212511516,"FBP1"
ENSG00000135446.17,1257.4227044236,2.1727554578894,0.53315420908069,4.07528520057236,4.5957986866465e-05,0.000284232472620292,"OK",456.511104445054,2058.33430440215,"CDK4"
ENSG00000182718.16,40409.6388895978,-2.55459256716933,0.629015169690838,-4.06125748672312,4.8809102859975e-05,0.000297291808328939,"OK",69063.7723371902,11755.5054420055,"ANXA2"
ENSG00000137801.11,363.21528166186,-2.6356326377212,0.657972295034674,-4.00568938481263,6.18368655883816e-05,0.00037102119353029,"OK",625.739867038088,100.690696285632,"THBS1"
ENSG00000012048.22,492.325311460815,1.99627951852523,0.500610763126672,3.98768797150313,6.67203362390924e-05,0.00039443492894287,"OK",197.33672014467,787.31390277696,"BRCA1"
ENSG00000020922.12,707.431088390829,2.19485387698851,0.555029967921097,3.9544781432424,7.67018828658441e-05,0.000446871839305353,"OK",253.630760430877,1161.23141635078,"MRE11"
ENSG00000113140.11,2555.13298031185,-2.42641579021517,0.62064032664831,-3.90953614522395,9.24735185071948e-05,0.000523582456899892,"OK",4308.72636778287,801.539592840841,"SPARC"
ENSG00000138764.15,495.538378640583,-2.21045560811677,0.564948252029993,-3.9126691695639,9.12815495137544e-05,0.000523582456899892,"OK",814.985951612135,176.090805669031,"CCNG2"
ENSG00000087245.13,68.6739521774513,-2.70626640124045,0.693268172515822,-3.90363571923343,9.47583729961553e-05,0.000529067582561867,"OK",119.098855820465,18.2490485344377,"MMP2"
ENSG00000122512.16,265.522735116388,2.18983276581615,0.576342927481397,3.7995309066872,0.000144970232807937,0.000798329227243709,"OK",95.4684031298416,435.577067102935,"PMS2"
ENSG00000026103.22,221.745195075035,-2.42509413423382,0.638861455944088,-3.7959625074737,0.000147071725962524,0.00079895721401263,"OK",373.875663786926,69.6147263631446,"FAS"
ENSG00000197019.5,510.058627821479,-1.95577361534675,0.520850394084878,-3.75496234150499,0.000173367542943571,0.000929250030177539,"OK",811.044225509019,209.073030133939,"SERTAD1"
ENSG00000170312.16,657.078461081132,2.16305169678313,0.577809985512195,3.74353464117743,0.000181449573183118,0.000959772742363334,"OK",239.870411251672,1074.28651091059,"CDK1"
ENSG00000112118.20,353.87659142782,2.33394913499766,0.624430732881119,3.73772303651492,0.000185694339959833,0.000969469151478606,"OK",117.142075003424,590.611107852217,"MCM3"
ENSG00000117525.14,252.749677805169,-2.04252422884621,0.553207240793056,-3.69215020743064,0.000222366061599422,0.0011460404713201,"OK",406.762398349812,98.7369572605263,"F3"
ENSG00000004799.8,1734.1100575423,-2.6803470092247,0.726642461745626,-3.6886737980955,0.000225426015548736,0.00114710453481762,"OK",3000.18057280149,468.039542283097,"PDK4"
ENSG00000158402.20,122.665988471378,2.22340399394646,0.607985227753328,3.65700331595645,0.000255181080656478,0.0012822849302988,"OK",43.2688846386678,202.063092304088,"CDC25C"
ENSG00000155229.21,351.350853391734,1.99031266038691,0.549272284290446,3.62354467412825,0.000290592984418894,0.00144220221896784,"OK",141.296817225055,561.404889558412,"MMS19"
ENSG00000134057.15,445.236584616201,2.34980643260392,0.649188722646479,3.61960451657988,0.000295053619711598,0.00144648237956173,"OK",146.037658556251,744.435510676152,"CCNB1"
ENSG00000196584.3,231.08257156276,1.88818657034004,0.534592514085806,3.53201086919255,0.000412412403818402,0.00199746730524094,"OK",98.2975303094958,363.867612816024,"XRCC2"
ENSG00000112242.15,259.267196464574,2.04197050991182,0.578670024355142,3.52873040587743,0.000417558278260005,0.00199831461738716,"OK",101.314317564855,417.220075364294,"E2F3"
ENSG00000116473.14,1442.70957480872,-1.99152640211901,0.567289224962101,-3.51060149653302,0.000447094091311597,0.00211449205537955,"OK",2305.61896254766,579.800187069786,"RAP1A"
ENSG00000035862.12,1695.70030549552,-2.29899784740208,0.657900622714275,-3.494445464905,0.000475047651110539,0.00222057157844694,"OK",2818.64092611192,572.759684879116,"TIMP2"
ENSG00000110092.3,2809.98048519957,1.61029355188114,0.461692515620073,3.48780518938767,0.000487002774382798,0.00223040228617151,"OK",1386.56980443488,4233.39116596427,"CCND1"
ENSG00000124253.11,140.461527568685,-3.48376370886695,0.99903673916111,-3.48712271762124,0.000488247266624609,0.00223040228617151,"OK",257.872194650241,23.0508604871293,"PCK1"
ENSG00000100146.17,17.1532691770542,-4.70556447134606,1.35162563807335,-3.48141107921979,0.000498779359680112,0.00225291351226298,"OK",33.0402649963249,1.2662733577835,"SOX10"
ENSG00000036257.13,1781.24902664696,-1.53358907103207,0.446877706244947,-3.43178692872958,0.00059961845760248,0.00259519572644263,"OK",2647.87652752377,914.62152577015,"CUL3"
ENSG00000100644.17,3406.04363047958,-1.78164665651705,0.519651685115359,-3.42854013091777,0.00060683681165574,0.00259519572644263,"OK",5277.20551171657,1534.8817492426,"HIF1A"
ENSG00000117632.23,3104.32449957888,1.55904606334521,0.453925794763123,3.43458354059563,0.000593465113747127,0.00259519572644263,"OK",1573.1681940826,4635.48080507515,"STMN1"
ENSG00000120156.21,65.9655476842162,2.58682500937615,0.75445488159614,3.42873387458692,0.000606403817562189,0.00259519572644263,"OK",18.8264531889727,113.10464217946,"TEK"
ENSG00000159399.9,2073.89221186078,-1.9220456095575,0.55995429214556,-3.43250446780728,0.000598034028362722,0.00259519572644263,"OK",3281.7863550449,865.998068676652,"HK2"
ENSG00000149925.20,15078.1492344672,-2.26546532067431,0.664405736501166,-3.40976183108307,0.00065019632856526,0.002751357095613,"OK",24964.1830043611,5192.11546457329,"ALDOA"
ENSG00000017427.16,251.29477435805,-2.78906116497791,0.819681950579364,-3.40261385895659,0.000667445383869416,0.00279492754495318,"OK",439.065490697679,63.5240580184219,"IGF1"
ENSG00000002016.18,228.282875384581,-1.86928297339695,0.553856549315127,-3.37503090955305,0.000738074006104467,0.00303621941059455,"OK",358.453616880169,98.1121338889924,"RAD52"
ENSG00000124942.14,1765.90328146453,-2.62770581232643,0.778752706809628,-3.37424934687102,0.000740172891139964,0.00303621941059455,"OK",3039.94054357562,491.866019353449,"AHNAK"
ENSG00000157456.8,507.377650371061,1.75726428817756,0.522198651443699,3.36512605560994,0.000765086964981964,0.00310671676689646,"OK",231.649422925493,783.105877816628,"CCNB2"
ENSG00000165806.20,867.967241493025,-1.77340692446876,0.528252959240348,-3.35711687639005,0.000787598120338643,0.00316614444376135,"OK",1343.0649597475,392.86952323855,"CASP7"
ENSG00000111186.13,35.3514724146023,-2.8706216825658,0.86664672365227,-3.31233200821238,0.000925216738453099,0.00368254583027867,"OK",62.1986600273465,8.50428480185805,"WNT5B"
ENSG00000067369.13,536.658245808795,2.27265129045774,0.697646244179929,3.25759840236681,0.00112359294692145,0.00438528509380992,"OK",184.03591985001,889.28057176758,"TP53BP1"
ENSG00000168496.4,685.821822830574,1.76449744599519,0.541248057395263,3.26005317134397,0.00111391329210697,0.00438528509380992,"OK",311.910424947415,1059.73322071373,"FEN1"
ENSG00000182481.9,903.335297271106,1.64172612313228,0.508426138598355,3.22903564253845,0.00124208413380763,0.00480113290183333,"OK",438.470827797932,1368.19976674428,"KPNA2"
ENSG00000114268.12,85.2111344392689,2.25948017839938,0.704437225194255,3.20749684654486,0.00133895528469973,0.00512628594713613,"OK",29.4431058113002,140.979163067238,"PFKFB4"
ENSG00000099250.18,243.905139043921,1.8130461473393,0.566511255482879,3.20037091901009,0.00137250831780183,0.00520517305430504,"OK",108.070046250062,379.74023183778,"NRP1"
ENSG00000183281.14,10.6297138888448,5.87624772181413,1.84656443902252,3.18225976718404,0.00146130688455549,0.00549014362234868,"OK",0.355871615129545,20.9035561625601,"PLGLB1"
ENSG00000162545.6,9100.30543894745,-1.6891664777471,0.534587543589223,-3.15975652258193,0.00157901031446979,0.00587742728163755,"OK",13892.471562105,4308.1393157899,"CAMK2N1"
ENSG00000154188.10,69.7950909491295,-2.47619745337004,0.785904020265181,-3.15076318420475,0.00162844468086815,0.00600582350191741,"OK",118.325095356731,21.2650865415282,"ANGPT1"
ENSG00000105976.15,830.009099198112,1.76379992399297,0.560966965082873,3.14421353445011,0.0016653387177461,0.00608605604121755,"OK",377.627541889744,1282.39065650648,"MET"
ENSG00000179776.19,241.266533350852,1.97440049503202,0.631345046471044,3.12729228821561,0.0017642443462677,0.00638942547026681,"OK",97.8838566638656,384.649210037839,"CDH5"
ENSG00000113522.14,3470.61135253331,-1.94096041764402,0.62123429872374,-3.12436132652611,0.00178191492506543,0.00639580178460984,"OK",5506.97071569372,1434.25198937289,"RAD50"
ENSG00000087586.17,640.794818703306,1.71329247304942,0.549166330626094,3.11980610882704,0.00180970117917972,0.00643805198256857,"OK",299.500991459752,982.08864594686,"AURKA"
ENSG00000105173.14,106.298102097494,2.10888137873404,0.679472139732627,3.10370544341066,0.00191113497295334,0.00673926543094073,"OK",40.0100728023933,172.586131392596,"CCNE1"
ENSG00000179262.10,1693.54672351692,-1.47100561773297,0.476795387389887,-3.08519263532659,0.00203420355469598,0.00711086807815465,"OK",2489.17238371729,897.921063316559,"RAD23A"
ENSG00000145386.10,582.091943426135,1.94107691729442,0.643984866358214,3.01416542328295,0.00257687259349878,0.00893019640160785,"OK",240.537749075973,923.646137776297,"CCNA2"
ENSG00000101224.17,465.122017660072,1.95353322594614,0.651450851817852,2.99874230035139,0.0027109649861745,0.0093145976448047,"OK",190.889011726347,739.355023593797,"CDC25B"
ENSG00000092330.18,414.287474412931,-1.51789159990751,0.509136905619174,-2.98130342380419,0.00287024252013833,0.0097782838397933,"OK",614.125026181007,214.449922644854,"TINF2"
ENSG00000164109.14,1570.40462623835,2.13288018208249,0.723974118572346,2.9460724180147,0.00321837040721196,0.0108721420478925,"OK",583.151632095908,2557.65762038078,"MAD2L1"
ENSG00000067182.7,1355.61123074034,-1.57308154239671,0.535214473000794,-2.93916106860282,0.00329101997374121,0.0110249169120331,"OK",2029.22180759253,682.000653888142,"TNFRSF1A"
ENSG00000122884.12,1204.23138399595,1.49785813983653,0.519994214847044,2.88052846948907,0.00397009095523989,0.0131898889587309,"OK",629.79007079423,1778.67269719767,"P4HA1"
ENSG00000112576.12,661.679274002055,-1.62629847241397,0.567823387063689,-2.86409209177493,0.00418206405790974,0.0137322759779132,"OK",999.577260520478,323.781287483632,"CCND3"
ENSG00000158571.11,25.9144253737713,2.82522948893631,0.986941617456117,2.8626105526064,0.00420166653055553,0.0137322759779132,"OK",6.4086975215314,45.4201532260111,"PFKFB1"
ENSG00000169967.16,646.417419222376,-1.22008447986769,0.428435017015074,-2.84777021348085,0.00440267008342136,0.0142731723672208,"OK",904.54992523403,388.284913210721,"MAP3K2"
ENSG00000103152.11,552.500938758998,2.26798540550027,0.807679935825004,2.80802494268183,0.00498463658815744,0.0160305912675143,"OK",189.977086818404,915.024790699591,"MPG"
ENSG00000128052.10,54.1366847725134,2.75502725834402,0.984177729168966,2.79931883915962,0.00512105434117939,0.0163386019456676,"OK",13.9695786616961,94.3037908833308,"KDR"
ENSG00000117399.14,375.288002429861,1.78693183662447,0.639650858674923,2.793604999337,0.00521241042157234,0.016499125901355,"OK",168.638359701661,581.937645158061,"CDC20"
ENSG00000104765.16,994.279272854355,-1.43637063193152,0.515367296993199,-2.78708144717703,0.00531851098382019,0.0167034485585603,"OK",1452.03711660059,536.521429108122,"BNIP3L"
ENSG00000115414.19,5499.99920811568,1.89229352443606,0.680484482338353,2.78080334460171,0.00542245736259873,0.0168978903857728,"OK",2334.34145061552,8665.65696561584,"FN1"
ENSG00000164362.20,15.2521670888281,4.61438456788338,1.66292059768324,2.77486764810783,0.00552241766572974,0.017077014627872,"OK",1.1965075604444,29.3078266172119,"TERT"
ENSG00000160883.11,47.8097894292867,2.03951496903493,0.740149022278064,2.75554639355953,0.00585941941860083,0.0179808137883781,"OK",18.7083181894807,76.9112606690927,"HK3"
ENSG00000064601.18,5961.07740131971,-1.74765300572653,0.634967633801691,-2.7523497461799,0.0059169291577909,0.0180197387987268,"OK",9186.53491059979,2735.61989203962,"CTSA"
ENSG00000118257.16,381.888961322026,-1.85738791365476,0.683066183209243,-2.71919172594406,0.00654416637892301,0.0197801119122335,"OK",598.583534193873,165.194388450179,"NRP2"
ENSG00000253729.7,2579.43636885851,1.51733284529529,0.560660141766999,2.70633264657124,0.0068030862217798,0.0204092586653394,"OK",1335.59127046195,3823.28146725507,"PRKDC"
ENSG00000073111.14,288.201163040745,2.16073531935283,0.801986470666202,2.69422914024712,0.00705516434863907,0.020854235795242,"OK",105.347714090415,471.054611991075,"MCM2"
ENSG00000129315.11,202.412808915455,1.38543326159051,0.5139596208449,2.69560721387604,0.00702604627600125,0.020854235795242,"OK",112.062329810026,292.763288020884,"CCNT1"
ENSG00000118523.6,2372.29348715926,-1.49202990422257,0.555858680912645,-2.68418926510756,0.00727059341772305,0.0213341500286472,"OK",3500.21765358273,1244.36932073579,"CCN2"
ENSG00000164647.9,1427.06488866086,-2.03902427528508,0.761672567008534,-2.67703520332016,0.00742768302976304,0.0216371636084402,"OK",2295.55612462293,558.573652698797,"STEAP1"
ENSG00000003402.20,1548.51005938194,-1.12902628419281,0.4228740567651,-2.66988779786972,0.00758765973791149,0.0219441670118016,"OK",2125.28730153784,971.73281722604,"CFLAR"
ENSG00000187840.5,1994.43755269122,-1.626411751585,0.615268819237253,-2.64341650467718,0.00820740053843991,0.0235669644032346,"OK",3012.98952783345,975.885577548999,"EIF4EBP1"
ENSG00000072274.13,5118.68718181297,-1.34404790962388,0.509297119644455,-2.63902515404401,0.00831448113977926,0.0237051164410728,"OK",7344.33787195468,2893.03649167125,"TFRC"
ENSG00000153094.23,227.913473188498,-1.2722334873478,0.482945612739973,-2.6343204157707,0.00843058880075524,0.0238668781542507,"OK",322.36282932725,133.464117049746,"BCL2L11"
ENSG00000080839.12,315.847436061728,1.45359559798062,0.555302922196776,2.61766243229948,0.008853434020704,0.0248886746596014,"OK",168.952149347705,462.742722775752,"RBL1"
ENSG00000176248.9,294.632650948827,1.46505339800214,0.561212305092947,2.61051545860082,0.0090405885887357,0.0252383098102205,"OK",156.688787218746,432.576514678908,"ANAPC2"
ENSG00000109674.4,289.996663920941,-1.42773804922942,0.549585790575679,-2.59784381931326,0.00938111516781382,0.0258542376345519,"OK",422.824038044389,157.169289797492,"NEIL3"
ENSG00000164305.19,419.561036683114,-1.33817944275942,0.51517494587336,-2.59752430408052,0.00938984749911587,0.0258542376345519,"OK",601.297295946765,237.824777419462,"CASP3"
ENSG00000197969.14,642.259203729521,-1.30233273202465,0.502023726168326,-2.59416570201702,0.00948207753242336,0.0259305793743823,"OK",913.942211112286,370.576196346755,"VPS13A"
ENSG00000176171.11,33.6679584126081,1.72439780675931,0.677222401389507,2.54627992698002,0.0108877839647924,0.0295735753638281,"OK",15.6434293991833,51.6924874260329,"BNIP3"
ENSG00000236104.3,130.82487763828,-1.62491274987444,0.63907480114994,-2.54260181586037,0.0110030539040536,0.029686091741138,"OK",197.58641229277,64.0633429837895,"ZBTB22"
ENSG00000005882.12,817.078677509919,-1.53845602295875,0.60815960700357,-2.52969122783211,0.0114162944313258,0.0304611742898607,"OK",1215.66143405378,418.495920966059,"PDK2"
ENSG00000123836.15,1446.72217461396,-1.60063740104055,0.632936825362592,-2.52890547192224,0.0114418838750472,0.0304611742898607,"OK",2175.96173237024,717.482616857674,"PFKFB2"
ENSG00000132356.11,1804.83782978009,-1.16729132365451,0.462384271417134,-2.52450482382748,0.0115861414826609,0.0306422952370374,"OK",2497.60204045999,1112.07361910018,"PRKAA1"
ENSG00000125968.9,1455.22318127628,-1.75000643185232,0.694616701359228,-2.51938432869221,0.0117560259666011,0.0308883819514616,"OK",2243.46361331442,666.982749238143,"ID1"
ENSG00000107854.6,491.080706375524,1.28120656297184,0.517419301037542,2.47614760485884,0.0132808659070309,0.0346682343806909,"OK",286.309248122402,695.852164628645,"TNKS2"
ENSG00000118046.15,1072.81547505648,-1.31954497782173,0.539391651577498,-2.44635780691563,0.0144307707477317,0.0374269021973428,"OK",1531.86996098768,613.760989125276,"STK11"
ENSG00000136872.20,5447.10456959875,2.61830616020455,1.08389803238416,2.41563881654557,0.0157076337914958,0.0404773640011623,"OK",1525.73820627461,9368.47093292289,"ALDOB"
ENSG00000158480.11,299.75920457044,1.27662923938465,0.53270105696122,2.39652094303539,0.0165515475838704,0.042380395724305,"OK",175.158338981135,424.360070159744,"SPATA2"
ENSG00000089685.15,236.062641128016,2.14455489593717,0.904533733710104,2.37089543044558,0.0177450507587702,0.0451488000318078,"OK",87.0829492750815,385.04233298095,"BIRC5"
ENSG00000107562.16,529.453026479495,-1.58464221973704,0.669900299519321,-2.36548964207671,0.018006246970168,0.0455252281887267,"OK",794.135459939003,264.770593019986,"CXCL12"
ENSG00000164761.9,262.378890089154,1.34610479996865,0.574143815727299,2.34454288820209,0.019050419400529,0.047864178743829,"OK",148.142584442093,376.615195736215,"TNFRSF11B"
ENSG00000145912.8,1419.12677792769,1.27158526564625,0.544750052049993,2.33425450968025,0.0195823991779241,0.0488951830405309,"OK",831.292196829917,2006.96135902547,"NHP2"
ENSG00000129566.13,448.928299680452,-1.753351762286,0.752948421549775,-2.32864790217252,0.0198777261691848,0.0493262093827919,"OK",692.463658771248,205.392940589656,"TEP1"
ENSG00000182871.16,434.427570730049,2.26672015124983,0.99603968937669,2.27573275987457,0.0228620093527232,0.0563836058883111,"OK",149.486149831753,719.368991628345,"COL18A1"
ENSG00000100297.16,170.853117053854,1.25660469776203,0.552800186967844,2.2731625773403,0.0230163845364839,0.0564182108760153,"OK",100.818295133651,240.887938974057,"MCM5"
ENSG00000134333.14,917.640229964254,2.1718342447158,0.962995841432575,2.25528932864853,0.0241151740152909,0.058753333055436,"OK",333.326201535723,1501.95425839278,"LDHA"
ENSG00000204301.6,43.7760066768101,1.53662951681373,0.68426000114975,2.24568075619174,0.0247244636611863,0.0598749059746802,"OK",22.442562973928,65.1094503796922,"NOTCH4"
ENSG00000122641.11,32.5675308985011,7.47923992027138,3.36297724500504,2.22399361499699,0.0261488738352262,0.0625705195342914,"OK",0.363004601233098,64.7720571957691,"INHBA"
ENSG00000173207.13,49.9980926813269,1.66974641193793,0.750315872896175,2.22539129485933,0.0260549814199025,0.0625705195342914,"OK",23.9134553041356,76.0827300585181,"CKS1B"
ENSG00000128917.8,129.189356571787,1.60761251606208,0.724438063196922,2.21911657839697,0.0264787944565057,0.0626228823235246,"OK",63.8370750308611,194.541638112714,"DLL4"
ENSG00000164867.11,92.9124298550672,2.18756135412711,0.985803258927686,2.21906484312767,0.026482313420396,0.0626228823235246,"OK",33.4497228507263,152.375136859408,"NOS3"
ENSG00000152942.19,681.01676527784,-1.18918610716737,0.537235943462657,-2.21352670393326,0.026861354279381,0.0631477451480184,"OK",946.809873268178,415.223657287501,"RAD17"
ENSG00000078900.15,30.5509763467113,2.56707178405125,1.16412795356451,2.20514572834625,0.0274438701049972,0.063501555876057,"OK",8.82204387659566,52.2799088168269,"TP73"
ENSG00000122861.16,322.547159704758,1.72956379506921,0.784543090272816,2.20454914014701,0.027485748065756,0.063501555876057,"OK",149.456248344273,495.638071065242,"PLAU"
ENSG00000166169.17,56.2526728757225,1.20448285346819,0.546232366464287,2.20507411756777,0.027448893969014,0.063501555876057,"OK",34.0456238346684,78.4597219167766,"POLL"
ENSG00000186340.15,436.678294198399,1.27069955576398,0.579189008426183,2.19392898911673,0.0282405149671933,0.064872497238924,"OK",255.90727415203,617.449314244767,"THBS2"
ENSG00000143384.13,4173.42070353062,-1.19034662243012,0.543225961243801,-2.19125503446971,0.028433342024946,0.0649443380342517,"OK",5803.68205416226,2543.15935289898,"MCL1"
ENSG00000059804.16,631.225760696104,1.34663277204741,0.618074655597674,2.17875423276372,0.029349930552167,0.0666591643049216,"OK",356.304795796639,906.146725595569,"SLC2A3"
ENSG00000104738.18,909.093237786194,1.3812175630498,0.641596269849068,2.15278303188192,0.0313357343001744,0.0703741071992742,"OK",504.367935536625,1313.81854003576,"MCM4"
ENSG00000170558.9,48.4518245162743,2.14100159311344,0.994479762121241,2.15288603615889,0.0313276361886049,0.0703741071992742,"OK",17.90969374631,78.9939552862386,"CDH2"
ENSG00000251349.3,244.747891575562,1.68256096329433,0.784238235799357,2.14547172847206,0.0319151494898035,0.0712771671938945,"OK",116.270540138871,373.225243012253,"MSANTD3-TMEFF1"
ENSG00000196419.12,2178.75815386056,0.914353293089816,0.429402041929023,2.1293641012563,0.0332241481369518,0.0737906494533404,"OK",1510.54876029753,2846.96754742359,"XRCC6"
ENSG00000182185.18,364.140654659769,1.28343535227457,0.60339740587764,2.12701503150782,0.0334188342764105,0.0738152273577857,"OK",212.06852556449,516.212783755048,"RAD51B"
ENSG00000178999.13,1398.30851479943,-1.45361106781694,0.691304148395275,-2.1027084405485,0.0354912637846469,0.0779644155269292,"OK",2048.64396935581,747.973060243054,"AURKB"
ENSG00000132964.12,983.287318584451,1.28908415852305,0.615225012846957,2.09530518363973,0.0361438719732196,0.0785396569364015,"OK",571.059679389845,1395.51495777906,"CDK8"
ENSG00000137193.14,781.418277078676,-1.2298197948597,0.58648949031455,-2.09691702096846,0.0360009215122576,0.0785396569364015,"OK",1095.67348389844,467.163070258907,"PIM1"
ENSG00000134480.15,1204.13922522347,-0.999539140932766,0.484502370156144,-2.06302219039845,0.0391105199232644,0.0836908263222984,"OK",1605.34800051133,802.930449935602,"CCNH"
ENSG00000166321.14,92.4085700465133,1.09635871549996,0.531186123395705,2.0639822224483,0.0390194019784945,0.0836908263222984,"OK",58.8937813548642,125.923358738162,"NUDT13"
ENSG00000166851.15,407.70138672129,1.94982788350291,0.945269084266711,2.0627225791643,0.039138993404458,0.0836908263222984,"OK",167.665040327889,647.73773311469,"PLK1"
ENSG00000019991.18,66.2456487953929,1.49080844509795,0.738856839561374,2.0177230084017,0.0436201171921033,0.0922909847959239,"OK",34.770382332422,97.7209152583638,"HGF"
ENSG00000129484.13,348.467076450865,1.06599822392813,0.528143384397055,2.01838791400391,0.0435508771138341,0.0922909847959239,"OK",225.281258363013,471.652894538718,"PARP2"
ENSG00000254567.2,19.453650255955,6.71705783189248,3.36425865038312,1.99659376104377,0.0458693311546471,0.0965417336343881,"OK",0.366341924181562,38.5409585877284,"UBTFL9"
ENSG00000104320.13,1210.67913107381,1.15036166566435,0.577409082440855,1.99228190315518,0.0463401361454218,0.0970117100017545,"OK",752.045773971044,1669.31248817658,"NBN"
ENSG00000139372.15,290.991326737343,1.01077084279534,0.507935840055434,1.98995771333054,0.0465955939031005,0.0970117100017545,"OK",193.029876884304,388.952776590382,"TDG"
ENSG00000152256.13,611.309306679464,1.19253730636723,0.599881246303971,1.98795563907819,0.0468165963690059,0.0970117100017545,"OK",372.120654122395,850.497959236534,"PDK1"
ENSG00000138794.10,1120.26776970137,-0.922640537969776,0.471892774831581,-1.95519106707889,0.0505605225506501,0.104232461873648,"OK",1466.75815248318,773.777386919551,"CASP6"
ENSG00000145604.16,2173.77174464449,1.7248946378102,0.884822917995585,1.94942355439624,0.0512448638818431,0.105104261635209,"OK",1009.75102818765,3337.79246110133,"SKP2"
ENSG00000128513.16,204.319026322544,0.996877164905818,0.51320087565371,1.94246972715315,0.0520802613046934,0.105738712345893,"OK",136.409317638713,272.228735006375,"POT1"
ENSG00000139567.12,13.0233795523208,-1.86070612938746,0.957632075268527,-1.94302820200096,0.0520127509157722,0.105738712345893,"OK",20.4233607391565,5.62339836548506,"ACVRL1"
ENSG00000138592.14,17.0619979149557,6.52598450666719,3.36443914331008,1.9396946203184,0.0524168137719141,0.105887231840751,"OK",0.366315677798355,33.757680152113,"USP8"
ENSG00000109920.13,16.6726046170288,6.4908584059645,3.36438850055113,1.92928325753735,0.0536957070661572,0.107928371202976,"OK",0.36668082060939,32.9785284134482,"FNBP4"
ENSG00000038427.16,288.061240962678,1.21752860359605,0.63733335126666,1.91034817364617,0.0560883990108784,0.111661916405373,"OK",173.244903588979,402.877578336377,"VCAN"
ENSG00000120868.13,471.280740047293,-0.910697941011999,0.478369147263731,-1.90375559590577,0.056942022047516,0.111661916405373,"OK",615.278046769121,327.283433325465,"APAF1"
ENSG00000132906.18,191.40390868879,-1.04875166815369,0.550045918055614,-1.90666203261899,0.0565643665594921,0.111661916405373,"OK",258.063480215114,124.744337162466,"CASP9"
ENSG00000143627.19,125.531052703254,2.28133221032145,1.1981673368162,1.90401802838614,0.0569078362599494,0.111661916405373,"OK",42.8341055182458,208.227999888262,"PKLR"
[truncated: 60,405 more rows]

## Sheet: KRAS- vs KRAS+metastases
KRAS- vs KRAS+ metastases_genes
[truncated: 60,610 more rows]
