# Supplementary material for: SPP1 as a Potential Stage-Specific Marker of Colorectal Cancer
Source: Cancers (Basel). 2025 Sep 30;17(19):3200. doi: 10.3390/cancers17193200 (PMC12523512; doi:10.3390/cancers17193200)
Supplement: Supplementary file 1 [file cancers-17-03200-s001.zip › Supplementary Table S3.xlsx]

## Sheet: control vs. metastases
control vs. metastases_transcripts
	"baseMean"	"log2FoldChange"	"lfcSE"	"stat"	"pvalue"	"padj"	"status"	"control"	"comparison"
ENST00000519837.5	4548.78672528898	14.9774132564134	1.42172158137305	10.5347020490107	5.97722567586951e-26	3.01252174063823e-23	"OK"	0.282008020703115	9097.29144255727
ENST00000421017.6	3616.49551805822	26.8811421103025	2.75836874836209	9.74530404111647	1.93199658543882e-22	4.86863139530582e-20	"OK"	5.85177784637579e-05	7232.99097759866
ENST00000396252.6	753.336503618998	12.9978703713114	1.57285755058607	8.26385731274154	1.41039188107763e-16	2.36945836021042e-14	"OK"	0.184169223364553	1506.48883801463
ENST00000454252.1	153915.038679073	30	3.79413286591968	7.90694502806458	2.63782034752206e-15	3.3236536378778e-13	"OK"	0.00028668909992227	307830.077071456
ENST00000507798.1	474.657355319591	12.6271282160904	1.6073222019155	7.85600310942149	3.96585231203577e-15	3.33131594211005e-13	"OK"	0.150036600060597	949.164674039122
ENST00000307116.6	558.539970789544	12.4413149947028	1.58346451050788	7.85702168387242	3.93374774803899e-15	3.33131594211005e-13	"OK"	0.200815474317505	1116.87912610477
ENST00000551800.5	188.825770787023	23.1184324909956	2.98749373824082	7.73840366427306	1.00672785865932e-14	7.2484405823471e-13	"OK"	4.14714845099866e-05	377.651500102562
ENST00000535147.5	646.951821895346	26.4863489951997	3.48143019247125	7.60789317346581	2.78599959641544e-14	1.75517974574173e-12	"OK"	1.37631045225171e-05	1293.90363002759
ENST00000559019.1	175.01986610538	23.5782214131449	3.13098676325294	7.53060399036895	5.05061487746971e-14	2.82834433138304e-12	"OK"	2.79489449639061e-05	350.039704261816
ENST00000508203.1	310.893534626598	11.5512459196915	1.53836640129407	7.50877418407903	5.96835742314194e-14	3.00805214126354e-12	"OK"	0.207121644863653	621.579947608332
ENST00000361566.7	293032.722753324	-6.6457462954607	0.892388702056783	-7.44714302203013	9.5383200335293e-14	4.37028481536251e-12	"OK"	580270.33938113	5795.10612551809
ENST00000540265.5	997.053494166807	13.5262603790362	1.89437867782527	7.14020936646321	9.31888685339736e-13	3.91393247842689e-11	"OK"	0.169005774291584	1993.93798255932
ENST00000567897.6	299.00667038196	24.173948255833	3.39479908063637	7.12087746038316	1.07242107705101e-12	4.15769402179776e-11	"OK"	3.1595651212627e-05	598.013309168268
ENST00000227157.8	133.436781303673	23.9938180687136	3.38590902760114	7.08637410902702	1.3767133569504e-12	4.95616808502144e-11	"OK"	1.59752100821645e-05	266.873546632137
ENST00000520409.5	236.382320016894	22.4961765117887	3.17956623543939	7.07523443325278	1.49196320723476e-12	5.01299637630881e-11	"OK"	7.99136551582369e-05	472.764560120133
ENST00000373008.6	504.26387958186	12.2932486973104	1.77510040707138	6.92538216336292	4.34800128987287e-12	1.36962040630995e-10	"OK"	0.20089296878047	1008.32686619494
ENST00000508030.5	134.070400697258	22.6917015484427	3.31453522254349	6.84611869383895	7.58805284328411e-12	2.24963449000894e-10	"OK"	3.95803855369762e-05	268.14076181413
ENST00000544936.1	427.970313909344	11.6383996720905	1.7745329100522	6.558570768771	5.43259246070924e-11	1.52112588899859e-09	"OK"	0.268410825777818	855.67221699291
ENST00000418964.1	1724.23630027792	11.8536906946183	1.91077002192242	6.20361977559829	5.51790082814435e-10	1.45753755779112e-08	"OK"	0.931521732029766	3447.5410788238
ENST00000218388.9	1821.21370760183	13.0797326591608	2.1109245443925	6.19621042064536	5.78387919758383e-10	1.45753755779112e-08	"OK"	0.420677107645515	3642.00673809602
ENST00000619321.1	270.293576862308	23.113625157309	3.79424905330929	6.09175223675674	1.11681441461088e-09	2.68035459506612e-08	"OK"	5.95622633363487e-05	540.587094162352
ENST00000467315.5	16843.0820977601	-4.82228311189802	0.863908829767202	-5.581935206285	2.37856995805193e-08	5.44908754026443e-07	"OK"	32536.12162016	1150.04257536017
ENST00000547314.5	141.472716548721	10.356843236205	1.86698045654201	5.54737635303789	2.89988097024138e-08	6.35452177826806e-07	"OK"	0.21560119342582	282.729831904016
ENST00000494253.1	495.020560089784	12.2038398513217	2.2372771094489	5.45477348325791	4.90353127934532e-08	9.88551905916017e-07	"OK"	0.209816349618463	989.83130382995
ENST00000553755.5	79940.827658545	-4.7151965216406	0.863822543901034	-5.45852450243624	4.801076171629e-08	9.88551905916017e-07	"OK"	154018.163126343	5863.49219074728
ENST00000276925.7	401.226423134563	-4.50093249442212	0.82622823924654	-5.44756555225787	5.10638983052108e-08	9.89854028685626e-07	"OK"	768.511079584204	33.9417666849222
ENST00000533690.5	219.075422768086	9.49524440766725	1.75628634568461	5.40643297204816	6.42922714535441e-08	1.20012240046616e-06	"OK"	0.606273962698205	437.544571573473
ENST00000574781.1	1364.02440884658	-4.19093896551925	0.783771135533625	-5.34714634861601	8.93517675275724e-08	1.6083318154963e-06	"OK"	2586.43574223988	141.613075453273
ENST00000577598.5	875.528014310874	5.82964373292486	1.09994809888753	5.29992618635448	1.15849507727665e-07	2.01338454809459e-06	"OK"	30.2574559368864	1720.79857268486
ENST00000484317.5	1811.07861218948	3.2963141694696	0.65962050363352	4.99728882184809	5.8141954501578e-07	9.76784835626511e-06	"OK"	334.640521155355	3287.51670322361
ENST00000474804.5	542.108649447026	12.5611466323275	2.52275442355299	4.97913967172303	6.38675405455765e-07	1.03836259467647e-05	"OK"	0.179375266543246	1084.03792362751
ENST00000343380.6	203.364483225629	4.44450163278249	0.894673519482556	4.96773575611472	6.77391803743776e-07	1.06689209089645e-05	"OK"	17.8597453767411	388.869221074517
ENST00000409593.5	247.95925335329	2.98737015038241	0.60319177186226	4.95260427899964	7.32267920340934e-07	1.11837282379343e-05	"OK"	55.5323026610515	440.386204045528
ENST00000584632.5	91.9654610179561	9.53471152365782	1.9390357142764	4.91724389265102	8.77711726981884e-07	1.30107855999668e-05	"OK"	0.247648352043492	183.683273683869
ENST00000511854.1	1136.41109534241	-3.12421857443818	0.638983790156355	-4.88935497671029	1.01166921270024e-06	1.45568992635495e-05	"OK"	2038.97681622821	233.845374456607
ENST00000652414.1	157.964198793648	10.9288555211657	2.23770518726529	4.88395682476918	1.03977851882497e-06	1.45568992635495e-05	"OK"	0.16197672523386	315.766420862062
ENST00000557912.1	2273.19142285569	-2.772795845999	0.572247489288604	-4.84544868767538	1.26325858893144e-06	1.72076305086877e-05	"OK"	3966.06595576394	580.316889947441
ENST00000654170.1	1422.67604327215	-3.78476859838904	0.781999512643124	-4.83986055898767	1.29930260957893e-06	1.7232855663889e-05	"OK"	2652.87133226522	192.480754279087
ENST00000357654.8	29.711230593734	7.93130419508981	1.64100711176053	4.83319306677522	1.34360367314512e-06	1.73634936221831e-05	"OK"	0.24244576733908	59.180015420129
ENST00000614010.5	89.0110380716564	-4.34134482940265	0.905484332504911	-4.79450021779267	1.63080887405614e-06	2.05481918131073e-05	"OK"	169.652834544445	8.3692415988674
ENST00000496024.1	3430.11052663366	-4.11246854162973	0.867604459713288	-4.74002697379951	2.13689769249709e-06	2.62682057809398e-05	"OK"	6485.28869266468	374.932360602642
ENST00000471787.1	125.085819070733	8.4848870753633	1.81578610142226	4.67284503869553	2.97055892484996e-06	3.48177139098693e-05	"OK"	0.696341099494604	249.475297041972
ENST00000439346.5	53.5312614250778	-10.5441038068836	2.25617190859803	-4.67344875924621	2.96183626081761e-06	3.48177139098693e-05	"OK"	106.99086641787	0.0716564322857796
ENST00000569857.5	1246.95280546045	9.60358248872375	2.07159723379574	4.63583477137944	3.55499858209537e-06	4.0720892849456e-05	"OK"	3.20151646546673	2490.70409445543
ENST00000555458.5	3698.23548279884	-3.09684644247497	0.681160578720851	-4.54642640695756	5.4564436480429e-06	6.11121688580805e-05	"OK"	6622.4144262563	774.056539341381
ENST00000278175.10	3782.15289498663	-3.69813604868889	0.815773714852961	-4.5332865981781	5.80729344530402e-06	6.36277368789831e-05	"OK"	7023.19655696955	541.109233003715
ENST00000492878.1	434.876728952202	3.21442857709219	0.716248247016924	4.48786938115359	7.19390110076983e-06	7.55359615580832e-05	"OK"	84.5902872090864	785.163170695317
ENST00000667466.1	839.803875690272	-11.8432764677739	2.63817031907741	-4.48920086096471	7.14908632878683e-06	7.55359615580832e-05	"OK"	1679.15075977085	0.456991609699222
ENST00000259008.6	34.1496755204613	8.07154163558715	1.80153033445341	4.48038064151504	7.45100384950242e-06	7.66388967377392e-05	"OK"	0.252946711622776	68.0464043292998
ENST00000574121.1	85.8123335903381	9.96192570003068	2.27853525939816	4.3720744100585	1.23071562624691e-05	0.000124056135125688	"OK"	0.171911930915327	171.452755249761
ENST00000368406.2	7915.90261329044	-3.5382666938866	0.810499427159787	-4.36553879659812	1.26809791197958e-05	0.000125317911301512	"OK"	14577.0866502729	1254.71857630798
ENST00000480266.5	277.739940148943	9.96754638827236	2.32603559175834	4.28520802673424	1.82568274708274e-05	0.000176950789332635	"OK"	0.554248261205241	554.925632036681
ENST00000651557.1	228.206918075206	10.5382530077366	2.46316901892116	4.27833125814168	1.88299655044777e-05	0.000179062313476543	"OK"	0.306716114995601	456.107120035416
ENST00000592383.5	485.330234358851	7.00354146257248	1.66179035685811	4.21445547187664	2.50381543066284e-05	0.000233689440195199	"OK"	7.50619426873439	963.154274448968
ENST00000527805.5	81.3573805658323	7.91661228576905	1.89119719270142	4.18603216857616	2.83873134589952e-05	0.000260131017878793	"OK"	0.670649326284622	162.04411180538
ENST00000620463.1	13962.5749351956	-3.81512821635151	0.91528396603584	-4.16824543848955	3.06953314040075e-05	0.000276257982636067	"OK"	26072.8134459502	1852.33642444102
ENST00000509334.5	4741.93176261807	11.0263855405459	2.67423101163265	4.12319859151367	3.73647288133443e-05	0.000330382865296939	"OK"	4.54469078206362	9479.31883445408
ENST00000450114.7	953.807731751806	2.97161345632826	0.737775527666277	4.02780160752692	5.63008194217785e-05	0.000489234706699592	"OK"	215.69283249509	1691.92263100852
ENST00000541671.1	76.7957708890208	9.63916740300942	2.40134384120866	4.0140721364408	5.9680094069136e-05	0.000509809617132958	"OK"	0.192373162382152	153.399168615659
ENST00000518483.5	134.539818145012	3.05951876096117	0.766104806433097	3.99360340161024	6.5076679630887e-05	0.000546644108899451	"OK"	28.8188101919008	240.260826098124
ENST00000256495.4	2370.32883196825	3.42983083414426	0.865504131571103	3.96281278047544	7.4071868166885e-05	0.000612003632067378	"OK"	402.548756629581	4338.10890730692
ENST00000422556.1	110.520701029004	10.3381987511558	2.67344293753729	3.86699809672357	0.000110183287522815	0.000895683498572563	"OK"	0.17062015940929	220.870781898598
ENST00000372330.3	316.102867559297	5.04736349392074	1.31582600175965	3.83588976595	0.000125110518260608	0.00100088414608486	"OK"	18.557176888171	613.648558230424
ENST00000540112.1	278.675922308155	4.10105184102394	1.09261889646569	3.75341471238479	0.000174441901342496	0.00135395557591538	"OK"	30.6896894671441	526.662155149166
ENST00000559426.5	99.0932766664442	3.37985415341705	0.90145416227043	3.74933556788339	0.000177303706369871	0.00135395557591538	"OK"	17.3700323674104	180.816520965478
ENST00000568219.5	18.6559224226882	6.44365687800717	1.71820333535045	3.75022952489666	0.000176672781065428	0.00135395557591538	"OK"	0.423791011279578	36.8880538340969
ENST00000379378.8	5048.23293178843	-3.09085155078931	0.825384682248731	-3.74474062490279	0.000180580234933013	0.00135839460307818	"OK"	9035.91149001452	1060.55437356234
ENST00000351231.7	169.692837607539	3.88117462448159	1.03947620947214	3.73377917562203	0.000188627892985448	0.00139806555977449	"OK"	21.5688460223692	317.816829192709
ENST00000518208.1	18.7547797588907	6.5114454795104	1.74913821591389	3.7226592045548	0.000197135527250521	0.00143994645991685	"OK"	0.406693335378828	37.1028661824026
ENST00000223129.8	10.2360709856559	5.90902530764675	1.59486393234648	3.70503413350942	0.000211362267907473	0.00150037440880798	"OK"	0.33512078468792	20.1370211866239
ENST00000278916.8	78.6397010327756	8.69575014507796	2.34477342764296	3.7085673364267	0.000208435234238985	0.00150037440880798	"OK"	0.378393881795817	156.901008183755
ENST00000566448.5	17.4142102135351	6.82804273360698	1.89832771304551	3.59687249292308	0.000322066257057296	0.00225446379940107	"OK"	0.303866207263031	34.5245542198072
ENST00000223095.4	1186.21050864329	4.97011208888257	1.40452807422924	3.53863491949778	0.000402201685580965	0.00277684451414803	"OK"	73.3499096356244	2299.07110765095
ENST00000262768.11	57.6824816752863	-10.5206427272358	2.98086172972997	-3.52939642329162	0.000416508708440407	0.00283676201424277	"OK"	115.286485090855	0.0784782597172457
ENST00000434765.5	999.46746088591	-2.69576067665835	0.770501246641622	-3.49871033746972	0.000467514177592901	0.00314169527342429	"OK"	1731.66021896524	267.274702806581
ENST00000378600.7	40.1705229815253	-10.2302561831295	2.94283513377568	-3.47632664355341	0.000508332745724214	0.0033308130040198	"OK"	80.2742174026409	0.0668285604097655
ENST00000304222.2	832.264395516471	-2.4160605570574	0.695060977865948	-3.47604114458483	0.000508874208947469	0.0033308130040198	"OK"	1401.86536379421	262.663427238734
ENST00000539099.1	451.042283157681	3.26763679353669	0.945699333060181	3.45525969967957	0.000549763007002662	0.00355231481447874	"OK"	84.8567599728015	817.22780634256
ENST00000616033.4	583.450464127056	2.28831080789422	0.666047161371226	3.43565882509454	0.000591114865515763	0.00377116319265753	"OK"	198.28937817524	968.611550078872
ENST00000524792.5	20.1739437694328	6.0114364477385	1.75719333020967	3.42104442601156	0.000623811412280758	0.00393001189736878	"OK"	0.615910332482195	39.7319772063833
ENST00000232125.9	3596.01541266079	-1.9543322653142	0.572449332968475	-3.41398295492787	0.000640205808801813	0.00398350281032239	"OK"	5716.85295600424	1475.17786931734
ENST00000306010.8	85.4662494160066	3.89945800713078	1.14641310675812	3.4014422760377	0.000670312832918962	0.00407033334688141	"OK"	10.7349966501829	160.19750218183
ENST00000439200.5	11.1593387612892	5.31017137695933	1.56031401068258	3.40327097020447	0.000665842100503185	0.00407033334688141	"OK"	0.5487026543489	21.7699748682296
ENST00000497460.5	136.377359481925	9.36308989430109	2.81063942357248	3.33130241317119	0.000864406405482895	0.00518643843289737	"OK"	0.413563655283678	272.341155308566
ENST00000442711.1	64.4691779766501	9.15575719811233	2.75334978318338	3.32531567693757	0.000883184759430636	0.00523676610297695	"OK"	0.225664799751447	128.712691153549
ENST00000382321.5	254.097872199079	2.16480718826634	0.659797907335037	3.28101554157716	0.00103434044662058	0.00606171610577639	"OK"	92.66771004095	415.528034357209
ENST00000323977.7	751.43918118293	2.17925850361194	0.666154246888684	3.27140225224159	0.00107015575767781	0.00619952300999559	"OK"	271.807212061871	1231.07115030399
ENST00000518961.1	33.6429886279145	-9.68525041613158	2.97529603064952	-3.25522244387133	0.00113303584276888	0.00641629286242151	"OK"	67.2043478791061	0.0816293767229044
ENST00000564864.5	60.707638294936	-2.60011446323281	0.798613131562417	-3.25578726478729	0.00113078442178636	0.00641629286242151	"OK"	104.22579528242	17.1894813074524
ENST00000426559.6	15.3745338719652	6.87962917869938	2.11700275653537	3.24970251335827	0.00115525789793055	0.00646944422841105	"OK"	0.258931343891201	30.4901364000391
ENST00000395640.5	409.323148128633	-2.20294618547172	0.684388724311694	-3.21885225050614	0.0012870478290366	0.00712764690262546	"OK"	672.568656403203	146.077639854063
ENST00000520734.5	27.8840889039061	-9.45865604625483	2.94136055295645	-3.21574178886286	0.0013010784028602	0.00712764690262546	"OK"	55.6890315333591	0.0791462744530716
ENST00000401651.5	25.8324497647461	4.66271606679114	1.46571635640881	3.1811858047456	0.00146673525747952	0.00794875881472771	"OK"	1.96228392769005	49.7026156018022
ENST00000484238.6	24.1117619348697	5.50430806669744	1.74122927898503	3.16116213592844	0.00157141002120941	0.00842543245414408	"OK"	1.03952025282549	47.1840036169139
ENST00000522699.1	728.013544683463	-6.38252782237999	2.04497005529069	-3.12108620166211	0.00180185281581335	0.00955930335968345	"OK"	1438.78210892776	17.2449804391674
ENST00000580824.5	226.009385489696	2.43112859579086	0.780485382827003	3.11489317965834	0.00184011534946554	0.0096606055846941	"OK"	70.7035899112751	381.315181068117
ENST00000532808.5	1212.64094323021	-2.46132384561327	0.795097336550767	-3.0956258214759	0.00196398027966991	0.0101663836375061	"OK"	2052.57550030619	372.706386154224
ENST00000585982.5	63.7678269877149	8.51263797379428	2.75160744648045	3.09369637179994	0.00197679681840396	0.0101663836375061	"OK"	0.348244886514178	127.187409088916
ENST00000476448.1	400.565297897749	2.31071245721094	0.748001404279672	3.08918197745386	0.00200708459270243	0.0102178851992124	"OK"	134.389017218545	666.741578576953
ENST00000335766.2	142.229177941154	-2.20637511740214	0.720330958283343	-3.0630019326953	0.00219128644625723	0.0110440836891365	"OK"	233.799201940524	50.6591539417843
ENST00000566130.1	13275.198811817	-2.34551545965415	0.772439944402936	-3.03650203054573	0.00239340496663131	0.011943327754279	"OK"	22185.2929770831	4365.10464655095
ENST00000536702.1	1596.51185616621	-1.60017355700081	0.530110274934609	-3.01856732959608	0.00253972960173471	0.0125058676544421	"OK"	2401.0634403605	791.960271971922
ENST00000398755.7	422.26689426246	-2.57374797258834	0.853715501260336	-3.01476073561828	0.00257182050794371	0.0125058676544421	"OK"	723.080013896723	121.453774628198
ENST00000434538.5	365.086015422234	1.94350834705659	0.64550689832381	3.01082506182862	0.00260538909467545	0.0125058676544421	"OK"	150.662803988901	579.509226855567
ENST00000254325.9	465.823878676606	-2.79857215503099	0.929028450890512	-3.01236431709755	0.00259221289504218	0.0125058676544421	"OK"	814.570034704196	117.077722649015
ENST00000514017.1	173.20974354195	2.6430486979518	0.883404085262888	2.9918909613886	0.00277255272224113	0.0128587689994279	"OK"	47.8050581451303	298.614428938769
ENST00000005178.6	1264.79601172235	-2.79871420652299	0.935592130873763	-2.99138279830254	0.00277717120181371	0.0128587689994279	"OK"	2211.73221441226	317.859809032435
ENST00000542584.5	211.134599956258	-1.87714937211055	0.627606375141761	-2.9909660680017	0.00278096393043183	0.0128587689994279	"OK"	331.914956223153	90.354243689363
ENST00000216117.9	3016.83237395843	-3.41124739119581	1.13876326216628	-2.99557204252143	0.00273930584769293	0.0128587689994279	"OK"	5515.24992577788	518.414822138987
ENST00000653642.1	4264.58818441088	3.67581312971349	1.23233000789582	2.98281556576706	0.00285610047298825	0.0130861330762371	"OK"	618.954407045692	7910.22196177607
ENST00000470506.1	10.4158062745174	5.59432564742607	1.89506112858682	2.9520555105248	0.00315666177356624	0.0143329507556521	"OK"	0.422440512792647	20.4091720362421
ENST00000518890.5	10.2389548185649	4.9393838334686	1.70571872172276	2.89577863604608	0.00378219093430981	0.0170198592043941	"OK"	0.646330431994137	19.8315792051356
ENST00000260356.6	281.561272746997	-2.616059423032	0.904441467578784	-2.89245851368941	0.00382239659456443	0.0170485653421281	"OK"	484.151337831963	78.9712076620315
ENST00000409801.5	17.9283809301813	6.45645726383586	2.2460302711964	2.8746083018715	0.00404529006656216	0.0178844402942748	"OK"	0.403707074193325	35.4530547861693
ENST00000410086.3	15.5322474589551	6.16751437723272	2.15187721839933	2.86610886741039	0.00415551312765315	0.0182119879681494	"OK"	0.426242899997504	30.6382520179128
ENST00000359321.2	22.3554233243654	7.74175518127685	2.71211048371076	2.85451320208918	0.00431028401860904	0.0185673773109313	"OK"	0.20791608170222	44.5029305670286
ENST00000360938.8	13.6342244643397	-8.38773166678654	2.93723558176547	-2.855655065211	0.00429481447974888	0.0185673773109313	"OK"	27.1872768099841	0.0811721186953226
ENST00000231061.9	2132.03210176838	-2.38568041640713	0.850102633568825	-2.80634398977425	0.00501071696697513	0.0214017063674192	"OK"	3579.17334833487	684.890855201896
ENST00000564745.1	8427.64364984504	-2.12255593818639	0.757583134545663	-2.80174655611799	0.00508267861212256	0.0215266388278132	"OK"	13707.5007610751	3147.78653861498
ENST00000274026.10	517.638406221785	2.25041857997858	0.813302177361054	2.76701408482709	0.00565723109210787	0.023581312330743	"OK"	179.79146803324	855.48534441033
ENST00000413546.1	528.035798348903	2.31058456623886	0.83511843672097	2.76677470480857	0.00566138649210297	0.023581312330743	"OK"	177.168236701861	878.903359995945
ENST00000340833.4	644.428514243977	2.26574825712113	0.829652881673648	2.73095930499327	0.00631502689178054	0.0260883078152245	"OK"	221.871001622811	1066.98602686514
ENST00000376692.9	48.0621444942442	7.72110287515762	2.8435139851404	2.71533845639812	0.00662080683681999	0.0271291597216039	"OK"	0.453415304365756	95.6708736841227
ENST00000556464.5	198.227778748763	2.18293445152089	0.804871052825052	2.71215425608725	0.00668474766843788	0.0271702647168766	"OK"	71.5525320635785	324.903025433948
ENST00000409174.1	1717.74146733033	-1.92096082749207	0.709769782758587	-2.70645619770692	0.00680055531312132	0.0274198390225052	"OK"	2717.77640907589	717.70652558478
ENST00000352993.7	446.105678606532	1.73109370814661	0.641507682529965	2.69847697118694	0.00696575571724094	0.0278630228689638	"OK"	206.54025721604	685.671099997024
ENST00000651541.1	2971.35000942305	-2.01064747064965	0.746110344950658	-2.69483928785711	0.00704225886459674	0.0279472320295808	"OK"	4761.16187207879	1181.53814676732
ENST00000489020.1	7209.45805691154	-1.72630257753147	0.652572367987857	-2.64538105230284	0.00815989698853568	0.0315880789587632	"OK"	11072.5184097429	3346.39770408014
ENST00000414122.1	1270.8576817329	2.91156501869271	1.0999005005297	2.64711673218672	0.00811813246414005	0.0315880789587632	"OK"	298.171518037623	2243.54384542817
ENST00000305885.3	755.20463866134	1.84587349670063	0.696708502593672	2.6494200800319	0.00806300400240581	0.0315880789587632	"OK"	328.728216975302	1181.68106034738
ENST00000563425.2	369.758291078783	2.52031442162565	0.953475213300013	2.64329306779014	0.00821039353888487	0.0315880789587632	"OK"	109.768259925918	629.748322231648
ENST00000532669.5	498.326877911782	2.94700534355709	1.11619523795771	2.64022389931459	0.00828512707985453	0.0316341215776264	"OK"	114.407108821053	882.246647002511
ENST00000227507.2	2857.61602519029	1.55081757752514	0.593098544471545	2.61477218580417	0.00892869872176727	0.0330887070277258	"OK"	1454.31996188583	4260.91208849475
ENST00000562120.1	272.295650061424	2.96782411929435	1.13305401998042	2.61931387820824	0.00881068374285463	0.0330887070277258	"OK"	61.7201757001694	482.871124422678
ENST00000594279.5	39.7702602845222	7.11503422852314	2.71857895221216	2.61718874220427	0.0088657303852087	0.0330887070277258	"OK"	0.569676177592264	78.9708443914521
ENST00000395907.5	762.013475810661	1.95284647371987	0.74677167436775	2.61505161584126	0.00892139723139028	0.0330887070277258	"OK"	312.853476677167	1211.17347494415
ENST00000640893.1	15.3428066353772	6.84098076654865	2.63519525557428	2.59600526832985	0.00943146191155274	0.034696764988486	"OK"	0.265352099304205	30.4202611714503
ENST00000452531.5	93.62068031326	2.13959152240449	0.825929284385454	2.59052628700106	0.00958293024533399	0.0349985278525241	"OK"	34.6334541526776	152.607906473842
ENST00000224237.9	14999.2878584244	-1.8936509985303	0.733755953387127	-2.58076406711104	0.00985819292326841	0.0352377959810445	"OK"	23637.2088721126	6361.3668447362
ENST00000527860.5	138.003382444595	2.71111993712944	1.04979906906534	2.58251318468326	0.0098083614355652	0.0352377959810445	"OK"	36.5654312517539	239.441333637435
ENST00000307179.9	17.963873409955	6.27798337748519	2.4280952402367	2.58555894902755	0.00972212465208174	0.0352377959810445	"OK"	0.457096444003938	35.470650375906
ENST00000645609.1	6178.60292804731	2.17475483718071	0.847691447664649	2.56550286448219	0.010302637068223	0.0365671062139744	"OK"	2240.61714549069	10116.5887106039
ENST00000495707.1	222.815119020961	1.69852396486134	0.668455597949189	2.54096752285775	0.0110546187509118	0.0389617332199968	"OK"	104.960685478071	340.669552563851
ENST00000360880.6	23.4287643632126	-5.21493685370583	2.05818371236353	-2.53375674016836	0.0112847040064022	0.0394964640224079	"OK"	45.628991139663	1.22853758676224
ENST00000596457.1	48.2675664320409	3.04961560300917	1.20996293606755	2.52042067744703	0.0117214653917794	0.040742196947978	"OK"	10.402590327662	86.1325425364198
ENST00000436117.2	834.898758545268	1.6606838816995	0.663365265862965	2.50342302673796	0.0122998431930188	0.0424597326663116	"OK"	401.233177506594	1268.56433958394
ENST00000374821.9	376.687858105808	2.50336537012161	1.00923300598263	2.48046323820359	0.0131211793098532	0.0446829349470675	"OK"	112.948775386743	640.426940824873
ENST00000534504.2	28.9627928808024	7.42998683630468	2.99312436425906	2.4823515270619	0.0130518446830775	0.0446829349470675	"OK"	0.33397221827353	57.5916135433313
ENST00000422920.1	16.4911917470786	4.70637101431611	1.93288814861789	2.43489051225307	0.0148962962971447	0.0503874720386638	"OK"	1.21674276809775	31.7656407260594
ENST00000494982.1	1225.34299851704	-1.8650954307238	0.780003621017028	-2.39113688766207	0.0167962892129707	0.0561743916684302	"OK"	1922.85311589962	527.832881134451
ENST00000622999.3	23.6576538465536	7.08721590963217	2.96486594157851	2.39040012239437	0.0168300260752638	0.0561743916684302	"OK"	0.34542589594165	46.9698817971655
ENST00000618649.1	365.727168609664	1.60991108642835	0.675337171195728	2.3838626912508	0.0171319932785411	0.0568060829762152	"OK"	180.502151531156	550.952185688172
ENST00000478217.5	245.490270363906	-1.68954560617277	0.710036992025729	-2.37951772252388	0.0173353094052469	0.0571045486290487	"OK"	374.787280639944	116.193260087867
ENST00000442296.5	2694.81592536341	-5.2156898912844	2.20967085405763	-2.36039221936914	0.018255622279522	0.0597456729147993	"OK"	5248.39519554161	141.236655185205
ENST00000512566.1	57.6524636292293	2.85969249798618	1.21604745751066	2.35162902592649	0.018691405904543	0.0602612943368759	"OK"	13.9617906437696	101.343136614689
ENST00000437813.7	1212.91381509887	-1.66772919634294	0.709284964365641	-2.35128231970136	0.0187088327975355	0.0602612943368759	"OK"	1845.08890735409	580.738722843656
ENST00000319441.6	107.839960740756	-3.12658570685092	1.33044472013816	-2.35003052703027	0.0187718714501776	0.0602612943368759	"OK"	193.521759987207	22.1581614943037
ENST00000333047.9	1390.72438600121	1.99257626570385	0.851937577138206	2.33887589792345	0.0193418572130391	0.0616980761732388	"OK"	558.58330812297	2222.86546387945
ENST00000357949.5	467.18184427083	-1.62672079415357	0.702672849901507	-2.31504717221049	0.0206103506317189	0.0653309227571469	"OK"	705.806891658097	228.556796883563
ENST00000235382.7	685.416583295914	-2.18530516684935	0.948237588795492	-2.30459664610559	0.0211891739899122	0.0667458980682233	"OK"	1123.75739617841	247.075770413422
ENST00000376055.8	11.3476700349812	3.49264046073359	1.52151966275209	2.29549479131685	0.0217047845731336	0.0679454125767659	"OK"	1.85175245627321	20.8435876136891
ENST00000483917.1	338.786152245342	-1.93157136617124	0.843842988004523	-2.28901749926124	0.022078335660836	0.0682440060058724	"OK"	536.842529310002	140.729775180683
ENST00000412573.1	1170.97065548031	-2.24253855257593	0.978707559981911	-2.29132648430485	0.0219445379489896	0.0682440060058724	"OK"	1933.38884376109	408.552467199525
ENST00000344359.7	373.890526507525	1.61148030933327	0.704682016190803	2.28681912168586	0.0222063829066728	0.0682440060058724	"OK"	184.379978629507	563.401074385544
ENST00000367976.4	2018.15191645704	-1.55141143954208	0.680717546042136	-2.27908248959114	0.0226621622075819	0.0692226045613412	"OK"	3009.52558291019	1026.7782500039
ENST00000258229.14	15.9989469099915	6.76878320762888	2.98208464732076	2.26981592011825	0.0232187542253193	0.0700733660452751	"OK"	0.290770313471594	31.7071235065113
ENST00000374992.6	30.9671620318687	2.84512842163784	1.25253103580015	2.27150333230689	0.0231165254746013	0.0700733660452751	"OK"	7.56616229889901	54.3681617648384
ENST00000473989.8	15.1090280208174	6.04228265934256	2.67964502024828	2.2548817525027	0.0241407519755719	0.0719937218679777	"OK"	0.451666456901119	29.7663895847337
ENST00000583392.1	1102.76135431226	1.82052782440642	0.806595818684637	2.25705090732464	0.0240048939656128	0.0719937218679777	"OK"	486.644328219139	1718.87838040538
ENST00000489369.5	16.0338893346244	6.70273759369371	3.00643359417809	2.22946470751041	0.025783001007027	0.0761942086398272	"OK"	0.304925982351816	31.7628526868969
ENST00000368636.8	34.0450048361416	1.66770515844148	0.748375481178131	2.22843372128667	0.0258516065027985	0.0761942086398272	"OK"	16.3008310596833	51.7891786125999
ENST00000368439.5	59.9874802568553	1.9061410012081	0.858879681908094	2.21933414116096	0.0264640005490842	0.0762163215813625	"OK"	25.2682486192511	94.7067118944595
ENST00000520657.1	1779.54273874839	-1.82665651244515	0.822750359678108	-2.22018318309798	0.0264063353943416	0.0762163215813625	"OK"	2776.37700242773	782.708475069049
ENST00000396705.10	14.972681893169	3.72245848185581	1.67292777703443	2.22511607073351	0.026073447165974	0.0762163215813625	"OK"	2.10883868450978	27.8365251018283
ENST00000332680.8	20337.4093485534	-4.8871040725772	2.20051844662284	-2.22088757314327	0.0263585771222132	0.0762163215813625	"OK"	39345.2008115922	1329.61788551467
ENST00000506186.1	44.4340428478357	2.61949705131665	1.20173909310072	2.17975521172224	0.0292756115260652	0.0838347057337321	"OK"	12.4371775405464	76.430908155125
ENST00000249749.7	175.268896403232	1.94783218429735	0.904756870238904	2.15287913070283	0.031328179033725	0.0892056623333187	"OK"	72.1576445180242	278.38014828844
ENST00000485226.1	3178.09409758341	1.4302739097768	0.665460535214901	2.14929937102117	0.0316106763499912	0.0895043869685144	"OK"	1720.22319618122	4635.96499898559
ENST00000468414.1	312.159179000952	2.02181749585826	0.942852595793206	2.14436223104136	0.0320038740581686	0.0901114666218825	"OK"	123.359898361502	500.958459640401
ENST00000582401.6	20.9474100512352	3.88031525984012	1.81182005872669	2.14166701662809	0.0322202866938285	0.0902168027427199	"OK"	2.66401080230987	39.2308093001606
ENST00000244741.9	1780.62850429053	-5.05303850321786	2.36572195148819	-2.13593930598614	0.0326843612603352	0.0905656690820247	"OK"	3457.12158335147	104.135425229603
ENST00000510503.5	654.346271455896	-1.45828385210601	0.682814608200509	-2.13569515735637	0.0327042693907311	0.0905656690820247	"OK"	959.504222776556	349.188320135235
ENST00000436120.7	11.2385090449938	5.69146827592669	2.67456143957372	2.1280005729963	0.0333370360721664	0.0918134763954748	"OK"	0.426689923470711	22.0503281665168
ENST00000603362.5	11.4822775555927	5.97448028258041	2.8205649086672	2.11818570961501	0.0341593429611927	0.0930611289321143	"OK"	0.359507253528807	22.6050478576566
ENST00000593219.5	31.6350715563288	-2.1124003699246	0.997021876949795	-2.11871014945741	0.0341149700755858	0.0930611289321143	"OK"	51.3864208065559	11.8837223061017
ENST00000310955.11	419.933200276505	1.77805224976148	0.846570918992304	2.10029923054521	0.0357025269237947	0.0967423310193148	"OK"	189.602001198434	650.264399354577
ENST00000424202.6	209.925941351386	-2.71060603914074	1.30231253012122	-2.08137906719551	0.0373992231420617	0.100797906222455	"OK"	364.212631169433	55.6392515333396
ENST00000514666.1	65.4107203854541	2.28873024881501	1.10574016827324	2.06986262639727	0.0384652106724425	0.102573895126513	"OK"	22.2248880647467	108.596552706162
ENST00000555014.1	3186.12503000306	-1.48220401351946	0.715455758646214	-2.07169205867333	0.0382941684106847	0.102573895126513	"OK"	4692.58046563351	1679.66959437261
ENST00000399380.7	66.9330730692751	2.60830391780634	1.26166263731215	2.06735448975733	0.038700763263589	0.102658866762362	"OK"	18.8600613723781	115.006084766172
ENST00000586057.5	492.512657854193	-3.00901522082632	1.46608585633238	-2.05241405735528	0.0401294395213799	0.105891295909819	"OK"	876.184513537638	108.840802170748
ENST00000491215.1	64.1239830305238	1.98221324469572	0.974063737664266	2.03499336650076	0.0418515404478839	0.109860293675695	"OK"	25.9035129265641	102.344453134483
ENST00000393588.8	395.625034770182	-1.25858643285958	0.622086893459749	-2.02316821989277	0.0430558069971995	0.111856323332931	"OK"	558.022668346424	233.227401193939
ENST00000293968.11	45.9041698291812	3.59391457317353	1.77627087663358	2.02329195420058	0.0430430559264989	0.111856323332931	"OK"	7.02183534689606	84.7865043114664
ENST00000297350.9	264.876637737858	1.32837799725687	0.65776472427477	2.01953365425835	0.0434317830409544	0.112254454628928	"OK"	150.875198295089	378.878077180627
ENST00000614884.1	168.034201856553	2.9648918480241	1.47315912272433	2.0126080083875	0.0441558838101632	0.112967337260519	"OK"	38.1563399862552	297.912063726852
ENST00000640148.1	209.292616496972	1.34349265340844	0.666892884009951	2.01455538906063	0.0439512557469764	0.112967337260519	"OK"	118.322990235894	300.26224275805
ENST00000467517.1	123.663749730073	2.48831268485614	1.24085086813702	2.00532775432718	0.0449280195912525	0.113787547105484	"OK"	37.4103055643792	209.917193895767
ENST00000286548.9	12.7425891740817	5.75651673636639	2.86917789924341	2.00632966602885	0.0448210869064812	0.113787547105484	"OK"	0.462853392889868	25.0223249552736
ENST00000505486.1	822.751966610425	-1.64978076470764	0.826048212986516	-1.99719669962481	0.04580381945495	0.114159831150518	"OK"	1247.83360978574	397.67032343511
ENST00000405375.5	535.711864928328	-4.85965118631921	2.42993870861655	-1.9999068985102	0.0455103181112132	0.114159831150518	"OK"	1035.74955157289	35.674178283764
ENST00000530207.1	13.8222586302491	5.85111360246354	2.93205527899795	1.99556728837091	0.0459810431022919	0.114159831150518	"OK"	0.470748743096734	27.1737685174014
ENST00000436333.5	542.101747449874	1.95952641074888	0.981677388111039	1.99610017963176	0.0459230194964103	0.114159831150518	"OK"	221.748306685558	862.455188214189
ENST00000426059.1	5100.96455577703	1.71789165519483	0.862470875893105	1.99182569894423	0.0463901855215262	0.114611046582594	"OK"	2378.31974086531	7823.60937068874
ENST00000592734.5	297.849745518034	2.22766430849213	1.13066258245476	1.97022908784661	0.0488121212810982	0.120006385978895	"OK"	104.807461756024	490.892029280045
ENST00000487232.1	803.426107261594	-1.49681168978481	0.76202122737803	-1.96426508344795	0.0494993586628336	0.120995304172819	"OK"	1186.45055098482	420.401663538366
ENST00000534871.5	1246.75178457776	-1.63524729446674	0.833211250709555	-1.96258427028461	0.0496944999281219	0.120995304172819	"OK"	1886.28100074646	607.222568409067
ENST00000344908.9	606.786693615275	-1.11085881011441	0.569484002734852	-1.95064093948153	0.0510997735679338	0.123226248221238	"OK"	829.499787228569	384.073600001981
ENST00000617924.4	782.803247072931	2.215865596486	1.13551591124126	1.95141747865407	0.0510074039310545	0.123226248221238	"OK"	277.314352267885	1288.29214187798
ENST00000476314.1	17.5567866021361	2.07160256929858	1.0649522507507	1.94525394714954	0.051744421872996	0.12418661249519	"OK"	6.74802482419302	28.3655483800793
ENST00000504177.5	589.62253871007	-1.31322680926962	0.676698160231423	-1.94063895314938	0.0523020858017812	0.124930100682928	"OK"	840.864539030048	338.380538390092
ENST00000521484.5	16.6892352248782	5.9937981763478	3.10703618330897	1.92910472319136	0.0537178627688654	0.127706617148623	"OK"	0.515692988721681	32.8627774610348
ENST00000371627.5	506.749174975247	1.35481948756712	0.705046286413621	1.92160360769889	0.0546556543068144	0.128785945744377	"OK"	284.878509545788	728.619840404705
ENST00000559663.1	10.2976230506191	5.99674533065934	3.12105003487756	1.92138711768349	0.0546829214073349	0.128785945744377	"OK"	0.317554515392059	20.2776915858461
ENST00000418655.2	11.1847032995549	5.44856297807369	2.84474126171307	1.91531055966497	0.0554529097201272	0.129390122680297	"OK"	0.500772834747227	21.8686337643626
ENST00000485665.1	241.820421142484	2.92057815462313	1.5236506396689	1.91682927738461	0.0552596241776857	0.129390122680297	"OK"	56.4243288688769	427.216513416091
ENST00000354611.9	10.2960595502528	5.45474186808813	2.86197075748692	1.90593906447804	0.056658111994473	0.131593034309744	"OK"	0.459059374923261	20.1330597255823
ENST00000531166.5	685.443009948239	-2.26245791180877	1.19006955883436	-1.90111401053296	0.0572870808534736	0.132443526376838	"OK"	1134.44818704473	236.437832851747
ENST00000426789.5	4814.61525440658	-1.29553113703993	0.688287126189763	-1.88225391372894	0.0598015486396357	0.137625481800805	"OK"	6841.92498397302	2787.30552484013
ENST00000613242.4	219.708750086488	1.72758592940309	0.92444385484313	1.86878404821701	0.0616528650546819	0.141241109034362	"OK"	101.912062232621	337.505437940355
ENST00000610298.1	28.3206837545932	7.06228149734904	3.78453256600616	1.86609082473874	0.0620286594540934	0.141459024275399	"OK"	0.420666269088269	56.2207012400982
ENST00000521254.1	827.317855765214	-1.71796834382434	0.923108723779934	-1.86106825725753	0.0627345381657325	0.142424356916798	"OK"	1268.91529359636	385.720417934067
ENST00000546969.1	177.249706318725	-1.19166361116535	0.64184724537251	-1.85661560403479	0.0633658623172189	0.143212531873894	"OK"	246.557220477548	107.942192159902
ENST00000567003.1	10.9355639583762	5.5951158031129	3.02029787820957	1.85250462991739	0.063953393335855	0.143895135005674	"OK"	0.44328273223838	21.4278451845141
ENST00000392872.8	310.960983223064	1.09209235613878	0.594804669457053	1.83605208939542	0.0663499531568127	0.148241511755823	"OK"	198.58101442057	423.340952025558
ENST00000497488.1	10.9610808715187	5.52338992695122	3.00966399857133	1.8352181271973	0.0664733763032064	0.148241511755823	"OK"	0.466483410694118	21.4556783323434
ENST00000372764.4	333.580823249078	1.7378555192096	0.950417192445034	1.82851860532826	0.0674717559756492	0.149805132210252	"OK"	153.887338007878	513.274308490278
ENST00000493341.1	620.684744887642	-1.16233320122352	0.637068094416716	-1.82450386608628	0.0680759323993558	0.150483640040681	"OK"	858.016727945625	383.352761829658
ENST00000307407.8	2414.19292087699	1.8199356920709	0.999067738029803	1.82163393210943	0.068510548729947	0.150783041746259	"OK"	1065.71483915834	3762.67100259563
ENST00000612800.1	1296.8624319829	-5.19334865359693	2.8692911805137	-1.80997616723833	0.0702994831319935	0.153380690469804	"OK"	2524.7231250911	69.001738874699
ENST00000594875.1	556.618565998789	-2.0231784023006	1.11721306623229	-1.81091544974819	0.070153940650246	0.153380690469804	"OK"	893.437568887714	219.799563109863
ENST00000354209.7	1708.4654689841	-1.07121414204659	0.5972097910311	-1.79369822486853	0.0728613488074541	0.158284999133435	"OK"	2315.12199595136	1101.80894201683
ENST00000469967.1	80.7989637958679	-1.35287642645938	0.756116699163124	-1.78924288797847	0.0735757073917193	0.159150886375221	"OK"	116.13128792429	45.4666396674461
ENST00000559301.1	602.675635549188	1.93841655195108	1.10125549611299	1.76018785721655	0.078375960137586	0.168809760296339	"OK"	249.408097710552	955.943173387825
ENST00000546304.1	2516.45225094682	1.30967994129116	0.747104699323422	1.75300723242299	0.0796007656410873	0.170718237800459	"OK"	1446.70859937218	3586.19590252145
ENST00000421558.1	78.0684965127703	1.59064579209813	0.909702623908771	1.74853380686483	0.0803716369162494	0.170916898758606	"OK"	38.9190344815666	117.217958543974
ENST00000493569.5	195.033048532888	1.21379657128139	0.693695632439253	1.74975380342715	0.0801608052405733	0.170916898758606	"OK"	117.508468355086	272.557628710689
ENST00000513321.1	297.950842209667	-1.15534145028578	0.663329918556245	-1.74172974558484	0.0815557449958952	0.172706283520719	"OK"	411.261676586442	184.640007832892
ENST00000508233.5	2519.88505242856	4.68979843883637	2.69889558408673	1.73767316767956	0.0822684192678684	0.173486541050233	"OK"	187.988482203845	4851.78162265327
ENST00000370985.4	500.141439880063	-3.05429901872724	1.76881467667056	-1.72674902521521	0.0842127468445599	0.176608142967888	"OK"	892.804579651754	107.478300108372
ENST00000411990.6	1322.44873565982	-1.31127233222366	0.759967258205682	-1.72543266576989	0.0844495286810733	0.176608142967888	"OK"	1885.21939324063	759.67807807901
ENST00000342220.9	540.021352605272	2.37239447504755	1.38169887763956	1.71701266711633	0.0859768575609195	0.179059240540097	"OK"	174.820817866881	905.221887343663
ENST00000460118.6	17.0736800357753	6.50815370983915	3.79605737906187	1.71445082620103	0.0864459607915691	0.179295326086217	"OK"	0.371075593500381	33.7762844780502
ENST00000585421.5	837.072136361342	-1.50822259491578	0.880884823974335	-1.71216775890297	0.0868657571890035	0.179427629603515	"OK"	1238.69012309787	435.454149624812
ENST00000433736.6	1054.54566574665	1.14014856853287	0.667381011867009	1.70839228006096	0.0875635787434217	0.180130790557896	"OK"	658.260564853464	1450.83076663983
ENST00000529465.6	355.585968627948	1.07682664070309	0.637392217758782	1.68942546002438	0.0911379253243397	0.186721603103525	"OK"	228.717425251171	482.454512004725
ENST00000528508.5	501.411863925096	-3.13589923014454	1.862915095022	-1.68332912139912	0.092311395926962	0.188360095332748	"OK"	900.392551145338	102.431176704853
ENST00000376105.4	564.247328490459	3.00891472812098	1.79002722423728	1.6809323832508	0.0927760490421467	0.188544873859847	"OK"	124.701235813473	1003.79342116744
ENST00000507638.1	44.3440393163266	1.66049087682167	0.998907921284897	1.66230624609101	0.096451386066453	0.19522690191764	"OK"	21.312893324958	67.3751853076952
ENST00000502527.2	372.542500667676	1.68748121402043	1.01647725826989	1.66012687474447	0.0968889314815455	0.195328085866796	"OK"	176.521160421596	568.563840913756
ENST00000536792.5	904.664120941321	1.16718531733956	0.708541949976439	1.6473058756484	0.0994951908081486	0.199783171981302	"OK"	557.448561691508	1251.87968019113
ENST00000547743.1	442.028174349309	-0.943407503745188	0.578333865061845	-1.6312506680623	0.102837438022474	0.205674876044948	"OK"	581.614782044436	302.441566654182
ENST00000476581.6	521.905233934385	1.16664601977531	0.72109085510477	1.61789046625172	0.105686205248273	0.210536946423437	"OK"	321.678033612324	722.132434256446
ENST00000392414.7	153.453876523059	2.49515157826644	1.56726558955677	1.59204132017732	0.111375420531557	0.218223791855385	"OK"	46.2358416488023	260.671911397315
ENST00000511078.1	1557.83422318636	1.3103817687234	0.822863201349266	1.59246611900343	0.111280010052894	0.218223791855385	"OK"	895.288605968736	2220.37984040398
ENST00000615513.4	2875.76235765332	-4.55852100789639	2.8694574300995	-1.58863517544441	0.112142781925684	0.218223791855385	"OK"	5517.38156350492	234.143151801711
ENST00000648533.1	820.493793911486	1.24523500750231	0.783197185968321	1.58993805112149	0.111848769525061	0.218223791855385	"OK"	486.857349823399	1154.13023799957
ENST00000521950.1	36.9452014996582	2.27479846682294	1.42592190039048	1.59531771424508	0.110641206295079	0.218223791855385	"OK"	12.6539823671152	61.2364206322011
ENST00000519097.5	72.0247683372638	2.73489700721019	1.71706582519749	1.59277353673708	0.111211003793664	0.218223791855385	"OK"	18.8125088782544	125.237027796273
ENST00000371084.8	3258.05896565794	-4.836172124809	3.09452769566264	-1.56281429685942	0.118096280427858	0.228786373753705	"OK"	6295.71754001832	220.400391297559
ENST00000448526.6	1255.94981129048	-4.38755419624459	2.81038885737653	-1.56119114432453	0.11847865783674	0.228786373753705	"OK"	2397.36199191665	114.537630664302
ENST00000582743.5	1808.69514069514	-1.29486266266812	0.831179557860139	-1.55786153596189	0.119266074919432	0.229427869310664	"OK"	2569.94502980638	1047.44525158391
ENST00000510020.5	1185.79952291552	-0.922072706154178	0.5943854275695	-1.55130436142189	0.120828762134466	0.231550175345137	"OK"	1552.34733413092	819.251711700119
ENST00000382333.2	445.644724989785	-2.25781075429056	1.46837693717431	-1.53762341067234	0.124140719993136	0.236995919986896	"OK"	737.157836364146	154.131613615425
ENST00000382038.7	343.508691777172	1.07592971220866	0.700675855631183	1.5355598506237	0.124646367559938	0.237063280189466	"OK"	221.042364694042	465.975018860301
ENST00000300086.5	1346.74167011522	-0.991362613607871	0.64754261985354	-1.5309611803345	0.12577898710083	0.238318080822625	"OK"	1792.06847357541	901.414866655037
ENST00000431845.3	127.462576478134	-1.33096711296992	0.876106465813842	-1.51918421436776	0.128716133596518	0.241163313504256	"OK"	182.414916127137	72.5102368291319
ENST00000374426.6	486.181101606733	-1.57658569806027	1.03637858553304	-1.52124495823058	0.128198377134997	0.241163313504256	"OK"	728.211513584701	244.150689628766
ENST00000263256.7	12.6971353815657	5.23754717637452	3.44438885049201	1.52060275529761	0.128359554971444	0.241163313504256	"OK"	0.655715617048702	24.7385551460827
ENST00000617744.4	90.1380485690847	0.994567919896306	0.658369152824907	1.51065388715259	0.130876656829235	0.244303092747906	"OK"	60.2429671742522	120.033129963917
ENST00000464116.2	2228.80223022724	0.892705566143227	0.603320132901892	1.47965485893771	0.138965378198735	0.258444836207241	"OK"	1560.42814150719	2897.17631894729
ENST00000307940.3	3970.51007931644	-1.18030491885789	0.803688363981895	-1.46861018742393	0.141938550082904	0.263003783977145	"OK"	5509.78305707174	2431.23710156114
ENST00000518176.5	635.575230001035	-1.04775867028554	0.721594744028207	-1.45200429875163	0.146500409963357	0.270462295316968	"OK"	856.732573591992	414.417886410078
ENST00000300880.11	1987.56479983675	-2.68784829773664	1.85902510900838	-1.44583754394278	0.148222773002355	0.272643348880244	"OK"	3441.09041680813	534.039182865357
ENST00000239938.5	1858.5489035664	1.38582118673174	0.960196752947102	1.44326793699133	0.148945008215168	0.272975578692526	"OK"	1028.75318852949	2688.34461860332
ENST00000225831.4	533.798242084174	1.41132559425352	0.979214850630175	1.44128287407535	0.149504783563935	0.273008735203707	"OK"	291.707818832284	775.888665336064
ENST00000539616.6	358.932478003046	0.95086093339631	0.664873564947498	1.43013797438524	0.152677423075663	0.276931648053621	"OK"	244.752345118479	473.112610887612
ENST00000221930.6	20.0036428295884	-1.66287837063027	1.16295106342189	-1.42987819774409	0.152751980474021	0.276931648053621	"OK"	30.4050988477761	9.60218681140068
ENST00000591309.5	129.167606011286	1.4149171005425	0.99293792808935	1.42498041470239	0.15416286260635	0.278487751805019	"OK"	70.4593340941996	187.875877928373
ENST00000496104.1	940.787736044192	-1.01769882644614	0.718365988400496	-1.41668570461157	0.156574838415284	0.280436032920852	"OK"	1259.50266482786	622.072807260521
ENST00000502978.1	213.64142449949	1.40464163420451	0.992301890033501	1.41553860605576	0.15691063746762	0.280436032920852	"OK"	117.14338452751	310.139464471469
ENST00000450485.6	536.611597500581	1.08671757158153	0.766407095821074	1.41793777420249	0.156208932746785	0.280436032920852	"OK"	343.552072649734	729.671122351427
ENST00000376112.4	1121.14958653649	-2.20347022093525	1.61453329889984	-1.36477223630923	0.172324647525183	0.306896192058983	"OK"	1842.30709237845	399.992080694527
ENST00000480961.1	3577.941953111	-2.5334970035363	1.87858732067748	-1.34861817475838	0.177459639878235	0.314928374995177	"OK"	6101.95687807959	1053.92702814242
ENST00000368653.7	2319.00640372609	1.05498049461324	0.78650578755967	1.34135121610049	0.179806448506175	0.317973508937235	"OK"	1506.9784913084	3131.03431614378
ENST00000416373.6	2472.83084936233	1.25456329145169	0.954514232975043	1.31434739065278	0.188729326031565	0.332585945174506	"OK"	1460.64264146306	3485.0190572616
ENST00000542685.5	455.760033690401	-0.790239485229846	0.612195491038298	-1.29082865979555	0.196763097451776	0.345535195525071	"OK"	577.551824637894	333.968242742907
ENST00000508960.1	657.785388162639	-2.26961169009386	1.78216551340703	-1.27351341557214	0.202835915096906	0.354962851419585	"OK"	1089.60274953719	225.968026788084
ENST00000648758.1	4342.04570206042	2.12583892432036	1.67255531488431	1.2710126268484	0.203724156593453	0.355283650252942	"OK"	1618.78665936349	7065.30474475735
ENST00000244050.3	517618.757629909	2.36633513787194	1.86708172511995	1.26739772878443	0.205013111506894	0.356298648963705	"OK"	168159.146887837	867078.36837198
ENST00000440381.5	143.204825039138	-3.37813263681436	2.68099552735577	-1.26002919525426	0.207658830472372	0.359656531127407	"OK"	261.279975024372	25.1296750539045
ENST00000334701.11	27346.0590366677	-0.868377451452335	0.69505606069115	-1.24936318171061	0.211532268487608	0.365110490814228	"OK"	35336.2458235286	19355.8722498069
ENST00000328649.11	556.665789214648	2.0497319456967	1.6536322909486	1.23953309143527	0.21514814174646	0.370084175563876	"OK"	216.589239493149	896.742338936147
ENST00000470178.6	1239.23126082071	-1.43607772798878	1.16372902697878	-1.23403102844059	0.217191342337091	0.371065886569132	"OK"	1809.66380850523	668.798713136183
ENST00000586358.5	989.047026674933	-1.4061519256139	1.13884087120325	-1.23472204165645	0.216933969723825	0.371065886569132	"OK"	1436.19399438299	541.900058966876
ENST00000548560.1	716.477149826688	-0.684434636534724	0.557500334040584	-1.22768471109992	0.219565347953897	0.373854511380959	"OK"	883.313071295641	549.641228357735
ENST00000519078.6	741.581890586214	2.094287961851	1.71673312092145	1.21992634517757	0.222492797685483	0.375038026867838	"OK"	281.427050649932	1201.7367305225
ENST00000310594.7	39.0974600409686	-1.60632362507718	1.31390814929301	-1.22255397071821	0.221498207370984	0.375038026867838	"OK"	58.8624703099681	19.3324497719691
ENST00000328848.5	69.250734521119	-1.05093300530168	0.861376885180766	-1.22006176783016	0.222441460438722	0.375038026867838	"OK"	93.4144373604616	45.0870316817764
ENST00000557915.1	284.957822457918	-2.44971029532342	2.01500261796409	-1.21573553973769	0.224085681101756	0.376463944250951	"OK"	481.735231630119	88.1804132857179
ENST00000238607.10	61.8367344715504	3.72170954793778	3.08008428309379	1.2083141907401	0.226926432042352	0.378711661421673	"OK"	8.71364534396617	114.959823599135
ENST00000338401.8	925.296676625098	-0.778434052285776	0.643326019539132	-1.2100148737081	0.226273185595439	0.378711661421673	"OK"	1169.04246549833	681.550887751871
ENST00000248564.6	74.5573582566387	1.52633549870644	1.26897093942008	1.20281359587634	0.229048462327226	0.380991501692812	"OK"	38.4263549710736	110.688361542204
ENST00000466483.1	190.74331803061	0.798664845666298	0.671403121820862	1.18954592212842	0.234224911487158	0.385782207155319	"OK"	139.254590725935	242.232045335285
ENST00000527465.1	702.383305012988	-0.682718910499094	0.57243260775473	-1.1926625095257	0.23300157394895	0.385782207155319	"OK"	865.54232822835	539.224281797626
ENST00000550683.5	13.9957526572854	-1.1977918487244	1.00571990812542	-1.19097955509002	0.233661611105338	0.385782207155319	"OK"	19.4934788917202	8.49802642285061
ENST00000649859.1	19.477263695892	1.20882074588693	1.02051788875765	1.18451695869683	0.236208487224209	0.387782011599353	"OK"	11.7634575855441	27.1910698062399
ENST00000262067.5	1629.81667132382	-0.873944936109379	0.741809486195069	-1.17812585626542	0.238746435437623	0.390675985261564	"OK"	2108.90402942089	1150.72931322675
ENST00000563275.1	7542.61974154451	-0.976445394454904	0.85554411673942	-1.14131507113421	0.253738832639752	0.41386528042212	"OK"	10001.9462461633	5083.29323692569
ENST00000618014.1	119.628284078523	1.36591970029669	1.22471943404412	1.11529192917786	0.264725342841124	0.430392170296536	"OK"	66.8799072693059	172.37666088774
ENST00000360270.7	826.437193141354	0.992490857773855	0.895124799221842	1.10877372477743	0.267527808161614	0.433549888467696	"OK"	552.871587295972	1100.00279898674
ENST00000535275.5	412.303238977334	1.53131612818788	1.39249863138383	1.09968950322493	0.271467429793064	0.438524309665718	"OK"	211.954177668837	612.652300285832
ENST00000456676.6	60.3276449421857	-3.94795834344887	3.61085578527984	-1.09335807858715	0.274236612002729	0.438778579204367	"OK"	113.313090061216	7.34219982315581
ENST00000397066.9	58.9901924934067	2.47388855825938	2.25917752062622	1.09503947152132	0.273499344308831	0.438778579204367	"OK"	17.9974585552044	99.9829264316091
ENST00000637923.2	179.660620675708	-0.886092771546888	0.809187546114272	-1.09504005072979	0.273499090567574	0.438778579204367	"OK"	233.162339296004	126.158902055411
ENST00000588329.5	751.883136359965	-2.21345606148827	2.03198306919769	-1.0893083190709	0.276017945434988	0.440231153478588	"OK"	1237.03935422797	266.726918491961
ENST00000482887.1	448.270446767739	-0.685539006429263	0.631835625148773	-1.08499581084534	0.277923510662398	0.440482545200782	"OK"	552.815114751432	343.725778784046
ENST00000460043.5	504.982841856329	0.788555472763476	0.726025811514553	1.08612594794458	0.277423273817268	0.440482545200782	"OK"	370.311065260952	639.654618451705
ENST00000477087.1	1205.73526831474	0.633049788369822	0.590031535978036	1.07290839517667	0.283312218970837	0.446216744879068	"OK"	945.363331544666	1466.10720508482
ENST00000556935.5	343.133709435693	-1.65552018119635	1.54065700959501	-1.07455466783715	0.282574156860347	0.446216744879068	"OK"	520.916422472347	165.350996399039
ENST00000625299.1	153.79200296853	1.11623907474561	1.0450811897301	1.06808837984529	0.285480647008996	0.448231296238424	"OK"	97.096699358029	210.487306579031
ENST00000439519.1	452.032498387582	1.54202033456244	1.45134933987249	1.06247358385674	0.288020744070633	0.450815077675774	"OK"	231.09926941002	672.965727365144
ENST00000379162.8	935.83628678392	0.744372871959797	0.702833194565537	1.05910318083359	0.289552791514227	0.451809928554707	"OK"	699.626369699289	1172.04620386855
ENST00000247668.7	390.548076667383	1.03183047372322	0.983604877271733	1.04902944013988	0.294164568888703	0.457589329382427	"OK"	256.549906589459	524.546246745308
ENST00000572048.1	909.383474979201	-0.93305933487119	0.907370615395539	-1.0283111652943	0.30380348062516	0.471129089954094	"OK"	1193.61516041153	625.151789546877
ENST00000552388.1	1060.17431740415	1.60474920802826	1.56385546284418	1.02614931248807	0.304821209255212	0.471257329646095	"OK"	524.653226666531	1595.69540814177
ENST00000269593.5	2664.25533439119	0.793270230777274	0.785525998227842	1.00985865848731	0.312563011905022	0.481748495413246	"OK"	1949.69411019488	3378.8165585875
ENST00000226796.7	1212.68482344211	-0.90520243084555	0.915302732581627	-0.988965069832591	0.322680232057483	0.4951030820669	"OK"	1581.11890922757	844.250737656662
ENST00000222543.11	192.112343381809	1.23877978611266	1.25392841923728	0.987919060695799	0.32319228968256	0.4951030820669	"OK"	114.352979147841	269.871707615777
ENST00000446285.5	3079.29450422094	0.663682991912093	0.680774624168403	0.974893846436788	0.329612918828286	0.497379973321725	"OK"	2383.24281959106	3775.34618885082
ENST00000373509.6	805.277684144582	-0.831862164049795	0.84717983163332	-0.981919225397525	0.326139643515	0.497379973321725	"OK"	1031.21502827403	579.340340015137
ENST00000487950.1	448.52697415265	0.624353294465402	0.638344432321756	0.978082149466761	0.328033695704474	0.497379973321725	"OK"	352.959672291096	544.094276014204
ENST00000537057.1	453.56603248134	-0.672205644995862	0.686372067017155	-0.979360433353796	0.327401919827976	0.497379973321725	"OK"	557.361675462793	349.770389499888
ENST00000589955.2	115.906491486154	0.813025734262728	0.83312155637361	0.975878883510884	0.329124487617647	0.497379973321725	"OK"	84.0848897415741	147.728093230734
ENST00000359370.10	17.9063716013892	0.877672173822954	0.911389804534321	0.963004160740425	0.335545435250579	0.504820595123259	"OK"	12.621639416566	23.1911037862125
ENST00000603364.5	27.9229680233022	2.23842375763566	2.34895351936634	0.952945104779892	0.340617885178025	0.506405351415117	"OK"	9.76530336056034	46.080632686044
ENST00000396578.7	14.2640972148882	1.85469916177276	1.94585142661726	0.953155588552327	0.34051124453293	0.506405351415117	"OK"	6.17926302761214	22.3489314021643
ENST00000376663.8	958.649682541869	0.692250450540855	0.723434455199786	0.956894498962842	0.338620508074099	0.506405351415117	"OK"	732.968069130327	1184.33129595341
ENST00000602850.5	174.272027141739	1.00457436753304	1.05381745990494	0.95327170573133	0.340452423448828	0.506405351415117	"OK"	115.935896432598	232.608157850881
ENST00000486428.6	828.568716539454	0.537771095124836	0.567428738249527	0.947733272699262	0.343265257818651	0.508832653153745	"OK"	675.90592624836	981.231506830547
ENST00000521418.1	346.880823949477	0.642571872232005	0.67942198961886	0.945762548239677	0.3442697117568	0.508832653153745	"OK"	270.883227628668	422.878420270286
ENST00000423891.6	877.066464173358	0.820645831947529	0.877482315890351	0.935227772784057	0.349670928617807	0.515304526384136	"OK"	634.131722189004	1120.00120615771
ENST00000298649.8	420.896734650103	-2.77970612301675	2.98484221360388	-0.931274058758555	0.351711817264601	0.516801037613292	"OK"	734.792052503523	107.001416796682
ENST00000358015.8	2130.87607568965	-1.66981648740711	1.80886727081739	-0.923128255094444	0.355940371615268	0.518824536133443	"OK"	3242.61874261017	1019.13340876913
ENST00000318560.6	626.802091080659	0.641899041936198	0.69617809537188	0.922032804828933	0.356511464565779	0.518824536133443	"OK"	489.616119100726	763.988063060593
ENST00000629846.2	533.25890447311	0.708947141957971	0.773313292850054	0.916765751362089	0.359265402997166	0.518824536133443	"OK"	404.810388907305	661.707420038916
ENST00000313401.4	63.8757929498893	0.819471061634757	0.8912525024666	0.919460040074857	0.357854997575356	0.518824536133443	"OK"	46.2071350608363	81.5444508389422
ENST00000622313.4	80.2214743221408	-1.61104743786969	1.75411043909353	-0.918441280528628	0.358387887305585	0.518824536133443	"OK"	120.873671909789	39.5692767344923
ENST00000434194.1	2115.30058707805	0.581196915910191	0.630524812895976	0.921766921813555	0.356650164851616	0.518824536133443	"OK"	1694.89131472954	2535.70985942657
ENST00000645504.1	467.0532665374	0.630622511455352	0.691107173564788	0.912481501534052	0.361515303064547	0.520582036412947	"OK"	366.570313572093	567.536219502707
ENST00000506183.5	1296.77472412591	-0.691617927350084	0.763855778322159	-0.905429986887382	0.365237635431028	0.524443784208656	"OK"	1601.78789886819	991.761549383622
ENST00000376838.5	242.519269813325	0.601308501664596	0.681580058479994	0.88222725149205	0.377653927828534	0.540731760299947	"OK"	192.697984347725	292.340555278924
ENST00000509690.5	790.661598110101	0.876208452179692	0.997253993799835	0.878621151308782	0.379606723542137	0.541988069873193	"OK"	557.678759695994	1023.64443652421
ENST00000508726.5	878.724530662803	-0.562776043128755	0.64901537972562	-0.86712281512755	0.385874721076914	0.549380958821369	"OK"	1047.97311939618	709.475941929425
ENST00000451270.6	7523.63605717184	1.26930618262646	1.50110898160022	0.845578967406713	0.3977876628478	0.564746428381102	"OK"	4412.09957570849	10635.1725386352
ENST00000370628.2	14.2191858336874	-1.03210580358277	1.23037384261822	-0.83885545013413	0.401550429910771	0.568487125491653	"OK"	19.0990265115983	9.33934515577654
ENST00000460284.5	5114.2770804629	0.545190432105284	0.666867491279085	0.817539375115709	0.413620256977511	0.58393448043884	"OK"	4159.27957197327	6069.27458895254
ENST00000627972.1	369.205116684131	0.675094955209042	0.832813353811812	0.810619753056447	0.417584069651625	0.587883718168769	"OK"	284.364656757119	454.045576611143
ENST00000417537.1	1452.82018363242	-0.662329417491649	0.81990443274562	-0.807812948728307	0.419198269798973	0.588512334202457	"OK"	1780.57262880451	1125.06773846033
ENST00000571308.5	46.4286852036154	1.3579644893718	1.68552217573703	0.805663971034968	0.420436629084239	0.588611280717934	"OK"	26.0598666347413	66.7975037724894
ENST00000304801.6	20.7791482677365	-0.861717368515617	1.08510320265018	-0.794134020073867	0.427117414326844	0.593417992262294	"OK"	26.8066659804801	14.7516305549929
ENST00000461716.1	2962.83213052302	-0.510852064271346	0.640757087295607	-0.797263228764989	0.425298171281405	0.593417992262294	"OK"	3481.98203050702	2443.68223053902
ENST00000395319.7	242.045430605266	1.01921441673754	1.28421986508458	0.793644799031674	0.427402244427009	0.593417992262294	"OK"	159.934075897508	324.156785313024
ENST00000606400.3	619.548568917133	-0.620193833340864	0.796119682179859	-0.779020852295359	0.435967431408244	0.603647212719107	"OK"	750.702480859718	488.394656974548
ENST00000420977.1	111.450389900596	0.602359020144249	0.791018657131017	0.76149786697696	0.446359752421858	0.614541717700426	"OK"	88.5160209735879	134.384758827605
ENST00000421317.4	540.177348202288	-0.517226363372443	0.678195480590212	-0.762650855358572	0.445671646761862	0.614541717700426	"OK"	635.98392298707	444.370773417506
ENST00000358368.5	664.18422916147	0.76146329843352	1.0025741874826	0.759508181978541	0.447548621483229	0.614541717700426	"OK"	492.862844272997	835.505614049943
ENST00000482612.1	605.238387173381	-0.455338921075915	0.601057978376754	-0.75756239407324	0.448713000225708	0.614541717700426	"OK"	699.965075936121	510.511698410642
ENST00000614526.1	406.498652888621	-0.539383517869157	0.714318347173251	-0.755102427375192	0.450187526833142	0.614890280552584	"OK"	481.614967841778	331.382337935464
ENST00000491863.1	161.058614836474	0.532219694262444	0.712323276625064	0.747160329764966	0.454966786968184	0.619738542248553	"OK"	131.683216751449	190.4340129215
ENST00000458191.5	275.189320621183	-0.548103047735549	0.736519329261308	-0.744180126657733	0.456767509324419	0.620514352289776	"OK"	326.843931736953	223.534709505414
ENST00000480647.1	97.4523305352507	-0.534565954689506	0.720637721015434	-0.741795688874379	0.458211132997061	0.620802180189566	"OK"	115.303207138062	79.6014539324398
ENST00000371199.7	68.2762767939125	-1.42346617579583	1.93230179918848	-0.736668659312768	0.461323870315145	0.623343781873548	"OK"	99.4689756979887	37.0835778898363
ENST00000215754.8	95.3249690850189	1.05193510397832	1.44696366888158	0.726994828274716	0.467229123909931	0.629634969119266	"OK"	62.0340948656527	128.615843304385
ENST00000261254.8	1721.45983927048	0.652679908975804	0.934733331274759	0.698252525226313	0.485019283369452	0.64990554440405	"OK"	1338.571112206	2104.34856633496
ENST00000588713.1	337.222448692834	0.493430150234719	0.708481269267484	0.696461814360864	0.486139663175251	0.64990554440405	"OK"	280.109744678296	394.335152707371
ENST00000598422.1	327.58462815991	-0.732823450246182	1.04919779891684	-0.698460720183294	0.484889114501197	0.64990554440405	"OK"	409.039752253271	246.129504066548
ENST00000497817.1	89.0630586826635	0.670093781889116	0.978207123934683	0.685022389934935	0.493329792388345	0.657773056517793	"OK"	68.743338933507	109.38277843182
ENST00000375078.4	25.6045844478367	-0.603120805806087	0.888133073254684	-0.67908833030603	0.497081896113504	0.659927495726983	"OK"	30.8799939569403	20.3291749387331
ENST00000588826.2	962.232658895554	-1.09028960083684	1.60732153865851	-0.6783270021671	0.497564381698916	0.659927495726983	"OK"	1309.45663549122	615.008682299892
ENST00000659302.1	323.586397756866	0.415758169453019	0.618674175359065	0.672014747038248	0.501574308116403	0.663499872153982	"OK"	277.280601095658	369.892194418075
ENST00000319397.6	320.741863010358	0.540234878714469	0.806832272344427	0.669575198256136	0.503128628907838	0.663813688401964	"OK"	261.381023509037	380.102702511679
ENST00000555837.5	409.238116957133	0.852303936573212	1.32681743563549	0.642367151412202	0.520634822769586	0.685117364688959	"OK"	291.752176365024	526.724057549242
ENST00000484439.5	967.617098240777	-0.391315550309415	0.618469360581238	-0.632716146102463	0.526919024072159	0.691581219094708	"OK"	1098.04630711326	837.187889368297
ENST00000369764.1	369.378621333143	-0.398695308100179	0.636205850906736	-0.626676582008714	0.530871257382399	0.694958736936959	"OK"	420.095977429043	318.661265237243
ENST00000567547.1	116.32116227901	-1.10436168847008	1.76912551980517	-0.62424156799892	0.532468951606199	0.695244434221566	"OK"	158.788492864974	73.8538316930461
ENST00000648742.1	230.004603561098	-1.74309654000351	2.80691778976313	-0.621000211107218	0.534599484277987	0.696222584175983	"OK"	354.199858750879	105.809348371317
ENST00000434753.7	1209.24372380246	0.401281104931405	0.651470753854278	0.615961810345771	0.537919725164274	0.698741086295861	"OK"	1042.14596359438	1376.34148401053
ENST00000462761.5	5077.72101920295	0.467049819202802	0.760853740874346	0.613849671904202	0.539314670055791	0.698752168915473	"OK"	4262.90876804287	5892.53327036303
ENST00000474279.3	539.980910545694	-0.397977792358889	0.652770672323324	-0.609674743723423	0.542077288245124	0.700530649424468	"OK"	613.990981752747	465.970839338641
ENST00000354115.6	696.098048097187	0.604498208371868	1.00151269943502	0.603585165433132	0.546119477956911	0.701811474398196	"OK"	552.360170874934	839.835925319439
ENST00000454583.6	866.822992973314	0.346503704523069	0.575690573771713	0.601892266974087	0.547245852060498	0.701811474398196	"OK"	763.224590389222	970.421395557407
ENST00000511228.5	39.9873363126126	0.953563313250734	1.58393994418509	0.602019866189641	0.547160913573081	0.701811474398196	"OK"	27.2332999206109	52.7413727046143
ENST00000436092.1	11.2861559233834	-0.588132523532303	0.982426143813049	-0.5986531682164	0.549404192971663	0.7027911504003	"OK"	13.5552880007812	9.01702384598549
ENST00000373316.5	171.373090751895	0.406500674772067	0.681490782913894	0.596487414010159	0.550849659402877	0.702856274276076	"OK"	147.388112566929	195.358068936861
ENST00000020945.4	102.672311591951	-0.556169052093003	0.947971748983719	-0.586693699141613	0.5574094402582	0.709430196692255	"OK"	122.221250572147	83.1233726117553
ENST00000415439.5	319.926995583298	0.37263931665581	0.643660955727088	0.578937270219959	0.562631500911957	0.712460505105328	"OK"	278.837590087796	361.016401078801
ENST00000296029.4	70.5089761597512	0.744286413391986	1.28358949618416	0.579847697106116	0.562017329295617	0.712460505105328	"OK"	52.7141242078005	88.3038281117018
ENST00000338312.10	73.2920089344811	0.418170692909121	0.724903248553643	0.576864145309698	0.564031233208385	0.712460505105328	"OK"	62.7437717951881	83.8402460737741
ENST00000498385.1	12187.9248197335	0.439941056320109	0.773294769196951	0.568917667420638	0.569412015022195	0.717459138927966	"OK"	10343.8760027029	14031.9736367642
ENST00000372077.8	3156.13623252562	0.746136962880696	1.3688025212577	0.545101978768364	0.585683381837408	0.736120759217091	"OK"	2357.70472047346	3954.56774457778
ENST00000518820.1	18.9299224938177	0.873800425375261	1.64092744189909	0.532503999301752	0.594376972642208	0.74367416608073	"OK"	13.3663060347948	24.4935389528405
ENST00000556257.5	335.532441321411	0.356457727276018	0.669884652585441	0.532118068237954	0.594644224068521	0.74367416608073	"OK"	294.290749564523	376.7741330783
ENST00000544405.6	1289.48503307936	0.340019149355686	0.644281841470942	0.527749080401518	0.597673503090548	0.743802269111732	"OK"	1138.22947695936	1440.74058919935
ENST00000571680.1	46.5399273154231	0.469082672782583	0.892490125337235	0.525588641785069	0.599174050117784	0.743802269111732	"OK"	39.0398125421426	54.0400420887037
ENST00000585429.1	320.031327774655	0.292835275970349	0.55635789296965	0.526343347817523	0.598649670004283	0.743802269111732	"OK"	287.662733070301	352.39992247901
ENST00000314355.7	5231.62385730305	0.467782944285192	0.905075772408908	0.516843957760754	0.605265091627813	0.747680407304946	"OK"	4390.82013085212	6072.42758375397
ENST00000651759.1	115.36000624328	-1.43791997922986	2.77219915246586	-0.51869288609761	0.603974923337338	0.747680407304946	"OK"	168.519588519941	62.2004239666199
ENST00000485369.5	48.3043793761912	0.693835192395112	1.35111825062481	0.513526622909768	0.607582992717945	0.748708626723336	"OK"	36.9076919269888	59.7010668253935
ENST00000425134.2	8085.36858769618	-0.464113185334059	0.925382043328671	-0.501536839492377	0.615993357742354	0.756214766295878	"OK"	9374.79396016612	6795.94321522624
ENST00000289431.10	220.358416142892	0.798378578570287	1.59494506730967	0.500568072803274	0.616675136800805	0.756214766295878	"OK"	160.895740459335	279.821091826448
ENST00000559627.1	68.5762645841118	0.593448547446657	1.20411967094469	0.492848478242256	0.622119653903749	0.76103957662012	"OK"	54.667507950928	82.4850212172956
ENST00000511490.4	1148.06323802636	0.345214462294206	0.721713797112077	0.478325984172085	0.632418204997566	0.771764589149572	"OK"	1011.35806474001	1284.7684113127
ENST00000372064.8	877.177204856363	0.715632229061165	1.52633607471259	0.468856263648173	0.639172380236897	0.778122897679701	"OK"	663.974189872754	1090.38021983997
ENST00000394631.7	102.698053478395	1.06957861388669	2.30858381246396	0.463305082584428	0.643145703167242	0.781073335894675	"OK"	66.282033310427	139.114073646363
ENST00000426263.9	146.41664549126	-0.458410730269184	1.00118627691322	-0.45786757253857	0.647047585312696	0.781536025395963	"OK"	169.484547790707	123.348743191814
ENST00000434748.2	1229.20370400473	-0.286077683701827	0.621222249939018	-0.460507787237031	0.645151783262466	0.781536025395963	"OK"	1350.67775240905	1107.7296556004
ENST00000397990.4	1275.14643182385	0.440177933533165	0.964680843567825	0.456293847305176	0.648178687729192	0.781536025395963	"OK"	1082.11283854943	1468.18002509827
ENST00000497139.5	701.260608725171	-1.4808087314679	3.42425366738348	-0.432447147701941	0.665416457422674	0.80040547623157	"OK"	1032.56548692489	369.955730525453
ENST00000508067.1	74.5190473258713	0.35861056689831	0.855158661959268	0.4193497450832	0.674960546233224	0.805295709779251	"OK"	65.3048455000989	83.7332491516437
ENST00000418664.2	2879.40725012377	0.35373215427392	0.837325537070988	0.422454754588395	0.672693119158298	0.805295709779251	"OK"	2528.16643549514	3230.6480647524
ENST00000625260.2	721.029115603807	0.393910931441797	0.942142728461986	0.41810112156238	0.6758731849933	0.805295709779251	"OK"	623.201848277636	818.856382929977
ENST00000562407.1	266.090637583685	0.936980718321414	2.20849255734244	0.424262565525201	0.671374336682395	0.805295709779251	"OK"	182.596709905291	349.58456526208
ENST00000567841.1	377.401959567125	-0.385656735455039	0.935009087361893	-0.412463087971862	0.680000030389738	0.808301922916104	"OK"	427.546666858193	327.257252276057
ENST00000335661.6	181.094238095818	0.349068656364492	0.862689231842386	0.404628507555392	0.685750600526907	0.813219535683673	"OK"	159.292082857933	202.896393333702
ENST00000304494.9	37.1195127089978	-0.375357707610653	0.949150058020482	-0.395467191345368	0.692498129963153	0.819293562209927	"OK"	41.921298905183	32.3177265128127
ENST00000639340.1	204.688930098245	-0.396442793172161	1.01511502201947	-0.39053977586055	0.696137448798759	0.821670431369027	"OK"	232.636849208083	176.741010988407
ENST00000336865.6	650.313350840176	-0.345657423324782	0.896907494977122	-0.385388041978174	0.699949940803619	0.824240117208	"OK"	727.847572202892	572.779129477459
ENST00000263341.7	117.650017078348	0.3548519082292	0.945531157226782	0.375293723022276	0.707442033883636	0.83112071113602	"OK"	103.253654286524	132.046379870172
ENST00000543555.5	927.639619801282	-0.251021236282525	0.675449573051329	-0.371635790883015	0.710164037420872	0.832378313628185	"OK"	1008.13880635266	847.140433249903
ENST00000495841.1	218.447637146694	-1.15842117292102	3.19633318860895	-0.362421908031798	0.717036770468181	0.836890872643363	"OK"	301.722725806289	135.172548487098
ENST00000529588.5	494.993353664003	0.238240562486936	0.658081752778728	0.362022744865624	0.717335033694311	0.836890872643363	"OK"	454.215423485971	535.771283842035
ENST00000470985.3	6683.01273860859	-0.294656702216916	0.833267357451409	-0.353616038816327	0.723626652803564	0.842281369545026	"OK"	7363.12100740679	6002.90446981038
ENST00000635990.2	15.9181204263425	-0.833276520290297	2.39850875428328	-0.347414416896425	0.728280003951822	0.845744520718245	"OK"	20.3914665261442	11.4447743265408
ENST00000539477.5	373.340117262486	0.517160882001087	1.57592015552031	0.328164393474834	0.742787368282107	0.847817037206793	"OK"	307.132222361337	439.548012163635
ENST00000485561.5	85.3319630954586	-0.819885661139002	2.49753251726233	-0.328278272844159	0.742701270491577	0.847817037206793	"OK"	108.94692643265	61.7169997582676
ENST00000552573.6	587.747711799652	0.193968819080764	0.592827327430518	0.327192776219477	0.743522084217069	0.847817037206793	"OK"	548.296094452656	627.199329146648
ENST00000373203.8	108.534411660588	-1.19182199451953	3.48654612714481	-0.341834569530143	0.732475392283641	0.847817037206793	"OK"	150.978176121227	66.0906471999494
ENST00000650306.1	820.030338627272	-0.833035189978327	2.48067982295586	-0.335809233529268	0.737014726774732	0.847817037206793	"OK"	1050.41394240432	589.646734850223
ENST00000419493.2	1599.5895921539	-0.644961058842184	1.90435199025039	-0.338677441010989	0.734852736819581	0.847817037206793	"OK"	1951.30196386641	1247.87722044138
ENST00000620709.4	85.9863178135324	0.28592345276113	0.863550701727232	0.331102102272906	0.74056736373323	0.847817037206793	"OK"	77.493411706149	94.4792239209157
ENST00000360864.9	1038.14877135058	0.285993789340039	0.853629573412807	0.335032663168682	0.737600447014894	0.847817037206793	"OK"	935.585304685169	1140.71223801599
ENST00000561049.1	701.002613445952	-0.200615552604079	0.621266941831012	-0.322913612645831	0.746760666733587	0.84958775628381	"OK"	749.66357363582	652.341653256084
ENST00000449264.3	16.2571613519817	-0.313974874360788	0.985531068942786	-0.318584450815539	0.750041645973886	0.851398625159546	"OK"	18.0192415346907	14.4950811692727
ENST00000601488.5	70.1424837417686	-0.872199435641925	2.79427561837866	-0.312137940117735	0.754935693879141	0.855028291494578	"OK"	90.72221236731	49.5627551162271
ENST00000395047.6	6227.65583536575	-0.206378760776077	0.678011814269269	-0.304388148455057	0.760832195864329	0.859774499362381	"OK"	6672.33353648853	5782.97813424297
ENST00000589214.1	274.678695077649	0.314605797978887	1.06679298099028	0.294908012693189	0.76806415078551	0.866005216993058	"OK"	244.847483304719	304.509906850578
ENST00000549766.5	21.7675742970504	0.302472672422668	1.04347116642502	0.289871615196568	0.771914457546336	0.866469680631076	"OK"	19.4940224018738	24.0411261922269
ENST00000375370.10	1953.20723283707	-0.195412137585691	0.673279145871515	-0.290239403349918	0.771633093422423	0.866469680631076	"OK"	2085.2857094645	1821.12875620963
ENST00000252723.3	12.0706581217962	0.497230510163995	1.79322666224454	0.277282577062302	0.781563136752249	0.875350713162519	"OK"	10.0109072004033	14.1304090431891
ENST00000399721.6	542.704981650084	0.211412552740789	0.769750458100755	0.274650765733116	0.783584560131223	0.87566877673201	"OK"	503.011988732805	582.397974567363
ENST00000517852.5	1044.52036057857	0.166445425575281	0.641036889630976	0.259650307599455	0.795133526940232	0.88660906543778	"OK"	984.333333830173	1104.70738732697
ENST00000557054.1	3359.82577598386	-0.227719333748881	0.898365173961611	-0.253481925111461	0.799895826852138	0.889950323914962	"OK"	3624.43912710582	3095.21242486191
ENST00000392925.6	727.653404285607	0.198511810418211	0.803634638717893	0.247017488861497	0.804894689246286	0.893539478810855	"OK"	677.670449981402	777.636358589813
ENST00000314787.8	29.9038596801125	-0.21571939076869	0.985684631749358	-0.218852342646186	0.826765071527583	0.909802611462668	"OK"	32.1353951491667	27.6723242110583
ENST00000278100.11	28.8802138544	0.231226634657319	1.04790136578768	0.220656869249819	0.825359616992838	0.909802611462668	"OK"	26.5707804291444	31.1896472796556
ENST00000547074.1	1258.34097015191	-0.160947299464947	0.723068570155678	-0.222589262081042	0.823855194420517	0.909802611462668	"OK"	1328.45862774586	1188.22331255797
ENST00000370003.2	119.379754919602	0.425160409358454	1.90696790474158	0.222951004210041	0.823573639653409	0.909802611462668	"OK"	101.915434881621	136.844074957583
ENST00000615754.4	682.351664570953	-0.192110062979143	0.908811409628657	-0.211386059796102	0.832586033652371	0.910245902301074	"OK"	727.715813262361	636.987515879545
ENST00000518281.5	338.257228465265	0.176712538545523	0.835503433888734	0.211504263630658	0.832493805570086	0.910245902301074	"OK"	317.566899019915	358.947557910615
ENST00000559503.1	634.312418217008	-0.172688161641371	0.805904941335636	-0.214278574040225	0.830329825441229	0.910245902301074	"OK"	672.23021914626	596.394617287756
ENST00000547197.1	242.097396548296	-0.175054311542178	0.839898694033664	-0.208423126248082	0.8348986006679	0.91079847345589	"OK"	256.767257928346	227.427535168246
ENST00000409330.5	489.090255392807	-0.520316584604533	2.65196032714563	-0.19620074225038	0.844453047116675	0.918547247558546	"OK"	576.343191522487	401.837319263128
ENST00000576532.1	32.1285978350762	-0.525656275953931	2.70016088176692	-0.194675909685038	0.845646672355487	0.918547247558546	"OK"	37.9178351175471	26.3393605526053
ENST00000242261.6	17.2893794831766	0.185463839272778	1.03906466194971	0.178491143106313	0.858337276289957	0.928330444742787	"OK"	16.1796002452404	18.3991587211129
ENST00000586425.2	2707.66876687327	0.107868754152735	0.598716356454323	0.180166706638095	0.857021694954589	0.928330444742787	"OK"	2606.49115917327	2808.84637457327
ENST00000538151.2	709.679106546436	-0.119216257442032	0.74899798771494	-0.159167660524349	0.873536782173273	0.934739996210891	"OK"	738.984390743235	680.373822349636
ENST00000259874.6	3908.11478964348	-0.13762646669951	0.857748037448367	-0.160450925785761	0.872525876241907	0.934739996210891	"OK"	4094.38163597971	3721.84794330724
ENST00000466081.5	96.6147231466697	0.26745747405652	1.61085496860779	0.166034484338261	0.86812981222426	0.934739996210891	"OK"	87.6847085558244	105.544737737515
ENST00000257247.11	660.438505214636	-0.403676563544132	2.49879529667958	-0.161548472610198	0.871661437056959	0.934739996210891	"OK"	752.238101479254	568.638908950018
ENST00000496816.5	100.828067474517	-0.5699831562525	3.48017400012352	-0.163780074281421	0.869904278271293	0.934739996210891	"OK"	120.490657554009	81.1654773950255
ENST00000332281.6	13.0273367962446	-0.170265016281189	1.10143080485399	-0.154585304433864	0.87714825608452	0.936615934463132	"OK"	13.7951805464063	12.2594930460829
ENST00000567657.5	110.379853547375	0.335395257573308	2.20621750428657	0.152022752480955	0.879168990335941	0.936788945305104	"OK"	97.6068702489045	123.152836845846
ENST00000379375.6	418.480222990483	-0.129088399434595	0.938009498062218	-0.137619501402994	0.890541142289412	0.94292591536526	"OK"	437.189973734952	399.770472246013
ENST00000518913.5	131.675026599511	-0.376260691455378	2.73392496721973	-0.137626561067628	0.890535562583082	0.94292591536526	"OK"	148.749045970369	114.601007228654
ENST00000463330.5	1329.7851322015	0.0966935764664861	0.695733465344233	0.138980775373001	0.889465340632081	0.94292591536526	"OK"	1285.23879177172	1374.33147263128
ENST00000564860.1	194.382626038213	-0.137495317194214	1.07356745772223	-0.128073290788765	0.898090972816253	0.948926310900192	"OK"	203.638389959115	185.12686211731
ENST00000456859.2	8514.96293576367	-0.104059778149408	0.904601786578118	-0.115033796852248	0.908418333834168	0.957830209733098	"OK"	8821.91665031902	8208.00922120831
ENST00000540166.5	949.186244920608	-0.253491675684579	2.29291943998683	-0.110554113356043	0.911969936580542	0.959567532435476	"OK"	1032.36171839039	866.010771450826
ENST00000476658.5	17.4772216810964	0.0838053968401543	0.841022955496046	0.0996469790657793	0.920624595505455	0.961022317332907	"OK"	16.9697430636138	17.9847002985789
ENST00000376672.5	92.1211740436356	-0.204091305894852	2.33061225927648	-0.0875698242307411	0.930218586790038	0.961022317332907	"OK"	98.6263044074467	85.6160436798245
ENST00000399503.4	65.3822380284368	-0.0980292145001532	1.08691562100095	-0.0901902710809121	0.928136015372105	0.961022317332907	"OK"	67.602701943493	63.1617741133807
ENST00000274606.7	99.1489583557277	0.107344033075673	1.2053512653333	0.0890562246566271	0.929037226767252	0.961022317332907	"OK"	95.4620594038909	102.835857307565
ENST00000475116.1	305.775098078608	-0.0548226830910412	0.546560990977511	-0.100304785734877	0.920102358189327	0.961022317332907	"OK"	311.584154704626	299.966041452589
ENST00000307365.4	2978.85425616859	0.0616513236577356	0.647694954327183	0.0951857402097229	0.924167296220972	0.961022317332907	"OK"	2915.21559377981	3042.49291855736
ENST00000535644.1	174.383193780084	-0.0870578293088907	0.998385921985212	-0.0871985746110913	0.930513672338211	0.961022317332907	"OK"	179.6430778102	169.123309749969
ENST00000544291.1	358.875600258708	0.193096717965605	1.84376761507091	0.104729422725097	0.91659051438175	0.961022317332907	"OK"	334.894636942467	382.856563574949
ENST00000553716.5	48.355915937158	-0.191463154111314	2.0485697820655	-0.0934618658282992	0.925536643708235	0.961022317332907	"OK"	51.5599234395377	45.1519084347784
ENST00000618828.1	685.979748298358	0.0587031795615677	0.801974165553074	0.0731983423943383	0.941648285429052	0.96488549344245	"OK"	672.025434991528	699.934061605188
ENST00000484330.5	278.825710571804	0.0515571389370222	0.707552192874442	0.0728669057296968	0.941912029312868	0.96488549344245	"OK"	273.844087371322	283.807333772287
ENST00000569798.5	111.971461891209	-0.177820039767276	2.40406593106738	-0.0739663739955444	0.941037141606114	0.96488549344245	"OK"	118.863286079857	105.079637702562
ENST00000596672.5	40.6925247820944	0.134899785091092	1.8426807277722	0.073208441949781	0.941640248711892	0.96488549344245	"OK"	38.7914242125807	42.5936253516081
ENST00000660013.1	929.850650791634	0.0215820318507815	0.548420827343437	0.0393530492912266	0.968608912125773	0.985510182602523	"OK"	922.895718684312	936.805582898957
ENST00000646097.1	595.247751268001	-0.023412395499947	0.550199879289517	-0.0425525275108744	0.966058238742312	0.985510182602523	"OK"	600.077555744582	590.41794679142
ENST00000646441.1	1675.05829523719	0.0383798012433455	0.872880450392006	0.043969138300794	0.964929004134346	0.985510182602523	"OK"	1652.77894602709	1697.33764444729
ENST00000492236.5	194.65005738531	-0.0905481986216806	2.39704722472867	-0.0377748914112154	0.969867163831054	0.985510182602523	"OK"	200.75648599064	188.54362877998
ENST00000613472.1	438.698172781753	-0.0302792333588948	0.953350596811698	-0.0317608584503518	0.974662761308466	0.986405686143508	"OK"	443.301694796306	434.094650767199
ENST00000628663.1	230.164887848909	-0.0438014010600943	1.35717369343806	-0.032273983257909	0.974253556745916	0.986405686143508	"OK"	233.658616577114	226.671159120704
ENST00000556682.5	148.498746551436	0.0410207508881671	2.02649439710493	0.0202422227008226	0.983850145932148	0.991720947099605	"OK"	146.387725318993	150.60976778388
ENST00000377017.5	2691.85508546841	0.0266414748454829	1.28499725966352	0.0207327094630996	0.983458876244826	0.991720947099605	"OK"	2667.00127034397	2716.70890059285
ENST00000487010.1	2207.26844997266	0.0151960390896263	0.86981801066072	0.0174703661034603	0.986061373661349	0.99196593278507	"OK"	2195.64387700689	2218.89302293843
ENST00000573994.1	1310.48731554753	-0.00823182526731586	0.626941415858266	-0.0131301347448018	0.989523969218776	0.993466295789369	"OK"	1314.22603822388	1306.74859287118
ENST00000467166.1	824.443699515349	-0.0135671591453473	1.68227265644323	-0.0080647801611612	0.993565306176025	0.995540585114745	"OK"	828.320220931558	820.56717809914
ENST00000472247.1	705.541130057385	0.0034760710081878	0.651766962239602	0.00533330348050065	0.995744659668081	0.995744659668081	"OK"	704.691154902797	706.391105211972
ENST00000456328.2	0	NaN	NaN	NaN	NaN	NaN	"Low"	NaN	NaN
ENST00000450305.2	0	NaN	NaN	NaN	NaN	NaN	"Low"	NaN	NaN
ENST00000488147.1	0	NaN	NaN	NaN	NaN	NaN	"Low"	NaN	NaN
ENST00000619216.1	0	NaN	NaN	NaN	NaN	NaN	"Low"	NaN	NaN
ENST00000473358.1	0	NaN	NaN	NaN	NaN	NaN	"Low"	NaN	NaN
ENST00000469289.1	0	NaN	NaN	NaN	NaN	NaN	"Low"	NaN	NaN
ENST00000607096.1	0	NaN	NaN	NaN	NaN	NaN	"Low"	NaN	NaN
ENST00000417324.1	0	NaN	NaN	NaN	NaN	NaN	"Low"	NaN	NaN
ENST00000461467.1	0	NaN	NaN	NaN	NaN	NaN	"Low"	NaN	NaN
ENST00000606857.1	0	NaN	NaN	NaN	NaN	NaN	"Low"	NaN	NaN
ENST00000642116.1	0	NaN	NaN	NaN	NaN	NaN	"Low"	NaN	NaN
ENST00000492842.2	0	NaN	NaN	NaN	NaN	NaN	"Low"	NaN	NaN
ENST00000641515.2	0	NaN	NaN	NaN	NaN	NaN	"Low"	NaN	NaN
ENST00000335137.4	0	NaN	NaN	NaN	NaN	NaN	"Low"	NaN	NaN
ENST00000466430.5	0	NaN	NaN	NaN	NaN	NaN	"Low"	NaN	NaN
ENST00000477740.5	0	NaN	NaN	NaN	NaN	NaN	"Low"	NaN	NaN
ENST00000471248.1	0	NaN	NaN	NaN	NaN	NaN	"Low"	NaN	NaN
ENST00000610542.1	0	NaN	NaN	NaN	NaN	NaN	"Low"	NaN	NaN
ENST00000453576.2	0	NaN	NaN	NaN	NaN	NaN	"Low"	NaN	NaN
ENST00000495576.1	0	NaN	NaN	NaN	NaN	NaN	"Low"	NaN	NaN
ENST00000442987.3	0	NaN	NaN	NaN	NaN	NaN	"Low"	NaN	NaN
ENST00000494149.2	0	NaN	NaN	NaN	NaN	NaN	"Low"	NaN	NaN
ENST00000595919.1	0	NaN	NaN	NaN	NaN	NaN	"Low"	NaN	NaN
ENST00000493797.1	0	NaN	NaN	NaN	NaN	NaN	"Low"	NaN	NaN
ENST00000484859.1	0	NaN	NaN	NaN	NaN	NaN	"Low"	NaN	NaN
ENST00000490997.5	0	NaN	NaN	NaN	NaN	NaN	"Low"	NaN	NaN
ENST00000466557.6	0	NaN	NaN	NaN	NaN	NaN	"Low"	NaN	NaN
ENST00000662089.1	0	NaN	NaN	NaN	NaN	NaN	"Low"	NaN	NaN
ENST00000491962.1	0	NaN	NaN	NaN	NaN	NaN	"Low"	NaN	NaN
ENST00000655252.1	0	NaN	NaN	NaN	NaN	NaN	"Low"	NaN	NaN
ENST00000410691.1	0	NaN	NaN	NaN	NaN	NaN	"Low"	NaN	NaN
ENST00000496488.1	0	NaN	NaN	NaN	NaN	NaN	"Low"	NaN	NaN
ENST00000624431.2	0	NaN	NaN	NaN	NaN	NaN	"Low"	NaN	NaN
ENST00000623083.4	0	NaN	NaN	NaN	NaN	NaN	"Low"	NaN	NaN
ENST00000612080.1	0	NaN	NaN	NaN	NaN	NaN	"Low"	NaN	NaN
ENST00000442116.1	0	NaN	NaN	NaN	NaN	NaN	"Low"	NaN	NaN
ENST00000448958.2	0	NaN	NaN	NaN	NaN	NaN	"Low"	NaN	NaN
ENST00000441866.2	0	NaN	NaN	NaN	NaN	NaN	"Low"	NaN	NaN
ENST00000634344.2	0	NaN	NaN	NaN	NaN	NaN	"Low"	NaN	NaN
ENST00000450734.1	0	NaN	NaN	NaN	NaN	NaN	"Low"	NaN	NaN
ENST00000424587.7	0	NaN	NaN	NaN	NaN	NaN	"Low"	NaN	NaN
ENST00000669836.1	0	NaN	NaN	NaN	NaN	NaN	"Low"	NaN	NaN
ENST00000458203.2	0	NaN	NaN	NaN	NaN	NaN	"Low"	NaN	NaN
ENST00000450983.1	0	NaN	NaN	NaN	NaN	NaN	"Low"	NaN	NaN
ENST00000412666.1	0	NaN	NaN	NaN	NaN	NaN	"Low"	NaN	NaN
ENST00000635159.1	0	NaN	NaN	NaN	NaN	NaN	"Low"	NaN	NaN
ENST00000431321.2	0	NaN	NaN	NaN	NaN	NaN	"Low"	NaN	NaN
ENST00000453935.1	0	NaN	NaN	NaN	NaN	NaN	"Low"	NaN	NaN
ENST00000440163.1	0	NaN	NaN	NaN	NaN	NaN	"Low"	NaN	NaN
ENST00000455207.5	0	NaN	NaN	NaN	NaN	NaN	"Low"	NaN	NaN
ENST00000455464.7	0	NaN	NaN	NaN	NaN	NaN	"Low"	NaN	NaN
ENST00000601814.5	0	NaN	NaN	NaN	NaN	NaN	"Low"	NaN	NaN
ENST00000445840.2	0	NaN	NaN	NaN	NaN	NaN	"Low"	NaN	NaN
ENST00000431812.1	0	NaN	NaN	NaN	NaN	NaN	"Low"	NaN	NaN
ENST00000419160.4	0	NaN	NaN	NaN	NaN	NaN	"Low"	NaN	NaN
ENST00000440038.7	0	NaN	NaN	NaN	NaN	NaN	"Low"	NaN	NaN
ENST00000642074.1	0	NaN	NaN	NaN	NaN	NaN	"Low"	NaN	NaN
ENST00000423728.6	0	NaN	NaN	NaN	NaN	NaN	"Low"	NaN	NaN
ENST00000616311.5	0	NaN	NaN	NaN	NaN	NaN	"Low"	NaN	NaN
ENST00000599771.6	0	NaN	NaN	NaN	NaN	NaN	"Low"	NaN	NaN
ENST00000641845.1	0	NaN	NaN	NaN	NaN	NaN	"Low"	NaN	NaN
ENST00000641916.1	0	NaN	NaN	NaN	NaN	NaN	"Low"	NaN	NaN
ENST00000601486.5	0	NaN	NaN	NaN	NaN	NaN	"Low"	NaN	NaN
ENST00000641579.1	0	NaN	NaN	NaN	NaN	NaN	"Low"	NaN	NaN
ENST00000616947.2	0	NaN	NaN	NaN	NaN	NaN	"Low"	NaN	NaN
ENST00000432964.1	0	NaN	NaN	NaN	NaN	NaN	"Low"	NaN	NaN
ENST00000608420.1	0	NaN	NaN	NaN	NaN	NaN	"Low"	NaN	NaN
ENST00000641303.1	0	NaN	NaN	NaN	NaN	NaN	"Low"	NaN	NaN
ENST00000641063.1	0	NaN	NaN	NaN	NaN	NaN	"Low"	NaN	NaN
ENST00000641049.1	0	NaN	NaN	NaN	NaN	NaN	"Low"	NaN	NaN
ENST00000642124.1	0	NaN	NaN	NaN	NaN	NaN	"Low"	NaN	NaN
ENST00000437905.2	0	NaN	NaN	NaN	NaN	NaN	"Low"	NaN	NaN
ENST00000426406.3	0	NaN	NaN	NaN	NaN	NaN	"Low"	NaN	NaN
ENST00000432723.3	0	NaN	NaN	NaN	NaN	NaN	"Low"	NaN	NaN
ENST00000514436.1	0	NaN	NaN	NaN	NaN	NaN	"Low"	NaN	NaN
ENST00000614007.1	0	NaN	NaN	NaN	NaN	NaN	"Low"	NaN	NaN
ENST00000634833.2	0	NaN	NaN	NaN	NaN	NaN	"Low"	NaN	NaN
ENST00000417636.2	0	NaN	NaN	NaN	NaN	NaN	"Low"	NaN	NaN
ENST00000419394.2	0	NaN	NaN	NaN	NaN	NaN	"Low"	NaN	NaN
ENST00000440196.3	0	NaN	NaN	NaN	NaN	NaN	"Low"	NaN	NaN
ENST00000641296.1	0	NaN	NaN	NaN	NaN	NaN	"Low"	NaN	NaN
ENST00000357876.6	0	NaN	NaN	NaN	NaN	NaN	"Low"	NaN	NaN
ENST00000635509.2	0	NaN	NaN	NaN	NaN	NaN	"Low"	NaN	NaN
ENST00000634337.2	0	NaN	NaN	NaN	NaN	NaN	"Low"	NaN	NaN
ENST00000648019.1	0	NaN	NaN	NaN	NaN	NaN	"Low"	NaN	NaN
ENST00000440200.5	0	NaN	NaN	NaN	NaN	NaN	"Low"	NaN	NaN
ENST00000452176.2	0	NaN	NaN	NaN	NaN	NaN	"Low"	NaN	NaN
ENST00000441245.5	0	NaN	NaN	NaN	NaN	NaN	"Low"	NaN	NaN
ENST00000414688.6	0	NaN	NaN	NaN	NaN	NaN	"Low"	NaN	NaN
ENST00000636676.1	0	NaN	NaN	NaN	NaN	NaN	"Low"	NaN	NaN
ENST00000447954.2	0	NaN	NaN	NaN	NaN	NaN	"Low"	NaN	NaN
ENST00000423796.1	0	NaN	NaN	NaN	NaN	NaN	"Low"	NaN	NaN
ENST00000450696.1	0	NaN	NaN	NaN	NaN	NaN	"Low"	NaN	NaN
ENST00000416931.1	0	NaN	NaN	NaN	NaN	NaN	"Low"	NaN	NaN
ENST00000457540.1	0	NaN	NaN	NaN	NaN	NaN	"Low"	NaN	NaN
ENST00000414273.1	0	NaN	NaN	NaN	NaN	NaN	"Low"	NaN	NaN
ENST00000621981.1	0	NaN	NaN	NaN	NaN	NaN	"Low"	NaN	NaN
ENST00000427426.1	0	NaN	NaN	NaN	NaN	NaN	"Low"	NaN	NaN
ENST00000467115.1	0	NaN	NaN	NaN	NaN	NaN	"Low"	NaN	NaN
ENST00000514057.1	0	NaN	NaN	NaN	NaN	NaN	"Low"	NaN	NaN
ENST00000416718.2	0.179878741402284	-0.520452581269251	3.83946353963709	-0.135553463627485	0.892174296419434	NaN	"Low"	0.211977035657947	0.14778044714662
ENST00000438434.2	0	NaN	NaN	NaN	NaN	NaN	"Low"	NaN	NaN
ENST00000332831.4	0	NaN	NaN	NaN	NaN	NaN	"Low"	NaN	NaN
ENST00000440782.3	0	NaN	NaN	NaN	NaN	NaN	"Low"	NaN	NaN
ENST00000506640.2	0	NaN	NaN	NaN	NaN	NaN	"Low"	NaN	NaN
ENST00000428504.2	0	NaN	NaN	NaN	NaN	NaN	"Low"	NaN	NaN
ENST00000411249.1	0	NaN	NaN	NaN	NaN	NaN	"Low"	NaN	NaN
ENST00000422528.1	0	NaN	NaN	NaN	NaN	NaN	"Low"	NaN	NaN
ENST00000655765.1	0	NaN	NaN	NaN	NaN	NaN	"Low"	NaN	NaN
ENST00000412115.2	0	NaN	NaN	NaN	NaN	NaN	"Low"	NaN	NaN
ENST00000670700.1	0	NaN	NaN	NaN	NaN	NaN	"Low"	NaN	NaN
ENST00000429505.6	0	NaN	NaN	NaN	NaN	NaN	"Low"	NaN	NaN
ENST00000657896.1	0	NaN	NaN	NaN	NaN	NaN	"Low"	NaN	NaN
ENST00000434264.6	0	NaN	NaN	NaN	NaN	NaN	"Low"	NaN	NaN
ENST00000457084.1	0	NaN	NaN	NaN	NaN	NaN	"Low"	NaN	NaN
ENST00000658648.1	0	NaN	NaN	NaN	NaN	NaN	"Low"	NaN	NaN
ENST00000656571.1	0	NaN	NaN	NaN	NaN	NaN	"Low"	NaN	NaN
ENST00000665867.1	0	NaN	NaN	NaN	NaN	NaN	"Low"	NaN	NaN
ENST00000669749.1	0	NaN	NaN	NaN	NaN	NaN	"Low"	NaN	NaN
ENST00000666217.1	0	NaN	NaN	NaN	NaN	NaN	"Low"	NaN	NaN
ENST00000665719.1	0	NaN	NaN	NaN	NaN	NaN	"Low"	NaN	NaN
ENST00000651411.1	0	NaN	NaN	NaN	NaN	NaN	"Low"	NaN	NaN
ENST00000589899.5	0	NaN	NaN	NaN	NaN	NaN	"Low"	NaN	NaN
ENST00000609830.1	0	NaN	NaN	NaN	NaN	NaN	"Low"	NaN	NaN
ENST00000443772.2	0	NaN	NaN	NaN	NaN	NaN	"Low"	NaN	NaN
ENST00000585826.1	0	NaN	NaN	NaN	NaN	NaN	"Low"	NaN	NaN
ENST00000592547.1	0	NaN	NaN	NaN	NaN	NaN	"Low"	NaN	NaN
ENST00000586928.5	0	NaN	NaN	NaN	NaN	NaN	"Low"	NaN	NaN
ENST00000585745.5	0	NaN	NaN	NaN	NaN	NaN	"Low"	NaN	NaN
ENST00000585768.5	0	NaN	NaN	NaN	NaN	NaN	"Low"	NaN	NaN
ENST00000590848.5	0	NaN	NaN	NaN	NaN	NaN	"Low"	NaN	NaN
ENST00000591440.5	0	NaN	NaN	NaN	NaN	NaN	"Low"	NaN	NaN
ENST00000587530.5	0	NaN	NaN	NaN	NaN	NaN	"Low"	NaN	NaN
ENST00000593022.5	0	NaN	NaN	NaN	NaN	NaN	"Low"	NaN	NaN
ENST00000589531.5	0	NaN	NaN	NaN	NaN	NaN	"Low"	NaN	NaN
ENST00000588951.5	0	NaN	NaN	NaN	NaN	NaN	"Low"	NaN	NaN
ENST00000586288.1	0	NaN	NaN	NaN	NaN	NaN	"Low"	NaN	NaN
ENST00000591702.1	0	NaN	NaN	NaN	NaN	NaN	"Low"	NaN	NaN
ENST00000655384.1	0	NaN	NaN	NaN	NaN	NaN	"Low"	NaN	NaN
ENST00000667728.1	0	NaN	NaN	NaN	NaN	NaN	"Low"	NaN	NaN
ENST00000644482.1	0	NaN	NaN	NaN	NaN	NaN	"Low"	NaN	NaN
ENST00000447500.4	0	NaN	NaN	NaN	NaN	NaN	"Low"	NaN	NaN
ENST00000590817.3	0	NaN	NaN	NaN	NaN	NaN	"Low"	NaN	NaN
ENST00000326734.2	0	NaN	NaN	NaN	NaN	NaN	"Low"	NaN	NaN
ENST00000624927.3	0	NaN	NaN	NaN	NaN	NaN	"Low"	NaN	NaN
ENST00000623808.3	0	NaN	NaN	NaN	NaN	NaN	"Low"	NaN	NaN
ENST00000445118.7	0.178871597422934	-0.484354105605227	3.83937239905831	-0.126154500075071	0.899609627211074	NaN	"Low"	0.208618873215585	0.149124321630282
ENST00000669922.1	0	NaN	NaN	NaN	NaN	NaN	"Low"	NaN	NaN
ENST00000670780.1	0	NaN	NaN	NaN	NaN	NaN	"Low"	NaN	NaN
ENST00000667414.1	0	NaN	NaN	NaN	NaN	NaN	"Low"	NaN	NaN
ENST00000666741.1	0	NaN	NaN	NaN	NaN	NaN	"Low"	NaN	NaN
ENST00000623070.4	0	NaN	NaN	NaN	NaN	NaN	"Low"	NaN	NaN
ENST00000659124.1	0	NaN	NaN	NaN	NaN	NaN	"Low"	NaN	NaN
ENST00000658846.1	0	NaN	NaN	NaN	NaN	NaN	"Low"	NaN	NaN
ENST00000608189.5	0	NaN	NaN	NaN	NaN	NaN	"Low"	NaN	NaN
ENST00000448975.6	0	NaN	NaN	NaN	NaN	NaN	"Low"	NaN	NaN
ENST00000449005.6	0	NaN	NaN	NaN	NaN	NaN	"Low"	NaN	NaN
ENST00000441765.6	0	NaN	NaN	NaN	NaN	NaN	"Low"	NaN	NaN
ENST00000609139.6	0	NaN	NaN	NaN	NaN	NaN	"Low"	NaN	NaN
ENST00000609009.6	0	NaN	NaN	NaN	NaN	NaN	"Low"	NaN	NaN
ENST00000657837.1	0	NaN	NaN	NaN	NaN	NaN	"Low"	NaN	NaN
ENST00000610067.6	0	NaN	NaN	NaN	NaN	NaN	"Low"	NaN	NaN
ENST00000416570.5	0	NaN	NaN	NaN	NaN	NaN	"Low"	NaN	NaN
ENST00000661237.1	0	NaN	NaN	NaN	NaN	NaN	"Low"	NaN	NaN
ENST00000668541.1	0	NaN	NaN	NaN	NaN	NaN	"Low"	NaN	NaN
ENST00000657175.1	0	NaN	NaN	NaN	NaN	NaN	"Low"	NaN	NaN
ENST00000660797.1	0	NaN	NaN	NaN	NaN	NaN	"Low"	NaN	NaN
ENST00000622921.1	0	NaN	NaN	NaN	NaN	NaN	"Low"	NaN	NaN
ENST00000670824.1	0	NaN	NaN	NaN	NaN	NaN	"Low"	NaN	NaN
ENST00000415295.1	0	NaN	NaN	NaN	NaN	NaN	"Low"	NaN	NaN
ENST00000425657.1	0	NaN	NaN	NaN	NaN	NaN	"Low"	NaN	NaN
ENST00000671208.1	0	NaN	NaN	NaN	NaN	NaN	"Low"	NaN	NaN
ENST00000661463.1	0	NaN	NaN	NaN	NaN	NaN	"Low"	NaN	NaN
ENST00000473798.1	0	NaN	NaN	NaN	NaN	NaN	"Low"	NaN	NaN
ENST00000446136.1	0	NaN	NaN	NaN	NaN	NaN	"Low"	NaN	NaN
ENST00000432963.1	0	NaN	NaN	NaN	NaN	NaN	"Low"	NaN	NaN
ENST00000427857.1	0	NaN	NaN	NaN	NaN	NaN	"Low"	NaN	NaN
ENST00000415481.1	0	NaN	NaN	NaN	NaN	NaN	"Low"	NaN	NaN
ENST00000635557.1	0	NaN	NaN	NaN	NaN	NaN	"Low"	NaN	NaN
ENST00000607769.1	0	NaN	NaN	NaN	NaN	NaN	"Low"	NaN	NaN
ENST00000448179.1	0	NaN	NaN	NaN	NaN	NaN	"Low"	NaN	NaN
ENST00000398216.2	0	NaN	NaN	NaN	NaN	NaN	"Low"	NaN	NaN
ENST00000609207.1	0	NaN	NaN	NaN	NaN	NaN	"Low"	NaN	NaN
ENST00000417705.1	0	NaN	NaN	NaN	NaN	NaN	"Low"	NaN	NaN
ENST00000432961.1	0	NaN	NaN	NaN	NaN	NaN	"Low"	NaN	NaN
ENST00000420190.6	0	NaN	NaN	NaN	NaN	NaN	"Low"	NaN	NaN
ENST00000437963.5	0	NaN	NaN	NaN	NaN	NaN	"Low"	NaN	NaN
ENST00000342066.8	0	NaN	NaN	NaN	NaN	NaN	"Low"	NaN	NaN
ENST00000618181.4	0	NaN	NaN	NaN	NaN	NaN	"Low"	NaN	NaN
ENST00000622503.4	0	NaN	NaN	NaN	NaN	NaN	"Low"	NaN	NaN
ENST00000618323.4	0	NaN	NaN	NaN	NaN	NaN	"Low"	NaN	NaN
ENST00000616016.4	0	NaN	NaN	NaN	NaN	NaN	"Low"	NaN	NaN
ENST00000618779.4	0	NaN	NaN	NaN	NaN	NaN	"Low"	NaN	NaN
ENST00000616125.4	0	NaN	NaN	NaN	NaN	NaN	"Low"	NaN	NaN
ENST00000620200.4	0	NaN	NaN	NaN	NaN	NaN	"Low"	NaN	NaN
ENST00000617307.4	0	NaN	NaN	NaN	NaN	NaN	"Low"	NaN	NaN
ENST00000341065.8	0	NaN	NaN	NaN	NaN	NaN	"Low"	NaN	NaN
ENST00000455979.1	0	NaN	NaN	NaN	NaN	NaN	"Low"	NaN	NaN
ENST00000478729.1	0	NaN	NaN	NaN	NaN	NaN	"Low"	NaN	NaN
ENST00000474461.1	0	NaN	NaN	NaN	NaN	NaN	"Low"	NaN	NaN
ENST00000466827.1	0	NaN	NaN	NaN	NaN	NaN	"Low"	NaN	NaN
ENST00000464948.1	0	NaN	NaN	NaN	NaN	NaN	"Low"	NaN	NaN
ENST00000327044.7	0	NaN	NaN	NaN	NaN	NaN	"Low"	NaN	NaN
ENST00000483767.5	0	NaN	NaN	NaN	NaN	NaN	"Low"	NaN	NaN
ENST00000477976.5	0	NaN	NaN	NaN	NaN	NaN	"Low"	NaN	NaN
ENST00000496938.1	0	NaN	NaN	NaN	NaN	NaN	"Low"	NaN	NaN
ENST00000487214.1	0	NaN	NaN	NaN	NaN	NaN	"Low"	NaN	NaN
ENST00000469563.1	0	NaN	NaN	NaN	NaN	NaN	"Low"	NaN	NaN
ENST00000338591.8	0	NaN	NaN	NaN	NaN	NaN	"Low"	NaN	NaN
ENST00000622660.1	0	NaN	NaN	NaN	NaN	NaN	"Low"	NaN	NaN
ENST00000463212.1	0	NaN	NaN	NaN	NaN	NaN	"Low"	NaN	NaN
ENST00000466300.1	0	NaN	NaN	NaN	NaN	NaN	"Low"	NaN	NaN
ENST00000481067.1	0	NaN	NaN	NaN	NaN	NaN	"Low"	NaN	NaN
ENST00000379410.8	0	NaN	NaN	NaN	NaN	NaN	"Low"	NaN	NaN
ENST00000379409.6	0	NaN	NaN	NaN	NaN	NaN	"Low"	NaN	NaN
ENST00000379407.7	0	NaN	NaN	NaN	NaN	NaN	"Low"	NaN	NaN
ENST00000480267.1	0	NaN	NaN	NaN	NaN	NaN	"Low"	NaN	NaN
ENST00000491024.1	0	NaN	NaN	NaN	NaN	NaN	"Low"	NaN	NaN
ENST00000341290.6	0	NaN	NaN	NaN	NaN	NaN	"Low"	NaN	NaN
ENST00000479361.1	0	NaN	NaN	NaN	NaN	NaN	"Low"	NaN	NaN
ENST00000433179.3	0	NaN	NaN	NaN	NaN	NaN	"Low"	NaN	NaN
ENST00000606034.1	0	NaN	NaN	NaN	NaN	NaN	"Low"	NaN	NaN
ENST00000428771.6	0	NaN	NaN	NaN	NaN	NaN	"Low"	NaN	NaN
ENST00000304952.10	0	NaN	NaN	NaN	NaN	NaN	"Low"	NaN	NaN
ENST00000481869.1	0	NaN	NaN	NaN	NaN	NaN	"Low"	NaN	NaN
ENST00000484667.2	0	NaN	NaN	NaN	NaN	NaN	"Low"	NaN	NaN
ENST00000624697.4	0	NaN	NaN	NaN	NaN	NaN	"Low"	NaN	NaN
ENST00000624652.1	0	NaN	NaN	NaN	NaN	NaN	"Low"	NaN	NaN
ENST00000649529.1	0	NaN	NaN	NaN	NaN	NaN	"Low"	NaN	NaN
ENST00000423619.2	0	NaN	NaN	NaN	NaN	NaN	"Low"	NaN	NaN
ENST00000458555.1	0	NaN	NaN	NaN	NaN	NaN	"Low"	NaN	NaN
ENST00000379370.7	0	NaN	NaN	NaN	NaN	NaN	"Low"	NaN	NaN
ENST00000620552.4	0	NaN	NaN	NaN	NaN	NaN	"Low"	NaN	NaN
ENST00000652369.1	0	NaN	NaN	NaN	NaN	NaN	"Low"	NaN	NaN
ENST00000651234.1	0	NaN	NaN	NaN	NaN	NaN	"Low"	NaN	NaN
ENST00000469403.1	0	NaN	NaN	NaN	NaN	NaN	"Low"	NaN	NaN
ENST00000479707.1	0	NaN	NaN	NaN	NaN	NaN	"Low"	NaN	NaN
ENST00000466223.1	0	NaN	NaN	NaN	NaN	NaN	"Low"	NaN	NaN
ENST00000478677.1	0	NaN	NaN	NaN	NaN	NaN	"Low"	NaN	NaN
ENST00000492947.1	0	NaN	NaN	NaN	NaN	NaN	"Low"	NaN	NaN
ENST00000461111.1	0	NaN	NaN	NaN	NaN	NaN	"Low"	NaN	NaN
ENST00000418300.1	0	NaN	NaN	NaN	NaN	NaN	"Low"	NaN	NaN
ENST00000394517.7	0	NaN	NaN	NaN	NaN	NaN	"Low"	NaN	NaN
ENST00000427998.5	0	NaN	NaN	NaN	NaN	NaN	"Low"	NaN	NaN
ENST00000456409.5	0	NaN	NaN	NaN	NaN	NaN	"Low"	NaN	NaN
ENST00000412397.2	0	NaN	NaN	NaN	NaN	NaN	"Low"	NaN	NaN
ENST00000433695.1	0	NaN	NaN	NaN	NaN	NaN	"Low"	NaN	NaN
ENST00000451054.1	0	NaN	NaN	NaN	NaN	NaN	"Low"	NaN	NaN
ENST00000442292.2	0	NaN	NaN	NaN	NaN	NaN	"Low"	NaN	NaN
ENST00000453464.3	0	NaN	NaN	NaN	NaN	NaN	"Low"	NaN	NaN
ENST00000379339.5	0	NaN	NaN	NaN	NaN	NaN	"Low"	NaN	NaN
ENST00000465822.5	0	NaN	NaN	NaN	NaN	NaN	"Low"	NaN	NaN
ENST00000379325.7	0	NaN	NaN	NaN	NaN	NaN	"Low"	NaN	NaN
ENST00000421241.6	0	NaN	NaN	NaN	NaN	NaN	"Low"	NaN	NaN
ENST00000487177.5	0	NaN	NaN	NaN	NaN	NaN	"Low"	NaN	NaN
ENST00000477196.5	0	NaN	NaN	NaN	NaN	NaN	"Low"	NaN	NaN
ENST00000467751.5	0	NaN	NaN	NaN	NaN	NaN	"Low"	NaN	NaN
ENST00000464905.1	0	NaN	NaN	NaN	NaN	NaN	"Low"	NaN	NaN
ENST00000379320.5	0	NaN	NaN	NaN	NaN	NaN	"Low"	NaN	NaN
ENST00000379319.5	0	NaN	NaN	NaN	NaN	NaN	"Low"	NaN	NaN
ENST00000434641.5	0	NaN	NaN	NaN	NaN	NaN	"Low"	NaN	NaN
ENST00000482816.5	0	NaN	NaN	NaN	NaN	NaN	"Low"	NaN	NaN
ENST00000462097.5	0	NaN	NaN	NaN	NaN	NaN	"Low"	NaN	NaN
ENST00000473600.1	0	NaN	NaN	NaN	NaN	NaN	"Low"	NaN	NaN
ENST00000475119.5	0	NaN	NaN	NaN	NaN	NaN	"Low"	NaN	NaN
ENST00000442117.5	0	NaN	NaN	NaN	NaN	NaN	"Low"	NaN	NaN
ENST00000427787.5	0	NaN	NaN	NaN	NaN	NaN	"Low"	NaN	NaN
ENST00000472741.5	0	NaN	NaN	NaN	NaN	NaN	"Low"	NaN	NaN
ENST00000480643.1	0	NaN	NaN	NaN	NaN	NaN	"Low"	NaN	NaN
ENST00000648183.1	0	NaN	NaN	NaN	NaN	NaN	"Low"	NaN	NaN
ENST00000416774.1	0	NaN	NaN	NaN	NaN	NaN	"Low"	NaN	NaN
ENST00000384997.3	0	NaN	NaN	NaN	NaN	NaN	"Low"	NaN	NaN
ENST00000384875.3	0	NaN	NaN	NaN	NaN	NaN	"Low"	NaN	NaN
ENST00000362106.1	0	NaN	NaN	NaN	NaN	NaN	"Low"	NaN	NaN
ENST00000606993.1	0	NaN	NaN	NaN	NaN	NaN	"Low"	NaN	NaN
ENST00000379317.1	0	NaN	NaN	NaN	NaN	NaN	"Low"	NaN	NaN
ENST00000506177.1	0	NaN	NaN	NaN	NaN	NaN	"Low"	NaN	NaN
ENST00000379290.5	0	NaN	NaN	NaN	NaN	NaN	"Low"	NaN	NaN
ENST00000379289.5	0	NaN	NaN	NaN	NaN	NaN	"Low"	NaN	NaN
ENST00000379288.3	0	NaN	NaN	NaN	NaN	NaN	"Low"	NaN	NaN
ENST00000460998.1	0	NaN	NaN	NaN	NaN	NaN	"Low"	NaN	NaN
ENST00000514695.1	0	NaN	NaN	NaN	NaN	NaN	"Low"	NaN	NaN
ENST00000486379.1	0	NaN	NaN	NaN	NaN	NaN	"Low"	NaN	NaN
ENST00000328596.10	0	NaN	NaN	NaN	NaN	NaN	"Low"	NaN	NaN
ENST00000379268.7	0	NaN	NaN	NaN	NaN	NaN	"Low"	NaN	NaN
ENST00000486728.5	0	NaN	NaN	NaN	NaN	NaN	"Low"	NaN	NaN
ENST00000379265.5	0	NaN	NaN	NaN	NaN	NaN	"Low"	NaN	NaN
ENST00000497869.5	0	NaN	NaN	NaN	NaN	NaN	"Low"	NaN	NaN
ENST00000379236.4	0	NaN	NaN	NaN	NaN	NaN	"Low"	NaN	NaN
ENST00000453580.1	0	NaN	NaN	NaN	NaN	NaN	"Low"	NaN	NaN
ENST00000360001.11	0	NaN	NaN	NaN	NaN	NaN	"Low"	NaN	NaN
ENST00000660930.1	0	NaN	NaN	NaN	NaN	NaN	"Low"	NaN	NaN
ENST00000465727.5	0	NaN	NaN	NaN	NaN	NaN	"Low"	NaN	NaN
ENST00000263741.12	0	NaN	NaN	NaN	NaN	NaN	"Low"	NaN	NaN
ENST00000494748.1	0	NaN	NaN	NaN	NaN	NaN	"Low"	NaN	NaN
ENST00000478938.1	0	NaN	NaN	NaN	NaN	NaN	"Low"	NaN	NaN
ENST00000655486.1	0	NaN	NaN	NaN	NaN	NaN	"Low"	NaN	NaN
ENST00000403997.2	0	NaN	NaN	NaN	NaN	NaN	"Low"	NaN	NaN
ENST00000459994.2	0	NaN	NaN	NaN	NaN	NaN	"Low"	NaN	NaN
ENST00000379198.5	0	NaN	NaN	NaN	NaN	NaN	"Low"	NaN	NaN
ENST00000462849.1	0	NaN	NaN	NaN	NaN	NaN	"Low"	NaN	NaN
ENST00000478606.1	0	NaN	NaN	NaN	NaN	NaN	"Low"	NaN	NaN
ENST00000330388.2	0	NaN	NaN	NaN	NaN	NaN	"Low"	NaN	NaN
ENST00000468365.1	0	NaN	NaN	NaN	NaN	NaN	"Low"	NaN	NaN
ENST00000486627.1	0	NaN	NaN	NaN	NaN	NaN	"Low"	NaN	NaN
ENST00000565563.1	0	NaN	NaN	NaN	NaN	NaN	"Low"	NaN	NaN
ENST00000450390.6	0	NaN	NaN	NaN	NaN	NaN	"Low"	NaN	NaN
ENST00000347370.6	0	NaN	NaN	NaN	NaN	NaN	"Low"	NaN	NaN
ENST00000349431.10	0	NaN	NaN	NaN	NaN	NaN	"Low"	NaN	NaN
ENST00000400929.6	0	NaN	NaN	NaN	NaN	NaN	"Low"	NaN	NaN
ENST00000464036.5	0	NaN	NaN	NaN	NaN	NaN	"Low"	NaN	NaN
ENST00000360466.6	0	NaN	NaN	NaN	NaN	NaN	"Low"	NaN	NaN
ENST00000400930.8	0	NaN	NaN	NaN	NaN	NaN	"Low"	NaN	NaN
ENST00000467339.1	0	NaN	NaN	NaN	NaN	NaN	"Low"	NaN	NaN
ENST00000473215.5	0	NaN	NaN	NaN	NaN	NaN	"Low"	NaN	NaN
ENST00000435198.5	0	NaN	NaN	NaN	NaN	NaN	"Low"	NaN	NaN
ENST00000509720.5	0	NaN	NaN	NaN	NaN	NaN	"Low"	NaN	NaN
ENST00000491779.5	0	NaN	NaN	NaN	NaN	NaN	"Low"	NaN	NaN
ENST00000466752.5	0	NaN	NaN	NaN	NaN	NaN	"Low"	NaN	NaN
ENST00000503294.5	0	NaN	NaN	NaN	NaN	NaN	"Low"	NaN	NaN
ENST00000477894.5	0	NaN	NaN	NaN	NaN	NaN	"Low"	NaN	NaN
ENST00000471154.1	0	NaN	NaN	NaN	NaN	NaN	"Low"	NaN	NaN
ENST00000422076.5	0	NaN	NaN	NaN	NaN	NaN	"Low"	NaN	NaN
ENST00000502382.1	0	NaN	NaN	NaN	NaN	NaN	"Low"	NaN	NaN
ENST00000461142.3	0	NaN	NaN	NaN	NaN	NaN	"Low"	NaN	NaN
ENST00000488418.2	0	NaN	NaN	NaN	NaN	NaN	"Low"	NaN	NaN
ENST00000434139.1	0	NaN	NaN	NaN	NaN	NaN	"Low"	NaN	NaN
ENST00000453732.1	0	NaN	NaN	NaN	NaN	NaN	"Low"	NaN	NaN
ENST00000379116.10	0	NaN	NaN	NaN	NaN	NaN	"Low"	NaN	NaN
ENST00000379101.8	0	NaN	NaN	NaN	NaN	NaN	"Low"	NaN	NaN
ENST00000338555.6	0	NaN	NaN	NaN	NaN	NaN	"Low"	NaN	NaN
ENST00000400928.7	0	NaN	NaN	NaN	NaN	NaN	"Low"	NaN	NaN
ENST00000470022.1	0	NaN	NaN	NaN	NaN	NaN	"Low"	NaN	NaN
ENST00000325425.12	0	NaN	NaN	NaN	NaN	NaN	"Low"	NaN	NaN
ENST00000467651.2	0	NaN	NaN	NaN	NaN	NaN	"Low"	NaN	NaN
ENST00000379099.3	0	NaN	NaN	NaN	NaN	NaN	"Low"	NaN	NaN
ENST00000492936.5	0	NaN	NaN	NaN	NaN	NaN	"Low"	NaN	NaN
ENST00000354700.10	0	NaN	NaN	NaN	NaN	NaN	"Low"	NaN	NaN
ENST00000467278.5	0	NaN	NaN	NaN	NaN	NaN	"Low"	NaN	NaN
ENST00000353662.4	0	NaN	NaN	NaN	NaN	NaN	"Low"	NaN	NaN
ENST00000470659.1	0	NaN	NaN	NaN	NaN	NaN	"Low"	NaN	NaN
ENST00000379037.6	0	NaN	NaN	NaN	NaN	NaN	"Low"	NaN	NaN
ENST00000476572.1	0	NaN	NaN	NaN	NaN	NaN	"Low"	NaN	NaN
ENST00000493992.1	0	NaN	NaN	NaN	NaN	NaN	"Low"	NaN	NaN
ENST00000472541.5	0	NaN	NaN	NaN	NaN	NaN	"Low"	NaN	NaN
ENST00000354980.7	0	NaN	NaN	NaN	NaN	NaN	"Low"	NaN	NaN
ENST00000478065.5	0	NaN	NaN	NaN	NaN	NaN	"Low"	NaN	NaN
ENST00000479108.5	0	NaN	NaN	NaN	NaN	NaN	"Low"	NaN	NaN
ENST00000438966.1	0	NaN	NaN	NaN	NaN	NaN	"Low"	NaN	NaN
ENST00000613751.1	0	NaN	NaN	NaN	NaN	NaN	"Low"	NaN	NaN
ENST00000379031.10	0	NaN	NaN	NaN	NaN	NaN	"Low"	NaN	NaN
ENST00000470520.5	0	NaN	NaN	NaN	NaN	NaN	"Low"	NaN	NaN
ENST00000463758.1	0	NaN	NaN	NaN	NaN	NaN	"Low"	NaN	NaN
ENST00000467712.1	0	NaN	NaN	NaN	NaN	NaN	"Low"	NaN	NaN
ENST00000493657.1	0	NaN	NaN	NaN	NaN	NaN	"Low"	NaN	NaN
ENST00000470030.6	0	NaN	NaN	NaN	NaN	NaN	"Low"	NaN	NaN
ENST00000540437.5	0	NaN	NaN	NaN	NaN	NaN	"Low"	NaN	NaN
ENST00000545578.5	0	NaN	NaN	NaN	NaN	NaN	"Low"	NaN	NaN
ENST00000620829.4	0	NaN	NaN	NaN	NaN	NaN	"Low"	NaN	NaN
ENST00000618806.4	0	NaN	NaN	NaN	NaN	NaN	"Low"	NaN	NaN
ENST00000435064.5	0	NaN	NaN	NaN	NaN	NaN	"Low"	NaN	NaN
ENST00000497304.6	0	NaN	NaN	NaN	NaN	NaN	"Low"	NaN	NaN
ENST00000323275.10	0	NaN	NaN	NaN	NaN	NaN	"Low"	NaN	NaN
ENST00000411962.5	0	NaN	NaN	NaN	NaN	NaN	"Low"	NaN	NaN
ENST00000462432.5	0	NaN	NaN	NaN	NaN	NaN	"Low"	NaN	NaN
ENST00000478641.5	0	NaN	NaN	NaN	NaN	NaN	"Low"	NaN	NaN
ENST00000421495.6	0	NaN	NaN	NaN	NaN	NaN	"Low"	NaN	NaN
ENST00000458452.7	0	NaN	NaN	NaN	NaN	NaN	"Low"	NaN	NaN
ENST00000419704.5	0	NaN	NaN	NaN	NaN	NaN	"Low"	NaN	NaN
ENST00000532772.5	0	NaN	NaN	NaN	NaN	NaN	"Low"	NaN	NaN
ENST00000450926.6	0	NaN	NaN	NaN	NaN	NaN	"Low"	NaN	NaN
ENST00000527098.5	0	NaN	NaN	NaN	NaN	NaN	"Low"	NaN	NaN
ENST00000485710.5	0	NaN	NaN	NaN	NaN	NaN	"Low"	NaN	NaN
ENST00000461514.6	0	NaN	NaN	NaN	NaN	NaN	"Low"	NaN	NaN
ENST00000525164.5	0	NaN	NaN	NaN	NaN	NaN	"Low"	NaN	NaN
ENST00000528879.5	0	NaN	NaN	NaN	NaN	NaN	"Low"	NaN	NaN
ENST00000525769.5	0	NaN	NaN	NaN	NaN	NaN	"Low"	NaN	NaN
ENST00000531377.5	0	NaN	NaN	NaN	NaN	NaN	"Low"	NaN	NaN
ENST00000527383.5	0	NaN	NaN	NaN	NaN	NaN	"Low"	NaN	NaN
ENST00000531292.5	0	NaN	NaN	NaN	NaN	NaN	"Low"	NaN	NaN
ENST00000467408.6	0	NaN	NaN	NaN	NaN	NaN	"Low"	NaN	NaN
ENST00000434694.6	0	NaN	NaN	NaN	NaN	NaN	"Low"	NaN	NaN
ENST00000531020.1	0	NaN	NaN	NaN	NaN	NaN	"Low"	NaN	NaN
ENST00000533916.5	0	NaN	NaN	NaN	NaN	NaN	"Low"	NaN	NaN
ENST00000488042.6	0	NaN	NaN	NaN	NaN	NaN	"Low"	NaN	NaN
ENST00000526797.5	0	NaN	NaN	NaN	NaN	NaN	"Low"	NaN	NaN
ENST00000526332.5	0	NaN	NaN	NaN	NaN	NaN	"Low"	NaN	NaN
ENST00000430786.5	0	NaN	NaN	NaN	NaN	NaN	"Low"	NaN	NaN
ENST00000527719.5	0	NaN	NaN	NaN	NaN	NaN	"Low"	NaN	NaN
ENST00000530031.5	0	NaN	NaN	NaN	NaN	NaN	"Low"	NaN	NaN
ENST00000526113.1	0	NaN	NaN	NaN	NaN	NaN	"Low"	NaN	NaN
ENST00000526904.5	0	NaN	NaN	NaN	NaN	NaN	"Low"	NaN	NaN
ENST00000525603.1	0	NaN	NaN	NaN	NaN	NaN	"Low"	NaN	NaN
ENST00000429572.5	0	NaN	NaN	NaN	NaN	NaN	"Low"	NaN	NaN
ENST00000498173.2	0	NaN	NaN	NaN	NaN	NaN	"Low"	NaN	NaN
ENST00000496353.1	0	NaN	NaN	NaN	NaN	NaN	"Low"	NaN	NaN
ENST00000493534.6	0	NaN	NaN	NaN	NaN	NaN	"Low"	NaN	NaN
ENST00000534345.5	0	NaN	NaN	NaN	NaN	NaN	"Low"	NaN	NaN
ENST00000532952.5	0	NaN	NaN	NaN	NaN	NaN	"Low"	NaN	NaN
ENST00000490853.5	0	NaN	NaN	NaN	NaN	NaN	"Low"	NaN	NaN
ENST00000531019.5	0	NaN	NaN	NaN	NaN	NaN	"Low"	NaN	NaN
ENST00000498476.6	0	NaN	NaN	NaN	NaN	NaN	"Low"	NaN	NaN
ENST00000470679.3	0	NaN	NaN	NaN	NaN	NaN	"Low"	NaN	NaN
ENST00000525285.1	0	NaN	NaN	NaN	NaN	NaN	"Low"	NaN	NaN
ENST00000530233.1	0	NaN	NaN	NaN	NaN	NaN	"Low"	NaN	NaN
ENST00000620702.1	0	NaN	NaN	NaN	NaN	NaN	"Low"	NaN	NaN
ENST00000444968.1	0	NaN	NaN	NaN	NaN	NaN	"Low"	NaN	NaN
ENST00000464957.1	0	NaN	NaN	NaN	NaN	NaN	"Low"	NaN	NaN
ENST00000343938.9	0	NaN	NaN	NaN	NaN	NaN	"Low"	NaN	NaN
ENST00000488011.1	0	NaN	NaN	NaN	NaN	NaN	"Low"	NaN	NaN
ENST00000339381.6	0	NaN	NaN	NaN	NaN	NaN	"Low"	NaN	NaN
ENST00000378891.9	0	NaN	NaN	NaN	NaN	NaN	"Low"	NaN	NaN
ENST00000378888.10	0	NaN	NaN	NaN	NaN	NaN	"Low"	NaN	NaN
ENST00000610709.2	0	NaN	NaN	NaN	NaN	NaN	"Low"	NaN	NaN
ENST00000632445.1	0	NaN	NaN	NaN	NaN	NaN	"Low"	NaN	NaN
ENST00000631679.1	0	NaN	NaN	NaN	NaN	NaN	"Low"	NaN	NaN
ENST00000634054.1	0	NaN	NaN	NaN	NaN	NaN	"Low"	NaN	NaN
ENST00000633096.1	0	NaN	NaN	NaN	NaN	NaN	"Low"	NaN	NaN
ENST00000472445.1	0	NaN	NaN	NaN	NaN	NaN	"Low"	NaN	NaN
ENST00000616525.1	0	NaN	NaN	NaN	NaN	NaN	"Low"	NaN	NaN
ENST00000474033.5	0	NaN	NaN	NaN	NaN	NaN	"Low"	NaN	NaN
ENST00000342753.8	0	NaN	NaN	NaN	NaN	NaN	"Low"	NaN	NaN
ENST00000309212.10	0	NaN	NaN	NaN	NaN	NaN	"Low"	NaN	NaN
ENST00000445648.5	0	NaN	NaN	NaN	NaN	NaN	"Low"	NaN	NaN
ENST00000477278.3	0	NaN	NaN	NaN	NaN	NaN	"Low"	NaN	NaN
ENST00000473097.5	0	NaN	NaN	NaN	NaN	NaN	"Low"	NaN	NaN
ENST00000478517.5	0	NaN	NaN	NaN	NaN	NaN	"Low"	NaN	NaN
ENST00000476718.1	0	NaN	NaN	NaN	NaN	NaN	"Low"	NaN	NaN
ENST00000464351.1	0	NaN	NaN	NaN	NaN	NaN	"Low"	NaN	NaN
ENST00000460473.1	0	NaN	NaN	NaN	NaN	NaN	"Low"	NaN	NaN
ENST00000338370.7	0	NaN	NaN	NaN	NaN	NaN	"Low"	NaN	NaN
ENST00000338338.9	0	NaN	NaN	NaN	NaN	NaN	"Low"	NaN	NaN
ENST00000321751.9	0	NaN	NaN	NaN	NaN	NaN	"Low"	NaN	NaN
ENST00000378853.3	0	NaN	NaN	NaN	NaN	NaN	"Low"	NaN	NaN
ENST00000489799.1	0	NaN	NaN	NaN	NaN	NaN	"Low"	NaN	NaN
ENST00000496905.1	0	NaN	NaN	NaN	NaN	NaN	"Low"	NaN	NaN
ENST00000435351.2	0	NaN	NaN	NaN	NaN	NaN	"Low"	NaN	NaN
ENST00000480479.5	0	NaN	NaN	NaN	NaN	NaN	"Low"	NaN	NaN
ENST00000400809.8	0	NaN	NaN	NaN	NaN	NaN	"Low"	NaN	NaN
ENST00000482621.5	0	NaN	NaN	NaN	NaN	NaN	"Low"	NaN	NaN
ENST00000463260.5	0	NaN	NaN	NaN	NaN	NaN	"Low"	NaN	NaN
ENST00000496007.5	0	NaN	NaN	NaN	NaN	NaN	"Low"	NaN	NaN
ENST00000482365.5	0	NaN	NaN	NaN	NaN	NaN	"Low"	NaN	NaN
ENST00000408952.8	0	NaN	NaN	NaN	NaN	NaN	"Low"	NaN	NaN
ENST00000481223.6	0	NaN	NaN	NaN	NaN	NaN	"Low"	NaN	NaN
ENST00000418865.6	0	NaN	NaN	NaN	NaN	NaN	"Low"	NaN	NaN
ENST00000505849.5	0	NaN	NaN	NaN	NaN	NaN	"Low"	NaN	NaN
ENST00000488340.5	0	NaN	NaN	NaN	NaN	NaN	"Low"	NaN	NaN
ENST00000492998.5	0	NaN	NaN	NaN	NaN	NaN	"Low"	NaN	NaN
ENST00000469113.5	0	NaN	NaN	NaN	NaN	NaN	"Low"	NaN	NaN
ENST00000480646.1	0	NaN	NaN	NaN	NaN	NaN	"Low"	NaN	NaN
ENST00000471930.5	0	NaN	NaN	NaN	NaN	NaN	"Low"	NaN	NaN
ENST00000408918.8	0	NaN	NaN	NaN	NaN	NaN	"Low"	NaN	NaN
ENST00000473872.5	0	NaN	NaN	NaN	NaN	NaN	"Low"	NaN	NaN
ENST00000425598.2	0	NaN	NaN	NaN	NaN	NaN	"Low"	NaN	NaN
ENST00000463895.1	0	NaN	NaN	NaN	NaN	NaN	"Low"	NaN	NaN
ENST00000497013.1	0	NaN	NaN	NaN	NaN	NaN	"Low"	NaN	NaN
ENST00000659048.1	0	NaN	NaN	NaN	NaN	NaN	"Low"	NaN	NaN
ENST00000448629.6	0	NaN	NaN	NaN	NaN	NaN	"Low"	NaN	NaN
ENST00000444362.2	0	NaN	NaN	NaN	NaN	NaN	"Low"	NaN	NaN
ENST00000418833.2	0	NaN	NaN	NaN	NaN	NaN	"Low"	NaN	NaN
ENST00000576232.1	0	NaN	NaN	NaN	NaN	NaN	"Low"	NaN	NaN
ENST00000570344.1	0	NaN	NaN	NaN	NaN	NaN	"Low"	NaN	NaN
ENST00000447725.2	0	NaN	NaN	NaN	NaN	NaN	"Low"	NaN	NaN
ENST00000572242.1	0	NaN	NaN	NaN	NaN	NaN	"Low"	NaN	NaN
ENST00000453521.1	0	NaN	NaN	NaN	NaN	NaN	"Low"	NaN	NaN
ENST00000344843.12	0.184306877770531	-0.130827745293305	3.83627932288507	-0.0341027684071025	0.972795200901028	NaN	"Low"	0.19265789524895	0.175955860292111
ENST00000493287.5	0	NaN	NaN	NaN	NaN	NaN	"Low"	NaN	NaN
ENST00000487659.1	0	NaN	NaN	NaN	NaN	NaN	"Low"	NaN	NaN
ENST00000492508.1	0	NaN	NaN	NaN	NaN	NaN	"Low"	NaN	NaN
ENST00000482352.1	0	NaN	NaN	NaN	NaN	NaN	"Low"	NaN	NaN
ENST00000477686.1	0	NaN	NaN	NaN	NaN	NaN	"Low"	NaN	NaN
ENST00000582431.2	0	NaN	NaN	NaN	NaN	NaN	"Low"	NaN	NaN
ENST00000607307.1	0	NaN	NaN	NaN	NaN	NaN	"Low"	NaN	NaN
ENST00000520296.5	0	NaN	NaN	NaN	NaN	NaN	"Low"	NaN	NaN
ENST00000427211.3	0	NaN	NaN	NaN	NaN	NaN	"Low"	NaN	NaN
ENST00000537107.5	0	NaN	NaN	NaN	NaN	NaN	"Low"	NaN	NaN
ENST00000454272.2	0	NaN	NaN	NaN	NaN	NaN	"Low"	NaN	NaN
ENST00000442470.1	0	NaN	NaN	NaN	NaN	NaN	"Low"	NaN	NaN
ENST00000428932.1	0	NaN	NaN	NaN	NaN	NaN	"Low"	NaN	NaN
ENST00000378821.3	0	NaN	NaN	NaN	NaN	NaN	"Low"	NaN	NaN
ENST00000430109.1	0	NaN	NaN	NaN	NaN	NaN	"Low"	NaN	NaN
ENST00000434150.1	0	NaN	NaN	NaN	NaN	NaN	"Low"	NaN	NaN
ENST00000454562.1	0	NaN	NaN	NaN	NaN	NaN	"Low"	NaN	NaN
ENST00000417917.1	0	NaN	NaN	NaN	NaN	NaN	"Low"	NaN	NaN
ENST00000495558.1	0	NaN	NaN	NaN	NaN	NaN	"Low"	NaN	NaN
ENST00000338660.5	0	NaN	NaN	NaN	NaN	NaN	"Low"	NaN	NaN
ENST00000476993.2	0	NaN	NaN	NaN	NaN	NaN	"Low"	NaN	NaN
ENST00000471398.1	0	NaN	NaN	NaN	NaN	NaN	"Low"	NaN	NaN
ENST00000378785.7	0.896017771596833	-0.412076003621527	3.83904273470669	-0.107338217388458	0.914520666574863	NaN	"Low"	1.0231192956953	0.768916247498364
ENST00000475091.2	0	NaN	NaN	NaN	NaN	NaN	"Low"	NaN	NaN
ENST00000484537.2	0	NaN	NaN	NaN	NaN	NaN	"Low"	NaN	NaN
ENST00000673477.1	0	NaN	NaN	NaN	NaN	NaN	"Low"	NaN	NaN
ENST00000308647.8	0	NaN	NaN	NaN	NaN	NaN	"Low"	NaN	NaN
ENST00000472194.6	0	NaN	NaN	NaN	NaN	NaN	"Low"	NaN	NaN
ENST00000378736.3	0	NaN	NaN	NaN	NaN	NaN	"Low"	NaN	NaN
ENST00000485748.5	0	NaN	NaN	NaN	NaN	NaN	"Low"	NaN	NaN
ENST00000474481.1	0	NaN	NaN	NaN	NaN	NaN	"Low"	NaN	NaN
ENST00000641974.1	0	NaN	NaN	NaN	NaN	NaN	"Low"	NaN	NaN
ENST00000641679.1	0	NaN	NaN	NaN	NaN	NaN	"Low"	NaN	NaN
ENST00000378756.8	0	NaN	NaN	NaN	NaN	NaN	"Low"	NaN	NaN
ENST00000672388.1	0	NaN	NaN	NaN	NaN	NaN	"Low"	NaN	NaN
ENST00000378755.9	0	NaN	NaN	NaN	NaN	NaN	"Low"	NaN	NaN
ENST00000339113.9	0	NaN	NaN	NaN	NaN	NaN	"Low"	NaN	NaN
ENST00000536055.6	0	NaN	NaN	NaN	NaN	NaN	"Low"	NaN	NaN
ENST00000439513.1	0	NaN	NaN	NaN	NaN	NaN	"Low"	NaN	NaN
ENST00000429957.1	0	NaN	NaN	NaN	NaN	NaN	"Low"	NaN	NaN
ENST00000400830.4	0	NaN	NaN	NaN	NaN	NaN	"Low"	NaN	NaN
ENST00000378733.9	0	NaN	NaN	NaN	NaN	NaN	"Low"	NaN	NaN
ENST00000425828.1	0	NaN	NaN	NaN	NaN	NaN	"Low"	NaN	NaN
ENST00000624426.1	0	NaN	NaN	NaN	NaN	NaN	"Low"	NaN	NaN
ENST00000291386.4	0	NaN	NaN	NaN	NaN	NaN	"Low"	NaN	NaN
ENST00000378726.1	0	NaN	NaN	NaN	NaN	NaN	"Low"	NaN	NaN
ENST00000378725.3	0	NaN	NaN	NaN	NaN	NaN	"Low"	NaN	NaN
ENST00000359060.5	0	NaN	NaN	NaN	NaN	NaN	"Low"	NaN	NaN
ENST00000647566.1	0	NaN	NaN	NaN	NaN	NaN	"Low"	NaN	NaN
ENST00000366221.3	0	NaN	NaN	NaN	NaN	NaN	"Low"	NaN	NaN
ENST00000621860.1	0	NaN	NaN	NaN	NaN	NaN	"Low"	NaN	NaN
ENST00000422725.4	0.16895221438097	-0.277300614038121	3.83871870814454	-0.0722378051431008	0.94241265959449	NaN	"Low"	0.185139572852221	0.152764855909719
ENST00000658591.1	0	NaN	NaN	NaN	NaN	NaN	"Low"	NaN	NaN
ENST00000607222.1	0	NaN	NaN	NaN	NaN	NaN	"Low"	NaN	NaN
ENST00000520777.5	0	NaN	NaN	NaN	NaN	NaN	"Low"	NaN	NaN
ENST00000355826.9	0	NaN	NaN	NaN	NaN	NaN	"Low"	NaN	NaN
ENST00000518681.5	0	NaN	NaN	NaN	NaN	NaN	"Low"	NaN	NaN
ENST00000505820.6	0	NaN	NaN	NaN	NaN	NaN	"Low"	NaN	NaN
ENST00000479659.5	0	NaN	NaN	NaN	NaN	NaN	"Low"	NaN	NaN
ENST00000489635.5	0	NaN	NaN	NaN	NaN	NaN	"Low"	NaN	NaN
ENST00000511502.5	0	NaN	NaN	NaN	NaN	NaN	"Low"	NaN	NaN
ENST00000477990.1	0	NaN	NaN	NaN	NaN	NaN	"Low"	NaN	NaN
ENST00000514363.1	0	NaN	NaN	NaN	NaN	NaN	"Low"	NaN	NaN
ENST00000487053.5	0	NaN	NaN	NaN	NaN	NaN	"Low"	NaN	NaN
ENST00000502470.5	0	NaN	NaN	NaN	NaN	NaN	"Low"	NaN	NaN
ENST00000378712.5	0	NaN	NaN	NaN	NaN	NaN	"Low"	NaN	NaN
ENST00000507082.1	0	NaN	NaN	NaN	NaN	NaN	"Low"	NaN	NaN
ENST00000463492.1	0	NaN	NaN	NaN	NaN	NaN	"Low"	NaN	NaN
ENST00000510793.5	0	NaN	NaN	NaN	NaN	NaN	"Low"	NaN	NaN
ENST00000504599.5	0	NaN	NaN	NaN	NaN	NaN	"Low"	NaN	NaN
ENST00000507229.5	0	NaN	NaN	NaN	NaN	NaN	"Low"	NaN	NaN
ENST00000503789.5	0	NaN	NaN	NaN	NaN	NaN	"Low"	NaN	NaN
ENST00000378708.5	0	NaN	NaN	NaN	NaN	NaN	"Low"	NaN	NaN
ENST00000506488.5	0	NaN	NaN	NaN	NaN	NaN	"Low"	NaN	NaN
ENST00000512004.1	0	NaN	NaN	NaN	NaN	NaN	"Low"	NaN	NaN
ENST00000508455.1	0	NaN	NaN	NaN	NaN	NaN	"Low"	NaN	NaN
ENST00000514234.5	0	NaN	NaN	NaN	NaN	NaN	"Low"	NaN	NaN
ENST00000467597.1	0	NaN	NaN	NaN	NaN	NaN	"Low"	NaN	NaN
ENST00000508148.1	0	NaN	NaN	NaN	NaN	NaN	"Low"	NaN	NaN
ENST00000486072.1	0	NaN	NaN	NaN	NaN	NaN	"Low"	NaN	NaN
ENST00000505370.1	0	NaN	NaN	NaN	NaN	NaN	"Low"	NaN	NaN
ENST00000473511.5	0	NaN	NaN	NaN	NaN	NaN	"Low"	NaN	NaN
ENST00000464570.1	0	NaN	NaN	NaN	NaN	NaN	"Low"	NaN	NaN
ENST00000483015.1	0	NaN	NaN	NaN	NaN	NaN	"Low"	NaN	NaN
ENST00000511910.1	0	NaN	NaN	NaN	NaN	NaN	"Low"	NaN	NaN
ENST00000470373.1	0	NaN	NaN	NaN	NaN	NaN	"Low"	NaN	NaN
ENST00000472264.1	0	NaN	NaN	NaN	NaN	NaN	"Low"	NaN	NaN
ENST00000356026.10	0	NaN	NaN	NaN	NaN	NaN	"Low"	NaN	NaN
ENST00000512731.5	0	NaN	NaN	NaN	NaN	NaN	"Low"	NaN	NaN
ENST00000378675.7	0	NaN	NaN	NaN	NaN	NaN	"Low"	NaN	NaN
ENST00000479814.5	0	NaN	NaN	NaN	NaN	NaN	"Low"	NaN	NaN
ENST00000435358.5	0	NaN	NaN	NaN	NaN	NaN	"Low"	NaN	NaN
ENST00000503792.1	0	NaN	NaN	NaN	NaN	NaN	"Low"	NaN	NaN
ENST00000489782.1	0	NaN	NaN	NaN	NaN	NaN	"Low"	NaN	NaN
ENST00000486400.1	0	NaN	NaN	NaN	NaN	NaN	"Low"	NaN	NaN
ENST00000490017.1	0	NaN	NaN	NaN	NaN	NaN	"Low"	NaN	NaN
ENST00000341832.10	0	NaN	NaN	NaN	NaN	NaN	"Low"	NaN	NaN
ENST00000407249.7	0	NaN	NaN	NaN	NaN	NaN	"Low"	NaN	NaN
ENST00000615951.4	0	NaN	NaN	NaN	NaN	NaN	"Low"	NaN	NaN
ENST00000340677.9	0	NaN	NaN	NaN	NaN	NaN	"Low"	NaN	NaN
ENST00000611150.3	0	NaN	NaN	NaN	NaN	NaN	"Low"	NaN	NaN
ENST00000629289.2	0	NaN	NaN	NaN	NaN	NaN	"Low"	NaN	NaN
ENST00000626918.2	0	NaN	NaN	NaN	NaN	NaN	"Low"	NaN	NaN
ENST00000629312.2	0	NaN	NaN	NaN	NaN	NaN	"Low"	NaN	NaN
ENST00000341028.8	0	NaN	NaN	NaN	NaN	NaN	"Low"	NaN	NaN
ENST00000607013.1	0	NaN	NaN	NaN	NaN	NaN	"Low"	NaN	NaN
ENST00000614300.4	0	NaN	NaN	NaN	NaN	NaN	"Low"	NaN	NaN
ENST00000617444.5	0	NaN	NaN	NaN	NaN	NaN	"Low"	NaN	NaN
ENST00000611123.1	0	NaN	NaN	NaN	NaN	NaN	"Low"	NaN	NaN
ENST00000480991.1	0	NaN	NaN	NaN	NaN	NaN	"Low"	NaN	NaN
ENST00000481276.1	0	NaN	NaN	NaN	NaN	NaN	"Low"	NaN	NaN
ENST00000596308.1	0	NaN	NaN	NaN	NaN	NaN	"Low"	NaN	NaN
ENST00000597891.1	0	NaN	NaN	NaN	NaN	NaN	"Low"	NaN	NaN
ENST00000234610.5	0	NaN	NaN	NaN	NaN	NaN	"Low"	NaN	NaN
ENST00000404249.8	0	NaN	NaN	NaN	NaN	NaN	"Low"	NaN	NaN
ENST00000356200.7	0	NaN	NaN	NaN	NaN	NaN	"Low"	NaN	NaN
ENST00000463652.5	0	NaN	NaN	NaN	NaN	NaN	"Low"	NaN	NaN
ENST00000356937.7	0	NaN	NaN	NaN	NaN	NaN	"Low"	NaN	NaN
ENST00000378638.6	0	NaN	NaN	NaN	NaN	NaN	"Low"	NaN	NaN
ENST00000509982.5	0	NaN	NaN	NaN	NaN	NaN	"Low"	NaN	NaN
ENST00000460465.5	0	NaN	NaN	NaN	NaN	NaN	"Low"	NaN	NaN
ENST00000357760.6	0	NaN	NaN	NaN	NaN	NaN	"Low"	NaN	NaN
ENST00000358779.9	0	NaN	NaN	NaN	NaN	NaN	"Low"	NaN	NaN
ENST00000378633.5	0	NaN	NaN	NaN	NaN	NaN	"Low"	NaN	NaN
ENST00000478901.1	0	NaN	NaN	NaN	NaN	NaN	"Low"	NaN	NaN
ENST00000468397.1	0	NaN	NaN	NaN	NaN	NaN	"Low"	NaN	NaN
ENST00000491311.1	0	NaN	NaN	NaN	NaN	NaN	"Low"	NaN	NaN
ENST00000495016.5	0	NaN	NaN	NaN	NaN	NaN	"Low"	NaN	NaN
ENST00000468800.5	0	NaN	NaN	NaN	NaN	NaN	"Low"	NaN	NaN
ENST00000464748.1	0	NaN	NaN	NaN	NaN	NaN	"Low"	NaN	NaN
ENST00000489300.1	0	NaN	NaN	NaN	NaN	NaN	"Low"	NaN	NaN
ENST00000492390.5	0	NaN	NaN	NaN	NaN	NaN	"Low"	NaN	NaN
ENST00000474916.1	0	NaN	NaN	NaN	NaN	NaN	"Low"	NaN	NaN
ENST00000479362.1	0	NaN	NaN	NaN	NaN	NaN	"Low"	NaN	NaN
ENST00000498810.1	0	NaN	NaN	NaN	NaN	NaN	"Low"	NaN	NaN
ENST00000487462.1	0	NaN	NaN	NaN	NaN	NaN	"Low"	NaN	NaN
ENST00000401096.2	0	NaN	NaN	NaN	NaN	NaN	"Low"	NaN	NaN
ENST00000598846.1	0	NaN	NaN	NaN	NaN	NaN	"Low"	NaN	NaN
ENST00000577672.1	0	NaN	NaN	NaN	NaN	NaN	"Low"	NaN	NaN
ENST00000417099.1	0	NaN	NaN	NaN	NaN	NaN	"Low"	NaN	NaN
ENST00000424604.1	0	NaN	NaN	NaN	NaN	NaN	"Low"	NaN	NaN
ENST00000418950.2	0	NaN	NaN	NaN	NaN	NaN	"Low"	NaN	NaN
ENST00000647043.1	0	NaN	NaN	NaN	NaN	NaN	"Low"	NaN	NaN
ENST00000355439.7	0	NaN	NaN	NaN	NaN	NaN	"Low"	NaN	NaN
ENST00000643905.1	0	NaN	NaN	NaN	NaN	NaN	"Low"	NaN	NaN
ENST00000475229.2	0	NaN	NaN	NaN	NaN	NaN	"Low"	NaN	NaN
ENST00000246421.4	0	NaN	NaN	NaN	NaN	NaN	"Low"	NaN	NaN
ENST00000643943.1	0	NaN	NaN	NaN	NaN	NaN	"Low"	NaN	NaN
ENST00000341426.9	0	NaN	NaN	NaN	NaN	NaN	"Low"	NaN	NaN
ENST00000341991.7	0	NaN	NaN	NaN	NaN	NaN	"Low"	NaN	NaN
ENST00000378625.5	0	NaN	NaN	NaN	NaN	NaN	"Low"	NaN	NaN
ENST00000342348.9	0	NaN	NaN	NaN	NaN	NaN	"Low"	NaN	NaN
ENST00000498806.1	0	NaN	NaN	NaN	NaN	NaN	"Low"	NaN	NaN
ENST00000469045.5	0	NaN	NaN	NaN	NaN	NaN	"Low"	NaN	NaN
ENST00000480499.5	0	NaN	NaN	NaN	NaN	NaN	"Low"	NaN	NaN
ENST00000497747.5	0	NaN	NaN	NaN	NaN	NaN	"Low"	NaN	NaN
ENST00000477235.5	0	NaN	NaN	NaN	NaN	NaN	"Low"	NaN	NaN
ENST00000489538.1	0	NaN	NaN	NaN	NaN	NaN	"Low"	NaN	NaN
ENST00000497615.1	0	NaN	NaN	NaN	NaN	NaN	"Low"	NaN	NaN
ENST00000497186.5	0	NaN	NaN	NaN	NaN	NaN	"Low"	NaN	NaN
ENST00000492845.6	0	NaN	NaN	NaN	NaN	NaN	"Low"	NaN	NaN
ENST00000492768.5	0	NaN	NaN	NaN	NaN	NaN	"Low"	NaN	NaN
ENST00000460602.5	0	NaN	NaN	NaN	NaN	NaN	"Low"	NaN	NaN
ENST00000464373.1	0	NaN	NaN	NaN	NaN	NaN	"Low"	NaN	NaN
ENST00000480542.1	0	NaN	NaN	NaN	NaN	NaN	"Low"	NaN	NaN
ENST00000610897.4	0	NaN	NaN	NaN	NaN	NaN	"Low"	NaN	NaN
ENST00000615252.4	0	NaN	NaN	NaN	NaN	NaN	"Low"	NaN	NaN
ENST00000378609.9	0	NaN	NaN	NaN	NaN	NaN	"Low"	NaN	NaN
ENST00000461893.5	0	NaN	NaN	NaN	NaN	NaN	"Low"	NaN	NaN
ENST00000471354.1	0	NaN	NaN	NaN	NaN	NaN	"Low"	NaN	NaN
ENST00000439272.6	0	NaN	NaN	NaN	NaN	NaN	"Low"	NaN	NaN
ENST00000434686.6	0	NaN	NaN	NaN	NaN	NaN	"Low"	NaN	NaN
ENST00000437146.1	0	NaN	NaN	NaN	NaN	NaN	"Low"	NaN	NaN
ENST00000607589.1	0	NaN	NaN	NaN	NaN	NaN	"Low"	NaN	NaN
ENST00000472614.2	0	NaN	NaN	NaN	NaN	NaN	"Low"	NaN	NaN
ENST00000412228.1	0	NaN	NaN	NaN	NaN	NaN	"Low"	NaN	NaN
ENST00000378604.3	0	NaN	NaN	NaN	NaN	NaN	"Low"	NaN	NaN
ENST00000307786.8	0	NaN	NaN	NaN	NaN	NaN	"Low"	NaN	NaN
ENST00000482402.1	0	NaN	NaN	NaN	NaN	NaN	"Low"	NaN	NaN
ENST00000462293.1	0	NaN	NaN	NaN	NaN	NaN	"Low"	NaN	NaN
ENST00000378602.3	0	NaN	NaN	NaN	NaN	NaN	"Low"	NaN	NaN
ENST00000310991.8	0	NaN	NaN	NaN	NaN	NaN	"Low"	NaN	NaN
ENST00000378598.4	0	NaN	NaN	NaN	NaN	NaN	"Low"	NaN	NaN
ENST00000470931.2	0	NaN	NaN	NaN	NaN	NaN	"Low"	NaN	NaN
ENST00000602604.1	0	NaN	NaN	NaN	NaN	NaN	"Low"	NaN	NaN
ENST00000416272.1	0	NaN	NaN	NaN	NaN	NaN	"Low"	NaN	NaN
ENST00000642590.1	0	NaN	NaN	NaN	NaN	NaN	"Low"	NaN	NaN
ENST00000493964.5	0	NaN	NaN	NaN	NaN	NaN	"Low"	NaN	NaN
ENST00000464311.5	0	NaN	NaN	NaN	NaN	NaN	"Low"	NaN	NaN
ENST00000412120.2	0	NaN	NaN	NaN	NaN	NaN	"Low"	NaN	NaN
ENST00000493316.5	0	NaN	NaN	NaN	NaN	NaN	"Low"	NaN	NaN
ENST00000270720.11	0	NaN	NaN	NaN	NaN	NaN	"Low"	NaN	NaN
ENST00000468610.5	0	NaN	NaN	NaN	NaN	NaN	"Low"	NaN	NaN
ENST00000461752.3	0	NaN	NaN	NaN	NaN	NaN	"Low"	NaN	NaN
ENST00000378592.1	0	NaN	NaN	NaN	NaN	NaN	"Low"	NaN	NaN
ENST00000378590.4	0	NaN	NaN	NaN	NaN	NaN	"Low"	NaN	NaN
ENST00000443930.1	0	NaN	NaN	NaN	NaN	NaN	"Low"	NaN	NaN
ENST00000659674.1	0	NaN	NaN	NaN	NaN	NaN	"Low"	NaN	NaN
ENST00000638411.1	0	NaN	NaN	NaN	NaN	NaN	"Low"	NaN	NaN
ENST00000378585.7	0	NaN	NaN	NaN	NaN	NaN	"Low"	NaN	NaN
ENST00000639045.1	0	NaN	NaN	NaN	NaN	NaN	"Low"	NaN	NaN
ENST00000640067.1	0	NaN	NaN	NaN	NaN	NaN	"Low"	NaN	NaN
ENST00000638604.1	0	NaN	NaN	NaN	NaN	NaN	"Low"	NaN	NaN
ENST00000638771.1	0	NaN	NaN	NaN	NaN	NaN	"Low"	NaN	NaN
ENST00000639935.1	0	NaN	NaN	NaN	NaN	NaN	"Low"	NaN	NaN
ENST00000640949.1	0	NaN	NaN	NaN	NaN	NaN	"Low"	NaN	NaN
ENST00000640030.1	0	NaN	NaN	NaN	NaN	NaN	"Low"	NaN	NaN
ENST00000640423.1	0	NaN	NaN	NaN	NaN	NaN	"Low"	NaN	NaN
ENST00000639625.1	0	NaN	NaN	NaN	NaN	NaN	"Low"	NaN	NaN
ENST00000639777.1	0	NaN	NaN	NaN	NaN	NaN	"Low"	NaN	NaN
ENST00000640981.1	0	NaN	NaN	NaN	NaN	NaN	"Low"	NaN	NaN
ENST00000638763.1	0	NaN	NaN	NaN	NaN	NaN	"Low"	NaN	NaN
ENST00000639070.1	0	NaN	NaN	NaN	NaN	NaN	"Low"	NaN	NaN
ENST00000640892.1	0	NaN	NaN	NaN	NaN	NaN	"Low"	NaN	NaN
ENST00000640317.1	0	NaN	NaN	NaN	NaN	NaN	"Low"	NaN	NaN
ENST00000638804.1	0	NaN	NaN	NaN	NaN	NaN	"Low"	NaN	NaN
ENST00000640688.1	0	NaN	NaN	NaN	NaN	NaN	"Low"	NaN	NaN
ENST00000445600.1	0	NaN	NaN	NaN	NaN	NaN	"Low"	NaN	NaN
ENST00000449154.1	0	NaN	NaN	NaN	NaN	NaN	"Low"	NaN	NaN
ENST00000378567.8	0	NaN	NaN	NaN	NaN	NaN	"Low"	NaN	NaN
ENST00000468310.5	0	NaN	NaN	NaN	NaN	NaN	"Low"	NaN	NaN
ENST00000484419.1	0	NaN	NaN	NaN	NaN	NaN	"Low"	NaN	NaN
ENST00000503297.1	0	NaN	NaN	NaN	NaN	NaN	"Low"	NaN	NaN
ENST00000479566.5	0	NaN	NaN	NaN	NaN	NaN	"Low"	NaN	NaN
ENST00000466651.5	0	NaN	NaN	NaN	NaN	NaN	"Low"	NaN	NaN
ENST00000400921.6	0	NaN	NaN	NaN	NaN	NaN	"Low"	NaN	NaN
ENST00000495347.5	0	NaN	NaN	NaN	NaN	NaN	"Low"	NaN	NaN
ENST00000461106.6	0	NaN	NaN	NaN	NaN	NaN	"Low"	NaN	NaN
ENST00000461465.5	0	NaN	NaN	NaN	NaN	NaN	"Low"	NaN	NaN
ENST00000470596.5	0	NaN	NaN	NaN	NaN	NaN	"Low"	NaN	NaN
ENST00000496325.5	0	NaN	NaN	NaN	NaN	NaN	"Low"	NaN	NaN
ENST00000481140.5	0	NaN	NaN	NaN	NaN	NaN	"Low"	NaN	NaN
ENST00000482686.5	0	NaN	NaN	NaN	NaN	NaN	"Low"	NaN	NaN
ENST00000486681.5	0	NaN	NaN	NaN	NaN	NaN	"Low"	NaN	NaN
ENST00000470986.5	0	NaN	NaN	NaN	NaN	NaN	"Low"	NaN	NaN
ENST00000470511.5	0	NaN	NaN	NaN	NaN	NaN	"Low"	NaN	NaN
ENST00000471018.6	0	NaN	NaN	NaN	NaN	NaN	"Low"	NaN	NaN
ENST00000466352.5	0	NaN	NaN	NaN	NaN	NaN	"Low"	NaN	NaN
ENST00000497183.5	0	NaN	NaN	NaN	NaN	NaN	"Low"	NaN	NaN
ENST00000419838.6	0	NaN	NaN	NaN	NaN	NaN	"Low"	NaN	NaN
ENST00000479263.5	0	NaN	NaN	NaN	NaN	NaN	"Low"	NaN	NaN
ENST00000503672.1	0	NaN	NaN	NaN	NaN	NaN	"Low"	NaN	NaN
ENST00000478770.6	0	NaN	NaN	NaN	NaN	NaN	"Low"	NaN	NaN
ENST00000505322.5	0	NaN	NaN	NaN	NaN	NaN	"Low"	NaN	NaN
ENST00000472017.1	0	NaN	NaN	NaN	NaN	NaN	"Low"	NaN	NaN
ENST00000606533.1	0	NaN	NaN	NaN	NaN	NaN	"Low"	NaN	NaN
ENST00000333854.2	0	NaN	NaN	NaN	NaN	NaN	"Low"	NaN	NaN
ENST00000444529.1	0	NaN	NaN	NaN	NaN	NaN	"Low"	NaN	NaN
ENST00000400919.7	0	NaN	NaN	NaN	NaN	NaN	"Low"	NaN	NaN
ENST00000469733.5	0	NaN	NaN	NaN	NaN	NaN	"Low"	NaN	NaN
ENST00000428120.5	0	NaN	NaN	NaN	NaN	NaN	"Low"	NaN	NaN
ENST00000414253.5	0	NaN	NaN	NaN	NaN	NaN	"Low"	NaN	NaN
ENST00000400918.7	0	NaN	NaN	NaN	NaN	NaN	"Low"	NaN	NaN
ENST00000497675.2	0	NaN	NaN	NaN	NaN	NaN	"Low"	NaN	NaN
ENST00000378543.2	0	NaN	NaN	NaN	NaN	NaN	"Low"	NaN	NaN
ENST00000378546.9	0	NaN	NaN	NaN	NaN	NaN	"Low"	NaN	NaN
ENST00000401813.7	0	NaN	NaN	NaN	NaN	NaN	"Low"	NaN	NaN
ENST00000487186.5	0	NaN	NaN	NaN	NaN	NaN	"Low"	NaN	NaN
ENST00000476803.1	0	NaN	NaN	NaN	NaN	NaN	"Low"	NaN	NaN
ENST00000440825.6	0	NaN	NaN	NaN	NaN	NaN	"Low"	NaN	NaN
ENST00000420515.1	0	NaN	NaN	NaN	NaN	NaN	"Low"	NaN	NaN
ENST00000514625.1	0	NaN	NaN	NaN	NaN	NaN	"Low"	NaN	NaN
ENST00000420964.1	0	NaN	NaN	NaN	NaN	NaN	"Low"	NaN	NaN
ENST00000442483.2	0	NaN	NaN	NaN	NaN	NaN	"Low"	NaN	NaN
ENST00000378536.5	0	NaN	NaN	NaN	NaN	NaN	"Low"	NaN	NaN
ENST00000508416.1	0	NaN	NaN	NaN	NaN	NaN	"Low"	NaN	NaN
ENST00000478223.2	0	NaN	NaN	NaN	NaN	NaN	"Low"	NaN	NaN
ENST00000507179.1	0	NaN	NaN	NaN	NaN	NaN	"Low"	NaN	NaN
ENST00000659232.1	0	NaN	NaN	NaN	NaN	NaN	"Low"	NaN	NaN
ENST00000661319.1	0	NaN	NaN	NaN	NaN	NaN	"Low"	NaN	NaN
ENST00000378531.8	0	NaN	NaN	NaN	NaN	NaN	"Low"	NaN	NaN
ENST00000606372.5	0	NaN	NaN	NaN	NaN	NaN	"Low"	NaN	NaN
ENST00000378529.7	0	NaN	NaN	NaN	NaN	NaN	"Low"	NaN	NaN
ENST00000607342.5	0	NaN	NaN	NaN	NaN	NaN	"Low"	NaN	NaN
ENST00000469374.5	0	NaN	NaN	NaN	NaN	NaN	"Low"	NaN	NaN
ENST00000419785.1	0	NaN	NaN	NaN	NaN	NaN	"Low"	NaN	NaN
ENST00000449373.2	0	NaN	NaN	NaN	NaN	NaN	"Low"	NaN	NaN
ENST00000378525.2	0	NaN	NaN	NaN	NaN	NaN	"Low"	NaN	NaN
ENST00000607031.1	0	NaN	NaN	NaN	NaN	NaN	"Low"	NaN	NaN
ENST00000475812.1	0	NaN	NaN	NaN	NaN	NaN	"Low"	NaN	NaN
ENST00000494279.2	0	NaN	NaN	NaN	NaN	NaN	"Low"	NaN	NaN
ENST00000607720.1	0	NaN	NaN	NaN	NaN	NaN	"Low"	NaN	NaN
ENST00000602865.1	0	NaN	NaN	NaN	NaN	NaN	"Low"	NaN	NaN
ENST00000417061.2	0	NaN	NaN	NaN	NaN	NaN	"Low"	NaN	NaN
ENST00000607858.1	0	NaN	NaN	NaN	NaN	NaN	"Low"	NaN	NaN
ENST00000378513.7	0	NaN	NaN	NaN	NaN	NaN	"Low"	NaN	NaN
ENST00000378518.5	0	NaN	NaN	NaN	NaN	NaN	"Low"	NaN	NaN
ENST00000605895.6	0	NaN	NaN	NaN	NaN	NaN	"Low"	NaN	NaN
ENST00000306256.13	0	NaN	NaN	NaN	NaN	NaN	"Low"	NaN	NaN
ENST00000493207.1	0	NaN	NaN	NaN	NaN	NaN	"Low"	NaN	NaN
ENST00000378512.5	0	NaN	NaN	NaN	NaN	NaN	"Low"	NaN	NaN
ENST00000443438.5	0	NaN	NaN	NaN	NaN	NaN	"Low"	NaN	NaN
ENST00000488353.2	0	NaN	NaN	NaN	NaN	NaN	"Low"	NaN	NaN
ENST00000462129.1	0	NaN	NaN	NaN	NaN	NaN	"Low"	NaN	NaN
ENST00000288774.7	0	NaN	NaN	NaN	NaN	NaN	"Low"	NaN	NaN
ENST00000650293.1	0	NaN	NaN	NaN	NaN	NaN	"Low"	NaN	NaN
ENST00000447513.6	0	NaN	NaN	NaN	NaN	NaN	"Low"	NaN	NaN
ENST00000507596.5	0	NaN	NaN	NaN	NaN	NaN	"Low"	NaN	NaN
ENST00000510434.1	0	NaN	NaN	NaN	NaN	NaN	"Low"	NaN	NaN
ENST00000508384.5	0	NaN	NaN	NaN	NaN	NaN	"Low"	NaN	NaN
ENST00000515760.1	0	NaN	NaN	NaN	NaN	NaN	"Low"	NaN	NaN
ENST00000502666.1	0	NaN	NaN	NaN	NaN	NaN	"Low"	NaN	NaN
ENST00000514502.1	0	NaN	NaN	NaN	NaN	NaN	"Low"	NaN	NaN
ENST00000609981.5	0	NaN	NaN	NaN	NaN	NaN	"Low"	NaN	NaN
ENST00000449969.5	0	NaN	NaN	NaN	NaN	NaN	"Low"	NaN	NaN
ENST00000378486.8	0	NaN	NaN	NaN	NaN	NaN	"Low"	NaN	NaN
ENST00000419816.6	0	NaN	NaN	NaN	NaN	NaN	"Low"	NaN	NaN
ENST00000343889.8	0	NaN	NaN	NaN	NaN	NaN	"Low"	NaN	NaN
ENST00000278878.6	0	NaN	NaN	NaN	NaN	NaN	"Low"	NaN	NaN
ENST00000473964.5	0	NaN	NaN	NaN	NaN	NaN	"Low"	NaN	NaN
ENST00000462379.1	0	NaN	NaN	NaN	NaN	NaN	"Low"	NaN	NaN
ENST00000424657.1	0	NaN	NaN	NaN	NaN	NaN	"Low"	NaN	NaN
ENST00000442305.1	0	NaN	NaN	NaN	NaN	NaN	"Low"	NaN	NaN
ENST00000378466.9	0	NaN	NaN	NaN	NaN	NaN	"Low"	NaN	NaN
ENST00000435556.8	0	NaN	NaN	NaN	NaN	NaN	"Low"	NaN	NaN
ENST00000505228.5	0	NaN	NaN	NaN	NaN	NaN	"Low"	NaN	NaN
ENST00000651094.1	0	NaN	NaN	NaN	NaN	NaN	"Low"	NaN	NaN
ENST00000502512.1	0	NaN	NaN	NaN	NaN	NaN	"Low"	NaN	NaN
ENST00000471361.1	0	NaN	NaN	NaN	NaN	NaN	"Low"	NaN	NaN
ENST00000487804.1	0	NaN	NaN	NaN	NaN	NaN	"Low"	NaN	NaN
ENST00000515423.1	0	NaN	NaN	NaN	NaN	NaN	"Low"	NaN	NaN
ENST00000468002.2	0	NaN	NaN	NaN	NaN	NaN	"Low"	NaN	NaN
ENST00000486396.1	0	NaN	NaN	NaN	NaN	NaN	"Low"	NaN	NaN
ENST00000502770.2	0	NaN	NaN	NaN	NaN	NaN	"Low"	NaN	NaN
ENST00000491212.1	0	NaN	NaN	NaN	NaN	NaN	"Low"	NaN	NaN
ENST00000514922.1	0	NaN	NaN	NaN	NaN	NaN	"Low"	NaN	NaN
ENST00000378453.4	0	NaN	NaN	NaN	NaN	NaN	"Low"	NaN	NaN
ENST00000644246.1	0	NaN	NaN	NaN	NaN	NaN	"Low"	NaN	NaN
ENST00000606645.2	0	NaN	NaN	NaN	NaN	NaN	"Low"	NaN	NaN
ENST00000449660.5	0	NaN	NaN	NaN	NaN	NaN	"Low"	NaN	NaN
ENST00000443892.2	0	NaN	NaN	NaN	NaN	NaN	"Low"	NaN	NaN
ENST00000416860.2	0	NaN	NaN	NaN	NaN	NaN	"Low"	NaN	NaN
ENST00000448624.2	0	NaN	NaN	NaN	NaN	NaN	"Low"	NaN	NaN
ENST00000432521.2	0	NaN	NaN	NaN	NaN	NaN	"Low"	NaN	NaN
ENST00000452793.1	0	NaN	NaN	NaN	NaN	NaN	"Low"	NaN	NaN
ENST00000426449.5	0	NaN	NaN	NaN	NaN	NaN	"Low"	NaN	NaN
ENST00000434817.5	0	NaN	NaN	NaN	NaN	NaN	"Low"	NaN	NaN
ENST00000435221.6	0	NaN	NaN	NaN	NaN	NaN	"Low"	NaN	NaN
ENST00000451778.5	0	NaN	NaN	NaN	NaN	NaN	"Low"	NaN	NaN
ENST00000409119.5	0	NaN	NaN	NaN	NaN	NaN	"Low"	NaN	NaN
ENST00000355716.4	0	NaN	NaN	NaN	NaN	NaN	"Low"	NaN	NaN
ENST00000475523.5	0	NaN	NaN	NaN	NaN	NaN	"Low"	NaN	NaN
ENST00000442392.6	0	NaN	NaN	NaN	NaN	NaN	"Low"	NaN	NaN
ENST00000482074.6	0	NaN	NaN	NaN	NaN	NaN	"Low"	NaN	NaN
ENST00000496064.5	0	NaN	NaN	NaN	NaN	NaN	"Low"	NaN	NaN
ENST00000463471.6	0	NaN	NaN	NaN	NaN	NaN	"Low"	NaN	NaN
ENST00000466750.5	0	NaN	NaN	NaN	NaN	NaN	"Low"	NaN	NaN
ENST00000471768.1	0	NaN	NaN	NaN	NaN	NaN	"Low"	NaN	NaN
ENST00000463835.5	0	NaN	NaN	NaN	NaN	NaN	"Low"	NaN	NaN
ENST00000482602.5	0	NaN	NaN	NaN	NaN	NaN	"Low"	NaN	NaN
ENST00000480305.1	0	NaN	NaN	NaN	NaN	NaN	"Low"	NaN	NaN
ENST00000456687.3	0	NaN	NaN	NaN	NaN	NaN	"Low"	NaN	NaN
ENST00000424215.1	0	NaN	NaN	NaN	NaN	NaN	"Low"	NaN	NaN
ENST00000493183.5	0	NaN	NaN	NaN	NaN	NaN	"Low"	NaN	NaN
ENST00000474659.5	0	NaN	NaN	NaN	NaN	NaN	"Low"	NaN	NaN
ENST00000444521.6	0	NaN	NaN	NaN	NaN	NaN	"Low"	NaN	NaN
ENST00000378425.9	0	NaN	NaN	NaN	NaN	NaN	"Low"	NaN	NaN
ENST00000419916.7	0	NaN	NaN	NaN	NaN	NaN	"Low"	NaN	NaN
ENST00000378424.9	0	NaN	NaN	NaN	NaN	NaN	"Low"	NaN	NaN
ENST00000537325.6	0	NaN	NaN	NaN	NaN	NaN	"Low"	NaN	NaN
ENST00000378427.6	0	NaN	NaN	NaN	NaN	NaN	"Low"	NaN	NaN
ENST00000464043.5	0	NaN	NaN	NaN	NaN	NaN	"Low"	NaN	NaN
ENST00000465233.6	0	NaN	NaN	NaN	NaN	NaN	"Low"	NaN	NaN
ENST00000498083.2	0	NaN	NaN	NaN	NaN	NaN	"Low"	NaN	NaN
ENST00000481683.5	0	NaN	NaN	NaN	NaN	NaN	"Low"	NaN	NaN
ENST00000484099.5	0	NaN	NaN	NaN	NaN	NaN	"Low"	NaN	NaN
ENST00000477045.1	0	NaN	NaN	NaN	NaN	NaN	"Low"	NaN	NaN
ENST00000476686.1	0	NaN	NaN	NaN	NaN	NaN	"Low"	NaN	NaN
ENST00000471840.5	0	NaN	NaN	NaN	NaN	NaN	"Low"	NaN	NaN
ENST00000378412.8	0	NaN	NaN	NaN	NaN	NaN	"Low"	NaN	NaN
ENST00000502556.5	0	NaN	NaN	NaN	NaN	NaN	"Low"	NaN	NaN
ENST00000504800.5	0	NaN	NaN	NaN	NaN	NaN	"Low"	NaN	NaN
ENST00000491941.5	0	NaN	NaN	NaN	NaN	NaN	"Low"	NaN	NaN
ENST00000464195.1	0	NaN	NaN	NaN	NaN	NaN	"Low"	NaN	NaN
ENST00000469962.1	0	NaN	NaN	NaN	NaN	NaN	"Low"	NaN	NaN
ENST00000509374.1	0	NaN	NaN	NaN	NaN	NaN	"Low"	NaN	NaN
ENST00000511099.1	0	NaN	NaN	NaN	NaN	NaN	"Low"	NaN	NaN
ENST00000427302.1	0	NaN	NaN	NaN	NaN	NaN	"Low"	NaN	NaN
ENST00000401095.8	0	NaN	NaN	NaN	NaN	NaN	"Low"	NaN	NaN
ENST00000637179.1	0	NaN	NaN	NaN	NaN	NaN	"Low"	NaN	NaN
ENST00000648684.1	0	NaN	NaN	NaN	NaN	NaN	"Low"	NaN	NaN
ENST00000638002.1	0	NaN	NaN	NaN	NaN	NaN	"Low"	NaN	NaN
ENST00000457440.1	0	NaN	NaN	NaN	NaN	NaN	"Low"	NaN	NaN
ENST00000664694.1	0	NaN	NaN	NaN	NaN	NaN	"Low"	NaN	NaN
ENST00000429389.1	0	NaN	NaN	NaN	NaN	NaN	"Low"	NaN	NaN
ENST00000641229.1	0	NaN	NaN	NaN	NaN	NaN	"Low"	NaN	NaN
ENST00000642073.1	0	NaN	NaN	NaN	NaN	NaN	"Low"	NaN	NaN
ENST00000378404.4	0	NaN	NaN	NaN	NaN	NaN	"Low"	NaN	NaN
ENST00000606861.1	0	NaN	NaN	NaN	NaN	NaN	"Low"	NaN	NaN
ENST00000321399.7	0	NaN	NaN	NaN	NaN	NaN	"Low"	NaN	NaN
ENST00000413472.5	0	NaN	NaN	NaN	NaN	NaN	"Low"	NaN	NaN
ENST00000453118.5	0	NaN	NaN	NaN	NaN	NaN	"Low"	NaN	NaN
ENST00000445317.1	0	NaN	NaN	NaN	NaN	NaN	"Low"	NaN	NaN
ENST00000667159.1	0	NaN	NaN	NaN	NaN	NaN	"Low"	NaN	NaN
ENST00000670730.1	0	NaN	NaN	NaN	NaN	NaN	"Low"	NaN	NaN
ENST00000415573.1	0	NaN	NaN	NaN	NaN	NaN	"Low"	NaN	NaN
ENST00000420957.1	0	NaN	NaN	NaN	NaN	NaN	"Low"	NaN	NaN
ENST00000321336.1	0	NaN	NaN	NaN	NaN	NaN	"Low"	NaN	NaN
ENST00000511072.5	0	NaN	NaN	NaN	NaN	NaN	"Low"	NaN	NaN
ENST00000607632.1	0	NaN	NaN	NaN	NaN	NaN	"Low"	NaN	NaN
ENST00000378391.6	0	NaN	NaN	NaN	NaN	NaN	"Low"	NaN	NaN
ENST00000270722.10	0	NaN	NaN	NaN	NaN	NaN	"Low"	NaN	NaN
ENST00000514189.5	0	NaN	NaN	NaN	NaN	NaN	"Low"	NaN	NaN
ENST00000512462.5	0	NaN	NaN	NaN	NaN	NaN	"Low"	NaN	NaN
ENST00000463591.1	0	NaN	NaN	NaN	NaN	NaN	"Low"	NaN	NaN
ENST00000509860.1	0	NaN	NaN	NaN	NaN	NaN	"Low"	NaN	NaN
ENST00000378389.5	0	NaN	NaN	NaN	NaN	NaN	"Low"	NaN	NaN
ENST00000606170.1	0	NaN	NaN	NaN	NaN	NaN	"Low"	NaN	NaN
ENST00000635819.1	0	NaN	NaN	NaN	NaN	NaN	"Low"	NaN	NaN
ENST00000440516.1	0	NaN	NaN	NaN	NaN	NaN	"Low"	NaN	NaN
ENST00000624175.1	0	NaN	NaN	NaN	NaN	NaN	"Low"	NaN	NaN
ENST00000607061.1	0	NaN	NaN	NaN	NaN	NaN	"Low"	NaN	NaN
ENST00000669140.1	0	NaN	NaN	NaN	NaN	NaN	"Low"	NaN	NaN
ENST00000665088.1	0	NaN	NaN	NaN	NaN	NaN	"Low"	NaN	NaN
ENST00000378378.9	0	NaN	NaN	NaN	NaN	NaN	"Low"	NaN	NaN
ENST00000378373.5	0	NaN	NaN	NaN	NaN	NaN	"Low"	NaN	NaN
ENST00000378371.6	0	NaN	NaN	NaN	NaN	NaN	"Low"	NaN	NaN
ENST00000445297.5	0	NaN	NaN	NaN	NaN	NaN	"Low"	NaN	NaN
ENST00000464620.1	0	NaN	NaN	NaN	NaN	NaN	"Low"	NaN	NaN
ENST00000418137.1	0	NaN	NaN	NaN	NaN	NaN	"Low"	NaN	NaN
ENST00000485984.1	0	NaN	NaN	NaN	NaN	NaN	"Low"	NaN	NaN
ENST00000606489.1	0	NaN	NaN	NaN	NaN	NaN	"Low"	NaN	NaN
ENST00000356575.9	0	NaN	NaN	NaN	NaN	NaN	"Low"	NaN	NaN
ENST00000294599.8	0	NaN	NaN	NaN	NaN	NaN	"Low"	NaN	NaN
ENST00000494257.1	0	NaN	NaN	NaN	NaN	NaN	"Low"	NaN	NaN
ENST00000485002.6	0	NaN	NaN	NaN	NaN	NaN	"Low"	NaN	NaN
ENST00000491842.1	0	NaN	NaN	NaN	NaN	NaN	"Low"	NaN	NaN
ENST00000475790.5	0	NaN	NaN	NaN	NaN	NaN	"Low"	NaN	NaN
ENST00000461795.1	0	NaN	NaN	NaN	NaN	NaN	"Low"	NaN	NaN
ENST00000385042.1	0	NaN	NaN	NaN	NaN	NaN	"Low"	NaN	NaN
ENST00000435049.1	0	NaN	NaN	NaN	NaN	NaN	"Low"	NaN	NaN
ENST00000378344.7	0	NaN	NaN	NaN	NaN	NaN	"Low"	NaN	NaN
ENST00000344579.5	0	NaN	NaN	NaN	NaN	NaN	"Low"	NaN	NaN
ENST00000378322.7	0	NaN	NaN	NaN	NaN	NaN	"Low"	NaN	NaN
ENST00000270708.12	0	NaN	NaN	NaN	NaN	NaN	"Low"	NaN	NaN
ENST00000471223.1	0	NaN	NaN	NaN	NaN	NaN	"Low"	NaN	NaN
ENST00000424367.5	0	NaN	NaN	NaN	NaN	NaN	"Low"	NaN	NaN
ENST00000497940.5	0	NaN	NaN	NaN	NaN	NaN	"Low"	NaN	NaN
ENST00000469643.1	0	NaN	NaN	NaN	NaN	NaN	"Low"	NaN	NaN
ENST00000494884.1	0	NaN	NaN	NaN	NaN	NaN	"Low"	NaN	NaN
ENST00000465916.5	0	NaN	NaN	NaN	NaN	NaN	"Low"	NaN	NaN
ENST00000419924.2	0	NaN	NaN	NaN	NaN	NaN	"Low"	NaN	NaN
ENST00000479331.1	0	NaN	NaN	NaN	NaN	NaN	"Low"	NaN	NaN
ENST00000378295.9	0	NaN	NaN	NaN	NaN	NaN	"Low"	NaN	NaN
ENST00000604074.5	0	NaN	NaN	NaN	NaN	NaN	"Low"	NaN	NaN
ENST00000354437.8	0	NaN	NaN	NaN	NaN	NaN	"Low"	NaN	NaN
ENST00000357733.7	0	NaN	NaN	NaN	NaN	NaN	"Low"	NaN	NaN
ENST00000346387.8	0	NaN	NaN	NaN	NaN	NaN	"Low"	NaN	NaN
ENST00000604479.5	0	NaN	NaN	NaN	NaN	NaN	"Low"	NaN	NaN
ENST00000378285.5	0	NaN	NaN	NaN	NaN	NaN	"Low"	NaN	NaN
ENST00000378280.5	0	NaN	NaN	NaN	NaN	NaN	"Low"	NaN	NaN
ENST00000378288.8	0	NaN	NaN	NaN	NaN	NaN	"Low"	NaN	NaN
ENST00000604194.1	0	NaN	NaN	NaN	NaN	NaN	"Low"	NaN	NaN
ENST00000378290.4	0	NaN	NaN	NaN	NaN	NaN	"Low"	NaN	NaN
ENST00000604566.1	0	NaN	NaN	NaN	NaN	NaN	"Low"	NaN	NaN
ENST00000443034.1	0	NaN	NaN	NaN	NaN	NaN	"Low"	NaN	NaN
ENST00000416554.1	0	NaN	NaN	NaN	NaN	NaN	"Low"	NaN	NaN
ENST00000648526.1	0	NaN	NaN	NaN	NaN	NaN	"Low"	NaN	NaN
ENST00000624167.1	0	NaN	NaN	NaN	NaN	NaN	"Low"	NaN	NaN
ENST00000418088.6	0	NaN	NaN	NaN	NaN	NaN	"Low"	NaN	NaN
ENST00000648432.1	0	NaN	NaN	NaN	NaN	NaN	"Low"	NaN	NaN
ENST00000648479.1	0	NaN	NaN	NaN	NaN	NaN	"Low"	NaN	NaN
ENST00000452079.5	0	NaN	NaN	NaN	NaN	NaN	"Low"	NaN	NaN
ENST00000650545.1	0	NaN	NaN	NaN	NaN	NaN	"Low"	NaN	NaN
ENST00000419973.1	0	NaN	NaN	NaN	NaN	NaN	"Low"	NaN	NaN
ENST00000647831.1	0	NaN	NaN	NaN	NaN	NaN	"Low"	NaN	NaN
ENST00000648717.1	0	NaN	NaN	NaN	NaN	NaN	"Low"	NaN	NaN
ENST00000648600.1	0	NaN	NaN	NaN	NaN	NaN	"Low"	NaN	NaN
ENST00000423764.6	0	NaN	NaN	NaN	NaN	NaN	"Low"	NaN	NaN
ENST00000647817.1	0	NaN	NaN	NaN	NaN	NaN	"Low"	NaN	NaN
ENST00000649123.1	0	NaN	NaN	NaN	NaN	NaN	"Low"	NaN	NaN
ENST00000648270.1	0	NaN	NaN	NaN	NaN	NaN	"Low"	NaN	NaN
ENST00000650037.1	0	NaN	NaN	NaN	NaN	NaN	"Low"	NaN	NaN
ENST00000650039.1	0	NaN	NaN	NaN	NaN	NaN	"Low"	NaN	NaN
ENST00000649468.1	0	NaN	NaN	NaN	NaN	NaN	"Low"	NaN	NaN
ENST00000648553.1	0	NaN	NaN	NaN	NaN	NaN	"Low"	NaN	NaN
ENST00000649348.1	0	NaN	NaN	NaN	NaN	NaN	"Low"	NaN	NaN
ENST00000636630.1	0	NaN	NaN	NaN	NaN	NaN	"Low"	NaN	NaN
ENST00000587071.5	0	NaN	NaN	NaN	NaN	NaN	"Low"	NaN	NaN
ENST00000637775.1	0	NaN	NaN	NaN	NaN	NaN	"Low"	NaN	NaN
ENST00000608600.1	0	NaN	NaN	NaN	NaN	NaN	"Low"	NaN	NaN
ENST00000649290.1	0	NaN	NaN	NaN	NaN	NaN	"Low"	NaN	NaN
ENST00000647686.1	0	NaN	NaN	NaN	NaN	NaN	"Low"	NaN	NaN
ENST00000648935.1	0	NaN	NaN	NaN	NaN	NaN	"Low"	NaN	NaN
ENST00000649413.1	0	NaN	NaN	NaN	NaN	NaN	"Low"	NaN	NaN
ENST00000624948.1	0	NaN	NaN	NaN	NaN	NaN	"Low"	NaN	NaN
ENST00000611447.1	0	NaN	NaN	NaN	NaN	NaN	"Low"	NaN	NaN
ENST00000636250.1	0	NaN	NaN	NaN	NaN	NaN	"Low"	NaN	NaN
ENST00000462521.2	0	NaN	NaN	NaN	NaN	NaN	"Low"	NaN	NaN
ENST00000294600.7	0	NaN	NaN	NaN	NaN	NaN	"Low"	NaN	NaN
ENST00000642557.1	0	NaN	NaN	NaN	NaN	NaN	"Low"	NaN	NaN
ENST00000561886.2	0	NaN	NaN	NaN	NaN	NaN	"Low"	NaN	NaN
ENST00000444870.7	0	NaN	NaN	NaN	NaN	NaN	"Low"	NaN	NaN
ENST00000452264.1	0	NaN	NaN	NaN	NaN	NaN	"Low"	NaN	NaN
ENST00000378251.3	0	NaN	NaN	NaN	NaN	NaN	"Low"	NaN	NaN
ENST00000462356.5	0	NaN	NaN	NaN	NaN	NaN	"Low"	NaN	NaN
ENST00000479239.1	0	NaN	NaN	NaN	NaN	NaN	"Low"	NaN	NaN
ENST00000581512.2	0	NaN	NaN	NaN	NaN	NaN	"Low"	NaN	NaN
ENST00000607459.1	0	NaN	NaN	NaN	NaN	NaN	"Low"	NaN	NaN
ENST00000378230.8	0	NaN	NaN	NaN	NaN	NaN	"Low"	NaN	NaN
ENST00000484420.1	0	NaN	NaN	NaN	NaN	NaN	"Low"	NaN	NaN
ENST00000438539.5	0	NaN	NaN	NaN	NaN	NaN	"Low"	NaN	NaN
ENST00000461667.1	0	NaN	NaN	NaN	NaN	NaN	"Low"	NaN	NaN
ENST00000495701.1	0	NaN	NaN	NaN	NaN	NaN	"Low"	NaN	NaN
ENST00000460038.5	0	NaN	NaN	NaN	NaN	NaN	"Low"	NaN	NaN
ENST00000494653.5	0	NaN	NaN	NaN	NaN	NaN	"Low"	NaN	NaN
ENST00000443466.1	0	NaN	NaN	NaN	NaN	NaN	"Low"	NaN	NaN
ENST00000428079.5	0	NaN	NaN	NaN	NaN	NaN	"Low"	NaN	NaN
ENST00000494951.1	0	NaN	NaN	NaN	NaN	NaN	"Low"	NaN	NaN
ENST00000378223.3	0	NaN	NaN	NaN	NaN	NaN	"Low"	NaN	NaN
ENST00000625756.2	0	NaN	NaN	NaN	NaN	NaN	"Low"	NaN	NaN
ENST00000338895.7	0	NaN	NaN	NaN	NaN	NaN	"Low"	NaN	NaN
ENST00000378209.7	0	NaN	NaN	NaN	NaN	NaN	"Low"	NaN	NaN
ENST00000491998.5	0	NaN	NaN	NaN	NaN	NaN	"Low"	NaN	NaN
ENST00000468793.5	0	NaN	NaN	NaN	NaN	NaN	"Low"	NaN	NaN
ENST00000477548.5	0	NaN	NaN	NaN	NaN	NaN	"Low"	NaN	NaN
ENST00000339350.7	0	NaN	NaN	NaN	NaN	NaN	"Low"	NaN	NaN
ENST00000378206.5	0	NaN	NaN	NaN	NaN	NaN	"Low"	NaN	NaN
ENST00000475969.5	0	NaN	NaN	NaN	NaN	NaN	"Low"	NaN	NaN
ENST00000341385.4	0	NaN	NaN	NaN	NaN	NaN	"Low"	NaN	NaN
ENST00000481945.1	0	NaN	NaN	NaN	NaN	NaN	"Low"	NaN	NaN
ENST00000461150.1	0	NaN	NaN	NaN	NaN	NaN	"Low"	NaN	NaN
ENST00000486765.5	0	NaN	NaN	NaN	NaN	NaN	"Low"	NaN	NaN
ENST00000474140.1	0	NaN	NaN	NaN	NaN	NaN	"Low"	NaN	NaN
ENST00000361605.4	0	NaN	NaN	NaN	NaN	NaN	"Low"	NaN	NaN
ENST00000667408.1	0	NaN	NaN	NaN	NaN	NaN	"Low"	NaN	NaN
ENST00000413332.5	0	NaN	NaN	NaN	NaN	NaN	"Low"	NaN	NaN
ENST00000442673.1	0	NaN	NaN	NaN	NaN	NaN	"Low"	NaN	NaN
ENST00000439488.1	0	NaN	NaN	NaN	NaN	NaN	"Low"	NaN	NaN
ENST00000456897.6	0	NaN	NaN	NaN	NaN	NaN	"Low"	NaN	NaN
ENST00000635619.1	0	NaN	NaN	NaN	NaN	NaN	"Low"	NaN	NaN
ENST00000412674.1	0	NaN	NaN	NaN	NaN	NaN	"Low"	NaN	NaN
ENST00000664502.1	0	NaN	NaN	NaN	NaN	NaN	"Low"	NaN	NaN
ENST00000635247.1	0	NaN	NaN	NaN	NaN	NaN	"Low"	NaN	NaN
ENST00000635127.1	0	NaN	NaN	NaN	NaN	NaN	"Low"	NaN	NaN
ENST00000425194.2	0	NaN	NaN	NaN	NaN	NaN	"Low"	NaN	NaN
ENST00000671015.1	0	NaN	NaN	NaN	NaN	NaN	"Low"	NaN	NaN
ENST00000642026.2	0	NaN	NaN	NaN	NaN	NaN	"Low"	NaN	NaN
ENST00000641562.1	0	NaN	NaN	NaN	NaN	NaN	"Low"	NaN	NaN
ENST00000641078.1	0	NaN	NaN	NaN	NaN	NaN	"Low"	NaN	NaN
ENST00000642139.1	0	NaN	NaN	NaN	NaN	NaN	"Low"	NaN	NaN
ENST00000449232.1	0	NaN	NaN	NaN	NaN	NaN	"Low"	NaN	NaN
ENST00000635002.1	0	NaN	NaN	NaN	NaN	NaN	"Low"	NaN	NaN
ENST00000635312.2	0	NaN	NaN	NaN	NaN	NaN	"Low"	NaN	NaN
ENST00000669931.1	0	NaN	NaN	NaN	NaN	NaN	"Low"	NaN	NaN
ENST00000423197.2	0	NaN	NaN	NaN	NaN	NaN	"Low"	NaN	NaN
ENST00000665284.1	0	NaN	NaN	NaN	NaN	NaN	"Low"	NaN	NaN
ENST00000663417.1	0	NaN	NaN	NaN	NaN	NaN	"Low"	NaN	NaN
ENST00000670434.1	0	NaN	NaN	NaN	NaN	NaN	"Low"	NaN	NaN
ENST00000668086.1	0	NaN	NaN	NaN	NaN	NaN	"Low"	NaN	NaN
ENST00000633821.2	0	NaN	NaN	NaN	NaN	NaN	"Low"	NaN	NaN
ENST00000671656.1	0	NaN	NaN	NaN	NaN	NaN	"Low"	NaN	NaN
ENST00000659315.1	0	NaN	NaN	NaN	NaN	NaN	"Low"	NaN	NaN
ENST00000667352.1	0	NaN	NaN	NaN	NaN	NaN	"Low"	NaN	NaN
ENST00000635642.1	0	NaN	NaN	NaN	NaN	NaN	"Low"	NaN	NaN
ENST00000641472.1	0	NaN	NaN	NaN	NaN	NaN	"Low"	NaN	NaN
ENST00000438791.2	0	NaN	NaN	NaN	NaN	NaN	"Low"	NaN	NaN
ENST00000634256.1	0	NaN	NaN	NaN	NaN	NaN	"Low"	NaN	NaN
ENST00000667354.1	0	NaN	NaN	NaN	NaN	NaN	"Low"	NaN	NaN
ENST00000666685.1	0	NaN	NaN	NaN	NaN	NaN	"Low"	NaN	NaN
ENST00000635556.1	0	NaN	NaN	NaN	NaN	NaN	"Low"	NaN	NaN
ENST00000659083.1	0	NaN	NaN	NaN	NaN	NaN	"Low"	NaN	NaN
ENST00000659059.1	0	NaN	NaN	NaN	NaN	NaN	"Low"	NaN	NaN
ENST00000661628.1	0	NaN	NaN	NaN	NaN	NaN	"Low"	NaN	NaN
ENST00000420522.1	0	NaN	NaN	NaN	NaN	NaN	"Low"	NaN	NaN
ENST00000378191.5	0.201504474951266	-0.50466398956912	3.83942345488431	-0.131442649006874	0.895425152280903	NaN	"Low"	0.236393215996916	0.166615733905617
ENST00000378190.7	0	NaN	NaN	NaN	NaN	NaN	"Low"	NaN	NaN
ENST00000466761.1	0	NaN	NaN	NaN	NaN	NaN	"Low"	NaN	NaN
ENST00000658045.1	0	NaN	NaN	NaN	NaN	NaN	"Low"	NaN	NaN
ENST00000661891.1	0	NaN	NaN	NaN	NaN	NaN	"Low"	NaN	NaN
ENST00000641254.1	0	NaN	NaN	NaN	NaN	NaN	"Low"	NaN	NaN
ENST00000641403.1	0	NaN	NaN	NaN	NaN	NaN	"Low"	NaN	NaN
ENST00000443270.1	0	NaN	NaN	NaN	NaN	NaN	"Low"	NaN	NaN
ENST00000641871.1	0	NaN	NaN	NaN	NaN	NaN	"Low"	NaN	NaN
ENST00000641426.1	0	NaN	NaN	NaN	NaN	NaN	"Low"	NaN	NaN
ENST00000641860.1	0	NaN	NaN	NaN	NaN	NaN	"Low"	NaN	NaN
ENST00000649109.1	0	NaN	NaN	NaN	NaN	NaN	"Low"	NaN	NaN
ENST00000641583.1	0	NaN	NaN	NaN	NaN	NaN	"Low"	NaN	NaN
ENST00000564261.1	0	NaN	NaN	NaN	NaN	NaN	"Low"	NaN	NaN
ENST00000637697.1	0	NaN	NaN	NaN	NaN	NaN	"Low"	NaN	NaN
ENST00000637702.1	0	NaN	NaN	NaN	NaN	NaN	"Low"	NaN	NaN
ENST00000413887.1	0	NaN	NaN	NaN	NaN	NaN	"Low"	NaN	NaN
ENST00000579887.1	0	NaN	NaN	NaN	NaN	NaN	"Low"	NaN	NaN
ENST00000582517.1	0	NaN	NaN	NaN	NaN	NaN	"Low"	NaN	NaN
ENST00000460696.1	0	NaN	NaN	NaN	NaN	NaN	"Low"	NaN	NaN
ENST00000378161.5	0	NaN	NaN	NaN	NaN	NaN	"Low"	NaN	NaN
ENST00000478423.6	0	NaN	NaN	NaN	NaN	NaN	"Low"	NaN	NaN
ENST00000378156.9	0	NaN	NaN	NaN	NaN	NaN	"Low"	NaN	NaN
ENST00000489180.6	0	NaN	NaN	NaN	NaN	NaN	"Low"	NaN	NaN
ENST00000378169.7	0	NaN	NaN	NaN	NaN	NaN	"Low"	NaN	NaN
ENST00000468253.1	0	NaN	NaN	NaN	NaN	NaN	"Low"	NaN	NaN
ENST00000506941.1	0	NaN	NaN	NaN	NaN	NaN	"Low"	NaN	NaN
ENST00000470763.1	0	NaN	NaN	NaN	NaN	NaN	"Low"	NaN	NaN
ENST00000622020.4	0	NaN	NaN	NaN	NaN	NaN	"Low"	NaN	NaN
ENST00000466897.1	0	NaN	NaN	NaN	NaN	NaN	"Low"	NaN	NaN
ENST00000655548.1	0	NaN	NaN	NaN	NaN	NaN	"Low"	NaN	NaN
ENST00000378111.6	0	NaN	NaN	NaN	NaN	NaN	"Low"	NaN	NaN
ENST00000378097.6	0	NaN	NaN	NaN	NaN	NaN	"Low"	NaN	NaN
ENST00000666163.1	0	NaN	NaN	NaN	NaN	NaN	"Low"	NaN	NaN
ENST00000671676.1	0	NaN	NaN	NaN	NaN	NaN	"Low"	NaN	NaN
ENST00000658691.1	0	NaN	NaN	NaN	NaN	NaN	"Low"	NaN	NaN
ENST00000658883.1	0	NaN	NaN	NaN	NaN	NaN	"Low"	NaN	NaN
ENST00000655748.1	0	NaN	NaN	NaN	NaN	NaN	"Low"	NaN	NaN
ENST00000435937.6	0	NaN	NaN	NaN	NaN	NaN	"Low"	NaN	NaN
ENST00000493807.2	0	NaN	NaN	NaN	NaN	NaN	"Low"	NaN	NaN
ENST00000445501.6	0	NaN	NaN	NaN	NaN	NaN	"Low"	NaN	NaN
ENST00000478098.5	0	NaN	NaN	NaN	NaN	NaN	"Low"	NaN	NaN
ENST00000668706.1	0	NaN	NaN	NaN	NaN	NaN	"Low"	NaN	NaN
ENST00000653262.1	0	NaN	NaN	NaN	NaN	NaN	"Low"	NaN	NaN
ENST00000389632.9	0	NaN	NaN	NaN	NaN	NaN	"Low"	NaN	NaN
ENST00000657222.1	0	NaN	NaN	NaN	NaN	NaN	"Low"	NaN	NaN
ENST00000654144.1	0	NaN	NaN	NaN	NaN	NaN	"Low"	NaN	NaN
ENST00000341524.6	0	NaN	NaN	NaN	NaN	NaN	"Low"	NaN	NaN
ENST00000462676.3	0	NaN	NaN	NaN	NaN	NaN	"Low"	NaN	NaN
ENST00000428161.6	0	NaN	NaN	NaN	NaN	NaN	"Low"	NaN	NaN
ENST00000352527.6	0	NaN	NaN	NaN	NaN	NaN	"Low"	NaN	NaN
ENST00000663169.1	0	NaN	NaN	NaN	NaN	NaN	"Low"	NaN	NaN
ENST00000653635.1	0	NaN	NaN	NaN	NaN	NaN	"Low"	NaN	NaN
ENST00000661248.1	0	NaN	NaN	NaN	NaN	NaN	"Low"	NaN	NaN
ENST00000656198.1	0	NaN	NaN	NaN	NaN	NaN	"Low"	NaN	NaN
ENST00000602612.5	0	NaN	NaN	NaN	NaN	NaN	"Low"	NaN	NaN
ENST00000481789.2	0	NaN	NaN	NaN	NaN	NaN	"Low"	NaN	NaN
ENST00000656746.1	0	NaN	NaN	NaN	NaN	NaN	"Low"	NaN	NaN
ENST00000666299.1	0	NaN	NaN	NaN	NaN	NaN	"Low"	NaN	NaN
ENST00000665338.1	0	NaN	NaN	NaN	NaN	NaN	"Low"	NaN	NaN
ENST00000652845.1	0	NaN	NaN	NaN	NaN	NaN	"Low"	NaN	NaN
ENST00000655703.1	0	NaN	NaN	NaN	NaN	NaN	"Low"	NaN	NaN
ENST00000669250.1	0	NaN	NaN	NaN	NaN	NaN	"Low"	NaN	NaN
ENST00000164247.5	0	NaN	NaN	NaN	NaN	NaN	"Low"	NaN	NaN
ENST00000668559.1	0	NaN	NaN	NaN	NaN	NaN	"Low"	NaN	NaN
ENST00000378092.6	0	NaN	NaN	NaN	NaN	NaN	"Low"	NaN	NaN
ENST00000472700.7	0	NaN	NaN	NaN	NaN	NaN	"Low"	NaN	NaN
ENST00000459822.1	0	NaN	NaN	NaN	NaN	NaN	"Low"	NaN	NaN
ENST00000378083.7	0	NaN	NaN	NaN	NaN	NaN	"Low"	NaN	NaN
ENST00000662147.1	0	NaN	NaN	NaN	NaN	NaN	"Low"	NaN	NaN
ENST00000458166.6	0	NaN	NaN	NaN	NaN	NaN	"Low"	NaN	NaN
ENST00000662363.1	0	NaN	NaN	NaN	NaN	NaN	"Low"	NaN	NaN
ENST00000663671.1	0	NaN	NaN	NaN	NaN	NaN	"Low"	NaN	NaN
ENST00000656607.1	0	NaN	NaN	NaN	NaN	NaN	"Low"	NaN	NaN
ENST00000663419.1	0	NaN	NaN	NaN	NaN	NaN	"Low"	NaN	NaN
ENST00000652911.1	0	NaN	NaN	NaN	NaN	NaN	"Low"	NaN	NaN
ENST00000662815.1	0	NaN	NaN	NaN	NaN	NaN	"Low"	NaN	NaN
ENST00000671076.1	0	NaN	NaN	NaN	NaN	NaN	"Low"	NaN	NaN
ENST00000262450.8	0	NaN	NaN	NaN	NaN	NaN	"Low"	NaN	NaN
ENST00000475121.1	0	NaN	NaN	NaN	NaN	NaN	"Low"	NaN	NaN
ENST00000462991.5	0	NaN	NaN	NaN	NaN	NaN	"Low"	NaN	NaN
ENST00000377999.5	0	NaN	NaN	NaN	NaN	NaN	"Low"	NaN	NaN
ENST00000496404.1	0	NaN	NaN	NaN	NaN	NaN	"Low"	NaN	NaN
ENST00000491020.1	0	NaN	NaN	NaN	NaN	NaN	"Low"	NaN	NaN
ENST00000484532.6	0	NaN	NaN	NaN	NaN	NaN	"Low"	NaN	NaN
ENST00000234875.9	0	NaN	NaN	NaN	NaN	NaN	"Low"	NaN	NaN
ENST00000480661.1	0	NaN	NaN	NaN	NaN	NaN	"Low"	NaN	NaN
ENST00000497965.5	0	NaN	NaN	NaN	NaN	NaN	"Low"	NaN	NaN
ENST00000471204.5	0	NaN	NaN	NaN	NaN	NaN	"Low"	NaN	NaN
ENST00000465387.5	0	NaN	NaN	NaN	NaN	NaN	"Low"	NaN	NaN
ENST00000462296.5	0	NaN	NaN	NaN	NaN	NaN	"Low"	NaN	NaN
ENST00000465335.1	0	NaN	NaN	NaN	NaN	NaN	"Low"	NaN	NaN
ENST00000455744.1	0	NaN	NaN	NaN	NaN	NaN	"Low"	NaN	NaN
ENST00000466994.5	0	NaN	NaN	NaN	NaN	NaN	"Low"	NaN	NaN
ENST00000377939.5	0	NaN	NaN	NaN	NaN	NaN	"Low"	NaN	NaN
ENST00000484435.1	0	NaN	NaN	NaN	NaN	NaN	"Low"	NaN	NaN
ENST00000485539.5	0	NaN	NaN	NaN	NaN	NaN	"Low"	NaN	NaN
ENST00000496676.5	0	NaN	NaN	NaN	NaN	NaN	"Low"	NaN	NaN
ENST00000463453.1	0	NaN	NaN	NaN	NaN	NaN	"Low"	NaN	NaN
ENST00000496329.1	0	NaN	NaN	NaN	NaN	NaN	"Low"	NaN	NaN
ENST00000492476.1	0	NaN	NaN	NaN	NaN	NaN	"Low"	NaN	NaN
ENST00000483336.1	0	NaN	NaN	NaN	NaN	NaN	"Low"	NaN	NaN
ENST00000343813.10	0	NaN	NaN	NaN	NaN	NaN	"Low"	NaN	NaN
ENST00000495791.1	0	NaN	NaN	NaN	NaN	NaN	"Low"	NaN	NaN
ENST00000489498.5	0	NaN	NaN	NaN	NaN	NaN	"Low"	NaN	NaN
ENST00000474756.1	0	NaN	NaN	NaN	NaN	NaN	"Low"	NaN	NaN
ENST00000650463.1	0	NaN	NaN	NaN	NaN	NaN	"Low"	NaN	NaN
ENST00000441724.1	0	NaN	NaN	NaN	NaN	NaN	"Low"	NaN	NaN
ENST00000429480.2	0	NaN	NaN	NaN	NaN	NaN	"Low"	NaN	NaN
ENST00000377898.4	0	NaN	NaN	NaN	NaN	NaN	"Low"	NaN	NaN
ENST00000377893.3	0	NaN	NaN	NaN	NaN	NaN	"Low"	NaN	NaN
ENST00000608083.5	0	NaN	NaN	NaN	NaN	NaN	"Low"	NaN	NaN
ENST00000377842.7	0	NaN	NaN	NaN	NaN	NaN	"Low"	NaN	NaN
ENST00000377845.7	0	NaN	NaN	NaN	NaN	NaN	"Low"	NaN	NaN
ENST00000377855.6	0	NaN	NaN	NaN	NaN	NaN	"Low"	NaN	NaN
ENST00000377860.8	0	NaN	NaN	NaN	NaN	NaN	"Low"	NaN	NaN
ENST00000418124.5	0	NaN	NaN	NaN	NaN	NaN	"Low"	NaN	NaN
ENST00000545482.5	0	NaN	NaN	NaN	NaN	NaN	"Low"	NaN	NaN
ENST00000361521.8	0	NaN	NaN	NaN	NaN	NaN	"Low"	NaN	NaN
ENST00000473466.2	0	NaN	NaN	NaN	NaN	NaN	"Low"	NaN	NaN
ENST00000481175.1	0	NaN	NaN	NaN	NaN	NaN	"Low"	NaN	NaN
ENST00000607670.1	0	NaN	NaN	NaN	NaN	NaN	"Low"	NaN	NaN
ENST00000377837.5	0	NaN	NaN	NaN	NaN	NaN	"Low"	NaN	NaN
ENST00000377836.8	0	NaN	NaN	NaN	NaN	NaN	"Low"	NaN	NaN
ENST00000471190.1	0	NaN	NaN	NaN	NaN	NaN	"Low"	NaN	NaN
ENST00000377834.8	0	NaN	NaN	NaN	NaN	NaN	"Low"	NaN	NaN
ENST00000487437.5	0	NaN	NaN	NaN	NaN	NaN	"Low"	NaN	NaN
ENST00000489730.1	0	NaN	NaN	NaN	NaN	NaN	"Low"	NaN	NaN
ENST00000645284.1	0	NaN	NaN	NaN	NaN	NaN	"Low"	NaN	NaN
ENST00000636330.1	0	NaN	NaN	NaN	NaN	NaN	"Low"	NaN	NaN
ENST00000633651.1	0	NaN	NaN	NaN	NaN	NaN	"Low"	NaN	NaN
ENST00000632142.1	0	NaN	NaN	NaN	NaN	NaN	"Low"	NaN	NaN
ENST00000418286.1	0	NaN	NaN	NaN	NaN	NaN	"Low"	NaN	NaN
ENST00000632803.1	0	NaN	NaN	NaN	NaN	NaN	"Low"	NaN	NaN
ENST00000632593.1	0	NaN	NaN	NaN	NaN	NaN	"Low"	NaN	NaN
ENST00000416731.5	0	NaN	NaN	NaN	NaN	NaN	"Low"	NaN	NaN
ENST00000461727.6	0	NaN	NaN	NaN	NaN	NaN	"Low"	NaN	NaN
ENST00000475228.6	0	NaN	NaN	NaN	NaN	NaN	"Low"	NaN	NaN
ENST00000478323.1	0	NaN	NaN	NaN	NaN	NaN	"Low"	NaN	NaN
ENST00000633239.1	0	NaN	NaN	NaN	NaN	NaN	"Low"	NaN	NaN
ENST00000475479.2	0	NaN	NaN	NaN	NaN	NaN	"Low"	NaN	NaN
ENST00000636644.1	0	NaN	NaN	NaN	NaN	NaN	"Low"	NaN	NaN
ENST00000434576.2	0	NaN	NaN	NaN	NaN	NaN	"Low"	NaN	NaN
ENST00000477679.2	0	NaN	NaN	NaN	NaN	NaN	"Low"	NaN	NaN
ENST00000468561.2	0	NaN	NaN	NaN	NaN	NaN	"Low"	NaN	NaN
ENST00000585139.1	0	NaN	NaN	NaN	NaN	NaN	"Low"	NaN	NaN
ENST00000419034.1	0	NaN	NaN	NaN	NaN	NaN	"Low"	NaN	NaN
ENST00000647810.1	0	NaN	NaN	NaN	NaN	NaN	"Low"	NaN	NaN
ENST00000473343.5	0	NaN	NaN	NaN	NaN	NaN	"Low"	NaN	NaN
ENST00000513135.5	0	NaN	NaN	NaN	NaN	NaN	"Low"	NaN	NaN
ENST00000485036.5	0	NaN	NaN	NaN	NaN	NaN	"Low"	NaN	NaN
ENST00000480393.5	0	NaN	NaN	NaN	NaN	NaN	"Low"	NaN	NaN
ENST00000377782.7	0	NaN	NaN	NaN	NaN	NaN	"Low"	NaN	NaN
ENST00000356876.7	0	NaN	NaN	NaN	NaN	NaN	"Low"	NaN	NaN
ENST00000351959.9	0	NaN	NaN	NaN	NaN	NaN	"Low"	NaN	NaN
ENST00000414040.6	0	NaN	NaN	NaN	NaN	NaN	"Low"	NaN	NaN
ENST00000351748.7	0	NaN	NaN	NaN	NaN	NaN	"Low"	NaN	NaN
ENST00000348333.7	0	NaN	NaN	NaN	NaN	NaN	"Low"	NaN	NaN
ENST00000502588.5	0	NaN	NaN	NaN	NaN	NaN	"Low"	NaN	NaN
ENST00000502730.5	0	NaN	NaN	NaN	NaN	NaN	"Low"	NaN	NaN
ENST00000510563.5	0	NaN	NaN	NaN	NaN	NaN	"Low"	NaN	NaN
ENST00000453260.6	0	NaN	NaN	NaN	NaN	NaN	"Low"	NaN	NaN
ENST00000475730.5	0	NaN	NaN	NaN	NaN	NaN	"Low"	NaN	NaN
ENST00000469691.5	0	NaN	NaN	NaN	NaN	NaN	"Low"	NaN	NaN
ENST00000481401.5	0	NaN	NaN	NaN	NaN	NaN	"Low"	NaN	NaN
ENST00000461703.6	0	NaN	NaN	NaN	NaN	NaN	"Low"	NaN	NaN
ENST00000453341.1	0	NaN	NaN	NaN	NaN	NaN	"Low"	NaN	NaN
ENST00000515145.1	0	NaN	NaN	NaN	NaN	NaN	"Low"	NaN	NaN
ENST00000489097.5	0	NaN	NaN	NaN	NaN	NaN	"Low"	NaN	NaN
ENST00000535355.5	0	NaN	NaN	NaN	NaN	NaN	"Low"	NaN	NaN
ENST00000400913.5	0	NaN	NaN	NaN	NaN	NaN	"Low"	NaN	NaN
ENST00000340850.9	0	NaN	NaN	NaN	NaN	NaN	"Low"	NaN	NaN
ENST00000537245.5	0	NaN	NaN	NaN	NaN	NaN	"Low"	NaN	NaN
ENST00000377748.5	0	NaN	NaN	NaN	NaN	NaN	"Low"	NaN	NaN
ENST00000673471.1	0	NaN	NaN	NaN	NaN	NaN	"Low"	NaN	NaN
ENST00000487949.4	0	NaN	NaN	NaN	NaN	NaN	"Low"	NaN	NaN
ENST00000377725.5	0	NaN	NaN	NaN	NaN	NaN	"Low"	NaN	NaN
ENST00000377728.7	0	NaN	NaN	NaN	NaN	NaN	"Low"	NaN	NaN
ENST00000377732.5	0	NaN	NaN	NaN	NaN	NaN	"Low"	NaN	NaN
ENST00000400915.7	0	NaN	NaN	NaN	NaN	NaN	"Low"	NaN	NaN
ENST00000377740.4	0	NaN	NaN	NaN	NaN	NaN	"Low"	NaN	NaN
ENST00000377705.6	0.137317013987124	-0.478286833089427	3.83935725713862	-0.124574714218151	0.900860247559434	NaN	"Low"	0.159872690586814	0.114761337387434
ENST00000464383.1	0	NaN	NaN	NaN	NaN	NaN	"Low"	NaN	NaN
ENST00000462798.1	0	NaN	NaN	NaN	NaN	NaN	"Low"	NaN	NaN
ENST00000460777.1	0	NaN	NaN	NaN	NaN	NaN	"Low"	NaN	NaN
ENST00000464665.1	0	NaN	NaN	NaN	NaN	NaN	"Low"	NaN	NaN
ENST00000517213.1	0	NaN	NaN	NaN	NaN	NaN	"Low"	NaN	NaN
ENST00000456162.2	0	NaN	NaN	NaN	NaN	NaN	"Low"	NaN	NaN
ENST00000333172.11	0	NaN	NaN	NaN	NaN	NaN	"Low"	NaN	NaN
ENST00000351136.7	0	NaN	NaN	NaN	NaN	NaN	"Low"	NaN	NaN
ENST00000411823.5	0	NaN	NaN	NaN	NaN	NaN	"Low"	NaN	NaN
ENST00000415267.1	0	NaN	NaN	NaN	NaN	NaN	"Low"	NaN	NaN
ENST00000377674.9	0	NaN	NaN	NaN	NaN	NaN	"Low"	NaN	NaN
ENST00000319084.9	0	NaN	NaN	NaN	NaN	NaN	"Low"	NaN	NaN
ENST00000435905.5	0	NaN	NaN	NaN	NaN	NaN	"Low"	NaN	NaN
ENST00000488936.1	0	NaN	NaN	NaN	NaN	NaN	"Low"	NaN	NaN
ENST00000482360.5	0	NaN	NaN	NaN	NaN	NaN	"Low"	NaN	NaN
ENST00000498342.5	0	NaN	NaN	NaN	NaN	NaN	"Low"	NaN	NaN
ENST00000466813.1	0	NaN	NaN	NaN	NaN	NaN	"Low"	NaN	NaN
ENST00000466941.1	0	NaN	NaN	NaN	NaN	NaN	"Low"	NaN	NaN
ENST00000377658.8	0	NaN	NaN	NaN	NaN	NaN	"Low"	NaN	NaN
ENST00000377663.3	0	NaN	NaN	NaN	NaN	NaN	"Low"	NaN	NaN
ENST00000467612.5	0	NaN	NaN	NaN	NaN	NaN	"Low"	NaN	NaN
ENST00000610898.1	0	NaN	NaN	NaN	NaN	NaN	"Low"	NaN	NaN
ENST00000496707.5	0	NaN	NaN	NaN	NaN	NaN	"Low"	NaN	NaN
ENST00000463043.1	0	NaN	NaN	NaN	NaN	NaN	"Low"	NaN	NaN
ENST00000377648.5	0	NaN	NaN	NaN	NaN	NaN	"Low"	NaN	NaN
ENST00000495385.1	0	NaN	NaN	NaN	NaN	NaN	"Low"	NaN	NaN
ENST00000054650.8	0	NaN	NaN	NaN	NaN	NaN	"Low"	NaN	NaN
ENST00000484676.1	0	NaN	NaN	NaN	NaN	NaN	"Low"	NaN	NaN
ENST00000307896.10	2.67012777432027	0.857764596213366	3.20786537299859	0.267394200340634	0.78916566438497	NaN	"Low"	1.89894107441216	3.44131447422838
ENST00000377627.7	0	NaN	NaN	NaN	NaN	NaN	"Low"	NaN	NaN
ENST00000484669.6	0	NaN	NaN	NaN	NaN	NaN	"Low"	NaN	NaN
ENST00000487819.5	0	NaN	NaN	NaN	NaN	NaN	"Low"	NaN	NaN
ENST00000472925.1	0	NaN	NaN	NaN	NaN	NaN	"Low"	NaN	NaN
ENST00000465508.5	0	NaN	NaN	NaN	NaN	NaN	"Low"	NaN	NaN
ENST00000451196.5	0	NaN	NaN	NaN	NaN	NaN	"Low"	NaN	NaN
ENST00000377577.10	0	NaN	NaN	NaN	NaN	NaN	"Low"	NaN	NaN
ENST00000294401.11	0	NaN	NaN	NaN	NaN	NaN	"Low"	NaN	NaN
ENST00000472414.1	0	NaN	NaN	NaN	NaN	NaN	"Low"	NaN	NaN
ENST00000426784.1	0	NaN	NaN	NaN	NaN	NaN	"Low"	NaN	NaN
ENST00000473993.5	0	NaN	NaN	NaN	NaN	NaN	"Low"	NaN	NaN
ENST00000469318.5	0	NaN	NaN	NaN	NaN	NaN	"Low"	NaN	NaN
ENST00000485073.5	0	NaN	NaN	NaN	NaN	NaN	"Low"	NaN	NaN
ENST00000460594.5	0	NaN	NaN	NaN	NaN	NaN	"Low"	NaN	NaN
ENST00000465911.1	0	NaN	NaN	NaN	NaN	NaN	"Low"	NaN	NaN
ENST00000432429.5	0	NaN	NaN	NaN	NaN	NaN	"Low"	NaN	NaN
ENST00000414210.5	0	NaN	NaN	NaN	NaN	NaN	"Low"	NaN	NaN
ENST00000421469.3	0	NaN	NaN	NaN	NaN	NaN	"Low"	NaN	NaN
ENST00000635029.1	0	NaN	NaN	NaN	NaN	NaN	"Low"	NaN	NaN
ENST00000635092.2	0	NaN	NaN	NaN	NaN	NaN	"Low"	NaN	NaN
ENST00000654537.1	0	NaN	NaN	NaN	NaN	NaN	"Low"	NaN	NaN
ENST00000641757.1	0	NaN	NaN	NaN	NaN	NaN	"Low"	NaN	NaN
ENST00000442889.1	0	NaN	NaN	NaN	NaN	NaN	"Low"	NaN	NaN
ENST00000490738.5	0	NaN	NaN	NaN	NaN	NaN	"Low"	NaN	NaN
ENST00000303635.12	0	NaN	NaN	NaN	NaN	NaN	"Low"	NaN	NaN
ENST00000476163.5	0	NaN	NaN	NaN	NaN	NaN	"Low"	NaN	NaN
ENST00000473578.5	0	NaN	NaN	NaN	NaN	NaN	"Low"	NaN	NaN
ENST00000557126.5	0	NaN	NaN	NaN	NaN	NaN	"Low"	NaN	NaN
ENST00000467404.6	0	NaN	NaN	NaN	NaN	NaN	"Low"	NaN	NaN
ENST00000461311.1	0	NaN	NaN	NaN	NaN	NaN	"Low"	NaN	NaN
ENST00000486138.1	0	NaN	NaN	NaN	NaN	NaN	"Low"	NaN	NaN
ENST00000482934.1	0	NaN	NaN	NaN	NaN	NaN	"Low"	NaN	NaN
ENST00000470648.5	0	NaN	NaN	NaN	NaN	NaN	"Low"	NaN	NaN
ENST00000461580.5	0	NaN	NaN	NaN	NaN	NaN	"Low"	NaN	NaN
ENST00000472283.1	0	NaN	NaN	NaN	NaN	NaN	"Low"	NaN	NaN
ENST00000467267.1	0	NaN	NaN	NaN	NaN	NaN	"Low"	NaN	NaN
ENST00000495233.5	0	NaN	NaN	NaN	NaN	NaN	"Low"	NaN	NaN
ENST00000490905.5	0	NaN	NaN	NaN	NaN	NaN	"Low"	NaN	NaN
ENST00000476864.1	0	NaN	NaN	NaN	NaN	NaN	"Low"	NaN	NaN
ENST00000433407.1	0	NaN	NaN	NaN	NaN	NaN	"Low"	NaN	NaN
ENST00000456701.1	0	NaN	NaN	NaN	NaN	NaN	"Low"	NaN	NaN
ENST00000384328.1	0	NaN	NaN	NaN	NaN	NaN	"Low"	NaN	NaN
ENST00000427317.1	0	NaN	NaN	NaN	NaN	NaN	"Low"	NaN	NaN
ENST00000618051.1	0	NaN	NaN	NaN	NaN	NaN	"Low"	NaN	NaN
ENST00000411708.1	0	NaN	NaN	NaN	NaN	NaN	"Low"	NaN	NaN
ENST00000440032.1	0	NaN	NaN	NaN	NaN	NaN	"Low"	NaN	NaN
ENST00000602640.1	0	NaN	NaN	NaN	NaN	NaN	"Low"	NaN	NaN
ENST00000602973.1	0	NaN	NaN	NaN	NaN	NaN	"Low"	NaN	NaN
ENST00000602916.1	0	NaN	NaN	NaN	NaN	NaN	"Low"	NaN	NaN
ENST00000054666.11	0	NaN	NaN	NaN	NaN	NaN	"Low"	NaN	NaN
ENST00000470357.1	0	NaN	NaN	NaN	NaN	NaN	"Low"	NaN	NaN
ENST00000487194.1	0	NaN	NaN	NaN	NaN	NaN	"Low"	NaN	NaN
ENST00000602406.1	0	NaN	NaN	NaN	NaN	NaN	"Low"	NaN	NaN
ENST00000377541.5	0	NaN	NaN	NaN	NaN	NaN	"Low"	NaN	NaN
ENST00000613533.4	0	NaN	NaN	NaN	NaN	NaN	"Low"	NaN	NaN
ENST00000614998.4	0	NaN	NaN	NaN	NaN	NaN	"Low"	NaN	NaN
ENST00000377532.7	0	NaN	NaN	NaN	NaN	NaN	"Low"	NaN	NaN
ENST00000361923.2	0	NaN	NaN	NaN	NaN	NaN	"Low"	NaN	NaN
ENST00000473653.1	0	NaN	NaN	NaN	NaN	NaN	"Low"	NaN	NaN
ENST00000602883.1	0	NaN	NaN	NaN	NaN	NaN	"Low"	NaN	NaN
ENST00000463106.1	0	NaN	NaN	NaN	NaN	NaN	"Low"	NaN	NaN
ENST00000494684.1	0	NaN	NaN	NaN	NaN	NaN	"Low"	NaN	NaN
ENST00000451646.1	0	NaN	NaN	NaN	NaN	NaN	"Low"	NaN	NaN
ENST00000377516.6	0	NaN	NaN	NaN	NaN	NaN	"Low"	NaN	NaN
ENST00000361696.9	0	NaN	NaN	NaN	NaN	NaN	"Low"	NaN	NaN
ENST00000054668.5	0	NaN	NaN	NaN	NaN	NaN	"Low"	NaN	NaN
ENST00000615230.4	0	NaN	NaN	NaN	NaN	NaN	"Low"	NaN	NaN
ENST00000377507.7	0	NaN	NaN	NaN	NaN	NaN	"Low"	NaN	NaN
ENST00000474475.1	0	NaN	NaN	NaN	NaN	NaN	"Low"	NaN	NaN
ENST00000492571.1	0	NaN	NaN	NaN	NaN	NaN	"Low"	NaN	NaN
ENST00000603760.1	0	NaN	NaN	NaN	NaN	NaN	"Low"	NaN	NaN
ENST00000493373.5	0	NaN	NaN	NaN	NaN	NaN	"Low"	NaN	NaN
ENST00000460192.5	0	NaN	NaN	NaN	NaN	NaN	"Low"	NaN	NaN
ENST00000493678.5	0	NaN	NaN	NaN	NaN	NaN	"Low"	NaN	NaN
ENST00000377493.9	0	NaN	NaN	NaN	NaN	NaN	"Low"	NaN	NaN
ENST00000338639.10	0	NaN	NaN	NaN	NaN	NaN	"Low"	NaN	NaN
ENST00000465354.5	0	NaN	NaN	NaN	NaN	NaN	"Low"	NaN	NaN
ENST00000377491.5	0	NaN	NaN	NaN	NaN	NaN	"Low"	NaN	NaN
ENST00000377488.5	0	NaN	NaN	NaN	NaN	NaN	"Low"	NaN	NaN
ENST00000497113.1	0	NaN	NaN	NaN	NaN	NaN	"Low"	NaN	NaN
ENST00000469225.1	0	NaN	NaN	NaN	NaN	NaN	"Low"	NaN	NaN
ENST00000363474.1	0	NaN	NaN	NaN	NaN	NaN	"Low"	NaN	NaN
ENST00000641354.1	0	NaN	NaN	NaN	NaN	NaN	"Low"	NaN	NaN
ENST00000642135.1	0	NaN	NaN	NaN	NaN	NaN	"Low"	NaN	NaN
ENST00000641100.1	0	NaN	NaN	NaN	NaN	NaN	"Low"	NaN	NaN
ENST00000474874.5	0	NaN	NaN	NaN	NaN	NaN	"Low"	NaN	NaN
ENST00000377482.10	0.128376923924965	-0.567013447854837	3.83957255149497	-0.147676190578575	0.882598322751176	NaN	"Low"	0.153284717048509	0.103469130801421
ENST00000467067.1	0	NaN	NaN	NaN	NaN	NaN	"Low"	NaN	NaN
ENST00000469499.5	0	NaN	NaN	NaN	NaN	NaN	"Low"	NaN	NaN
ENST00000487559.1	0	NaN	NaN	NaN	NaN	NaN	"Low"	NaN	NaN
ENST00000445300.1	0	NaN	NaN	NaN	NaN	NaN	"Low"	NaN	NaN
ENST00000399343.2	0	NaN	NaN	NaN	NaN	NaN	"Low"	NaN	NaN
ENST00000453364.1	0	NaN	NaN	NaN	NaN	NaN	"Low"	NaN	NaN
ENST00000670361.1	0	NaN	NaN	NaN	NaN	NaN	"Low"	NaN	NaN
ENST00000635451.1	0	NaN	NaN	NaN	NaN	NaN	"Low"	NaN	NaN
ENST00000452982.1	0.39060346652116	-0.256143043184611	3.83777778926092	-0.0667425414523386	0.946786666614513	NaN	"Low"	0.425187479975331	0.356019453066989
ENST00000364105.1	0	NaN	NaN	NaN	NaN	NaN	"Low"	NaN	NaN
ENST00000424689.1	0	NaN	NaN	NaN	NaN	NaN	"Low"	NaN	NaN
ENST00000516168.1	0	NaN	NaN	NaN	NaN	NaN	"Low"	NaN	NaN
ENST00000471889.5	0	NaN	NaN	NaN	NaN	NaN	"Low"	NaN	NaN
ENST00000289877.8	0	NaN	NaN	NaN	NaN	NaN	"Low"	NaN	NaN
ENST00000497660.5	0	NaN	NaN	NaN	NaN	NaN	"Low"	NaN	NaN
ENST00000481265.1	0	NaN	NaN	NaN	NaN	NaN	"Low"	NaN	NaN
ENST00000516445.1	0	NaN	NaN	NaN	NaN	NaN	"Low"	NaN	NaN
ENST00000337907.7	0	NaN	NaN	NaN	NaN	NaN	"Low"	NaN	NaN
ENST00000400908.7	0	NaN	NaN	NaN	NaN	NaN	"Low"	NaN	NaN
ENST00000377464.5	0	NaN	NaN	NaN	NaN	NaN	"Low"	NaN	NaN
ENST00000467350.1	0	NaN	NaN	NaN	NaN	NaN	"Low"	NaN	NaN
ENST00000400907.6	0	NaN	NaN	NaN	NaN	NaN	"Low"	NaN	NaN
ENST00000476556.5	0.266616043306041	-0.378554731365488	3.83887932482479	-0.0986107400973763	0.921447342223126	NaN	"Low"	0.301395964457734	0.231836122154349
ENST00000505225.1	0	NaN	NaN	NaN	NaN	NaN	"Low"	NaN	NaN
ENST00000656437.1	0	NaN	NaN	NaN	NaN	NaN	"Low"	NaN	NaN
ENST00000464367.1	0	NaN	NaN	NaN	NaN	NaN	"Low"	NaN	NaN
ENST00000488215.5	0	NaN	NaN	NaN	NaN	NaN	"Low"	NaN	NaN
ENST00000460659.5	0	NaN	NaN	NaN	NaN	NaN	"Low"	NaN	NaN
ENST00000492766.5	0	NaN	NaN	NaN	NaN	NaN	"Low"	NaN	NaN
ENST00000465125.1	0	NaN	NaN	NaN	NaN	NaN	"Low"	NaN	NaN
ENST00000464972.5	0	NaN	NaN	NaN	NaN	NaN	"Low"	NaN	NaN
ENST00000659924.1	0	NaN	NaN	NaN	NaN	NaN	"Low"	NaN	NaN
ENST00000480342.5	0	NaN	NaN	NaN	NaN	NaN	"Low"	NaN	NaN
ENST00000507012.1	0	NaN	NaN	NaN	NaN	NaN	"Low"	NaN	NaN
ENST00000469251.1	0	NaN	NaN	NaN	NaN	NaN	"Low"	NaN	NaN
ENST00000514428.1	0	NaN	NaN	NaN	NaN	NaN	"Low"	NaN	NaN
ENST00000468247.1	0	NaN	NaN	NaN	NaN	NaN	"Low"	NaN	NaN
ENST00000449895.5	0	NaN	NaN	NaN	NaN	NaN	"Low"	NaN	NaN
ENST00000653698.1	0	NaN	NaN	NaN	NaN	NaN	"Low"	NaN	NaN
ENST00000444276.1	0	NaN	NaN	NaN	NaN	NaN	"Low"	NaN	NaN
ENST00000408156.1	0	NaN	NaN	NaN	NaN	NaN	"Low"	NaN	NaN
ENST00000605785.1	0	NaN	NaN	NaN	NaN	NaN	"Low"	NaN	NaN
ENST00000437586.1	0	NaN	NaN	NaN	NaN	NaN	"Low"	NaN	NaN
ENST00000428803.2	0	NaN	NaN	NaN	NaN	NaN	"Low"	NaN	NaN
ENST00000410579.2	0	NaN	NaN	NaN	NaN	NaN	"Low"	NaN	NaN
ENST00000445254.1	0	NaN	NaN	NaN	NaN	NaN	"Low"	NaN	NaN
ENST00000433876.2	0	NaN	NaN	NaN	NaN	NaN	"Low"	NaN	NaN
ENST00000436229.2	0	NaN	NaN	NaN	NaN	NaN	"Low"	NaN	NaN
ENST00000234590.10	626.894230294094	25.4673790881222	3.79419515030049	6.71219536140761	NaN	NaN	"OK"	2.70258425701356e-05	1253.78843356235
ENST00000464920.2	0	NaN	NaN	NaN	NaN	NaN	"Low"	NaN	NaN
ENST00000647408.1	597.691280935505	25.237783518326	3.79419767569224	6.65167860915984	NaN	NaN	"OK"	3.02118306779079e-05	1195.38253165918
ENST00000646370.2	61.6516606953118	8.84986952616047	3.79477815530609	2.33211775865897	NaN	NaN	"OK"	0.266660292947516	123.036661097676
ENST00000645600.1	0	NaN	NaN	NaN	NaN	NaN	"Low"	NaN	NaN
ENST00000497492.1	0	NaN	NaN	NaN	NaN	NaN	"Low"	NaN	NaN
ENST00000646660.1	0	NaN	NaN	NaN	NaN	NaN	"Low"	NaN	NaN
ENST00000646680.1	0	NaN	NaN	NaN	NaN	NaN	"Low"	NaN	NaN
ENST00000646906.1	0	NaN	NaN	NaN	NaN	NaN	"Low"	NaN	NaN
ENST00000646156.1	0	NaN	NaN	NaN	NaN	NaN	"Low"	NaN	NaN
ENST00000643438.1	0	NaN	NaN	NaN	NaN	NaN	"Low"	NaN	NaN
ENST00000489867.2	0	NaN	NaN	NaN	NaN	NaN	"Low"	NaN	NaN
ENST00000486051.5	0	NaN	NaN	NaN	NaN	NaN	"Low"	NaN	NaN
ENST00000492343.2	0	NaN	NaN	NaN	NaN	NaN	"Low"	NaN	NaN
ENST00000414948.1	0	NaN	NaN	NaN	NaN	NaN	"Low"	NaN	NaN
ENST00000618792.1	0	NaN	NaN	NaN	NaN	NaN	"Low"	NaN	NaN
ENST00000442636.1	0	NaN	NaN	NaN	NaN	NaN	"Low"	NaN	NaN
ENST00000364855.1	0	NaN	NaN	NaN	NaN	NaN	"Low"	NaN	NaN
ENST00000425872.1	0	NaN	NaN	NaN	NaN	NaN	"Low"	NaN	NaN
ENST00000424862.2	0	NaN	NaN	NaN	NaN	NaN	"Low"	NaN	NaN
ENST00000431968.2	0	NaN	NaN	NaN	NaN	NaN	"Low"	NaN	NaN
ENST00000549778.5	0	NaN	NaN	NaN	NaN	NaN	"Low"	NaN	NaN
ENST00000476083.1	0	NaN	NaN	NaN	NaN	NaN	"Low"	NaN	NaN
ENST00000377443.7	0	NaN	NaN	NaN	NaN	NaN	"Low"	NaN	NaN
ENST00000480186.7	0	NaN	NaN	NaN	NaN	NaN	"Low"	NaN	NaN
ENST00000377436.6	0	NaN	NaN	NaN	NaN	NaN	"Low"	NaN	NaN
ENST00000377442.3	0	NaN	NaN	NaN	NaN	NaN	"Low"	NaN	NaN
ENST00000583026.2	0	NaN	NaN	NaN	NaN	NaN	"Low"	NaN	NaN
ENST00000400906.1	0	NaN	NaN	NaN	NaN	NaN	"Low"	NaN	NaN
ENST00000377424.9	0	NaN	NaN	NaN	NaN	NaN	"Low"	NaN	NaN
ENST00000487492.1	0	NaN	NaN	NaN	NaN	NaN	"Low"	NaN	NaN
ENST00000377414.7	0	NaN	NaN	NaN	NaN	NaN	"Low"	NaN	NaN
ENST00000484798.5	0	NaN	NaN	NaN	NaN	NaN	"Low"	NaN	NaN
ENST00000474145.5	0	NaN	NaN	NaN	NaN	NaN	"Low"	NaN	NaN
ENST00000479813.5	0	NaN	NaN	NaN	NaN	NaN	"Low"	NaN	NaN
ENST00000486632.5	0	NaN	NaN	NaN	NaN	NaN	"Low"	NaN	NaN
ENST00000487835.5	0	NaN	NaN	NaN	NaN	NaN	"Low"	NaN	NaN
ENST00000464985.5	0	NaN	NaN	NaN	NaN	NaN	"Low"	NaN	NaN
ENST00000473209.1	0	NaN	NaN	NaN	NaN	NaN	"Low"	NaN	NaN
ENST00000516595.1	0	NaN	NaN	NaN	NaN	NaN	"Low"	NaN	NaN
ENST00000377411.5	0	NaN	NaN	NaN	NaN	NaN	"Low"	NaN	NaN
ENST00000465853.1	0	NaN	NaN	NaN	NaN	NaN	"Low"	NaN	NaN
ENST00000466131.1	0	NaN	NaN	NaN	NaN	NaN	"Low"	NaN	NaN
ENST00000635687.1	0	NaN	NaN	NaN	NaN	NaN	"Low"	NaN	NaN
ENST00000635405.2	0	NaN	NaN	NaN	NaN	NaN	"Low"	NaN	NaN
ENST00000437157.3	0	NaN	NaN	NaN	NaN	NaN	"Low"	NaN	NaN
ENST00000632503.1	0	NaN	NaN	NaN	NaN	NaN	"Low"	NaN	NaN
ENST00000385130.1	0	NaN	NaN	NaN	NaN	NaN	"Low"	NaN	NaN
ENST00000635271.1	0	NaN	NaN	NaN	NaN	NaN	"Low"	NaN	NaN
ENST00000412639.3	0	NaN	NaN	NaN	NaN	NaN	"Low"	NaN	NaN
ENST00000664915.1	0	NaN	NaN	NaN	NaN	NaN	"Low"	NaN	NaN
ENST00000657715.1	0	NaN	NaN	NaN	NaN	NaN	"Low"	NaN	NaN
ENST00000665148.1	0	NaN	NaN	NaN	NaN	NaN	"Low"	NaN	NaN
ENST00000634966.2	0	NaN	NaN	NaN	NaN	NaN	"Low"	NaN	NaN
ENST00000377403.6	0	NaN	NaN	NaN	NaN	NaN	"Low"	NaN	NaN
ENST00000602477.1	0	NaN	NaN	NaN	NaN	NaN	"Low"	NaN	NaN
ENST00000495451.1	0	NaN	NaN	NaN	NaN	NaN	"Low"	NaN	NaN
ENST00000328089.11	0	NaN	NaN	NaN	NaN	NaN	"Low"	NaN	NaN
ENST00000450402.1	0	NaN	NaN	NaN	NaN	NaN	"Low"	NaN	NaN
ENST00000357898.3	0	NaN	NaN	NaN	NaN	NaN	"Low"	NaN	NaN
ENST00000377399.2	0	NaN	NaN	NaN	NaN	NaN	"Low"	NaN	NaN
ENST00000641006.1	0	NaN	NaN	NaN	NaN	NaN	"Low"	NaN	NaN
ENST00000641325.1	0	NaN	NaN	NaN	NaN	NaN	"Low"	NaN	NaN
ENST00000641940.1	0	NaN	NaN	NaN	NaN	NaN	"Low"	NaN	NaN
ENST00000641507.1	0	NaN	NaN	NaN	NaN	NaN	"Low"	NaN	NaN
ENST00000517147.1	0	NaN	NaN	NaN	NaN	NaN	"Low"	NaN	NaN
ENST00000441033.1	0	NaN	NaN	NaN	NaN	NaN	"Low"	NaN	NaN
ENST00000302692.7	0	NaN	NaN	NaN	NaN	NaN	"Low"	NaN	NaN
ENST00000435277.1	0	NaN	NaN	NaN	NaN	NaN	"Low"	NaN	NaN
ENST00000340381.11	0	NaN	NaN	NaN	NaN	NaN	"Low"	NaN	NaN
ENST00000340305.9	0	NaN	NaN	NaN	NaN	NaN	"Low"	NaN	NaN
ENST00000416541.5	0	NaN	NaN	NaN	NaN	NaN	"Low"	NaN	NaN
ENST00000510900.1	0	NaN	NaN	NaN	NaN	NaN	"Low"	NaN	NaN
ENST00000508400.1	0	NaN	NaN	NaN	NaN	NaN	"Low"	NaN	NaN
ENST00000377346.9	0	NaN	NaN	NaN	NaN	NaN	"Low"	NaN	NaN
ENST00000536656.5	0	NaN	NaN	NaN	NaN	NaN	"Low"	NaN	NaN
ENST00000628140.2	0	NaN	NaN	NaN	NaN	NaN	"Low"	NaN	NaN
ENST00000484851.1	0	NaN	NaN	NaN	NaN	NaN	"Low"	NaN	NaN
ENST00000543390.2	0	NaN	NaN	NaN	NaN	NaN	"Low"	NaN	NaN
ENST00000361110.6	0	NaN	NaN	NaN	NaN	NaN	"Low"	NaN	NaN
ENST00000481137.1	0	NaN	NaN	NaN	NaN	NaN	"Low"	NaN	NaN
ENST00000479223.1	0	NaN	NaN	NaN	NaN	NaN	"Low"	NaN	NaN
ENST00000377320.3	0	NaN	NaN	NaN	NaN	NaN	"Low"	NaN	NaN
ENST00000426570.3	0	NaN	NaN	NaN	NaN	NaN	"Low"	NaN	NaN
ENST00000415330.2	0	NaN	NaN	NaN	NaN	NaN	"Low"	NaN	NaN
ENST00000377298.8	0	NaN	NaN	NaN	NaN	NaN	"Low"	NaN	NaN
ENST00000650348.1	0	NaN	NaN	NaN	NaN	NaN	"Low"	NaN	NaN
ENST00000477264.1	0	NaN	NaN	NaN	NaN	NaN	"Low"	NaN	NaN
ENST00000435891.5	0	NaN	NaN	NaN	NaN	NaN	"Low"	NaN	NaN
ENST00000361311.4	0	NaN	NaN	NaN	NaN	NaN	"Low"	NaN	NaN
ENST00000464286.1	0	NaN	NaN	NaN	NaN	NaN	"Low"	NaN	NaN
ENST00000603781.1	0	NaN	NaN	NaN	NaN	NaN	"Low"	NaN	NaN
ENST00000639753.1	0	NaN	NaN	NaN	NaN	NaN	"Low"	NaN	NaN
ENST00000623863.1	0	NaN	NaN	NaN	NaN	NaN	"Low"	NaN	NaN
ENST00000377263.6	0	NaN	NaN	NaN	NaN	NaN	"Low"	NaN	NaN
ENST00000400904.7	0	NaN	NaN	NaN	NaN	NaN	"Low"	NaN	NaN
ENST00000377258.5	0	NaN	NaN	NaN	NaN	NaN	"Low"	NaN	NaN
ENST00000377256.1	0	NaN	NaN	NaN	NaN	NaN	"Low"	NaN	NaN
ENST00000454104.1	0	NaN	NaN	NaN	NaN	NaN	"Low"	NaN	NaN
ENST00000648956.1	0	NaN	NaN	NaN	NaN	NaN	"Low"	NaN	NaN
ENST00000488540.5	0	NaN	NaN	NaN	NaN	NaN	"Low"	NaN	NaN
ENST00000377223.6	0	NaN	NaN	NaN	NaN	NaN	"Low"	NaN	NaN
ENST00000400903.6	0.0633466996321544	-0.657997367262434	3.83957255149497	-0.17137255734528	0.86393083161974	NaN	"Low"	0.0775472526727781	0.0491461465915307
ENST00000377213.1	0	NaN	NaN	NaN	NaN	NaN	"Low"	NaN	NaN
ENST00000471853.1	0	NaN	NaN	NaN	NaN	NaN	"Low"	NaN	NaN
ENST00000445884.1	0	NaN	NaN	NaN	NaN	NaN	"Low"	NaN	NaN
ENST00000403197.5	0	NaN	NaN	NaN	NaN	NaN	"Low"	NaN	NaN
ENST00000462686.1	0.048334317870142	-0.47952753024212	3.83936034939964	-0.12489776593049	0.900604487051991	NaN	"Low"	0.0562939284689199	0.0403747072713642
ENST00000377205.6	0	NaN	NaN	NaN	NaN	NaN	"Low"	NaN	NaN
ENST00000492735.1	0	NaN	NaN	NaN	NaN	NaN	"Low"	NaN	NaN
ENST00000496751.1	0	NaN	NaN	NaN	NaN	NaN	"Low"	NaN	NaN
ENST00000365545.1	0	NaN	NaN	NaN	NaN	NaN	"Low"	NaN	NaN
ENST00000636827.2	0	NaN	NaN	NaN	NaN	NaN	"Low"	NaN	NaN
ENST00000578045.1	0	NaN	NaN	NaN	NaN	NaN	"Low"	NaN	NaN
ENST00000413148.1	0	NaN	NaN	NaN	NaN	NaN	"Low"	NaN	NaN
ENST00000315901.4	0	NaN	NaN	NaN	NaN	NaN	"Low"	NaN	NaN
[truncated: 225,464+ more rows]

## Sheet: control vs. KRAS+ metastases
control vs. KRAS+ metastases_transcripts
	"baseMean"	"log2FoldChange"	"lfcSE"	"stat"	"pvalue"	"padj"	"status"	"control"	"comparison"
ENST00000493032.5	424595.310491675	14.7230063489616	1.20209233400103	12.2478165216791	1.72579997901411e-34	8.85335389234239e-32	"OK"	31.3994899012946	849159.221493449
ENST00000382565.5	318199.004898418	30	2.876645236962	10.4288146534478	1.83158849752224e-25	4.69802449614454e-23	"OK"	0.000592691832412168	636398.009204143
ENST00000519837.5	3223.06667988384	14.7677251838694	1.73110990609025	8.53078428580113	1.45358858900921e-17	2.48563648720575e-15	"OK"	0.231076334312294	6445.90228343338
ENST00000454252.1	190785.891034944	30	3.53380322820054	8.48943703503162	2.07640478362758e-17	2.66298913500237e-15	"OK"	0.000355366414146984	381571.781714522
ENST00000448157.6	685.156000002746	25.8625402513931	3.18287572665075	8.12552624497454	4.45425593874259e-16	4.57006659314989e-14	"OK"	2.24604821094385e-05	1370.31197754501
ENST00000493522.6	223.402631472303	24.2943945403744	3.1959859462689	7.60153359520761	2.92641777400503e-14	2.5020871967743e-12	"OK"	2.17158471322418e-05	446.805241228759
ENST00000540265.5	1259.64466806932	14.08278977971	1.86397846201391	7.55523203014611	4.18113803760356e-14	2.68115476661328e-12	"OK"	0.145181364495283	2519.14415477414
ENST00000667466.1	1729.14037596907	-14.3471310782157	1.89594511614155	-7.56727130762815	3.81145344228227e-14	2.68115476661328e-12	"OK"	3458.11482282072	0.165929117419048
ENST00000535147.5	556.203592353582	26.341782340133	3.53394026199956	7.45394103669098	9.05924978107096e-14	5.16377237521045e-12	"OK"	1.30796811301448e-05	1112.40717162748
ENST00000424848.2	554.1922008032	25.6337240702881	3.53392867975122	7.25360537612565	4.05821377314606e-13	2.08186366562393e-11	"OK"	2.12897494879389e-05	1108.38438031665
ENST00000461820.5	572.251392653728	25.5010260240263	3.53388274248977	7.21614945437034	5.34802789666489e-13	2.32730757829667e-11	"OK"	2.41014455494195e-05	1144.50276120601
ENST00000552254.5	654.127438714091	25.4923352789415	3.53386360174125	7.21372926402156	5.4439943351969e-13	2.32730757829667e-11	"OK"	2.77162694557007e-05	1308.25484971191
ENST00000373008.6	471.226425020236	12.4033449345754	1.74478815323964	7.10879708321347	1.1705870043511e-12	4.61931640947781e-11	"OK"	0.173940453814137	942.278909586659
ENST00000567897.6	366.699405639989	24.9464478124276	3.53391406885441	7.05915518215034	1.67517914272782e-12	6.13833500156694e-11	"OK"	2.26835546157035e-05	733.398788596422
ENST00000406359.8	142.508517942223	24.5342211901682	3.53445557258619	6.94144280110904	3.88115376011339e-12	1.32735458595878e-10	"OK"	1.17309802285661e-05	285.017024153465
ENST00000520409.5	225.553803974092	24.0820883586856	3.53399921872788	6.81440115523125	9.46572301138139e-12	3.03494744052416e-10	"OK"	2.54009039871202e-05	451.10758254728
ENST00000508030.5	144.026021150845	23.2123321739576	3.47552095527907	6.67880656530057	2.40895868726199e-11	7.26938709744353e-10	"OK"	2.96389395083684e-05	288.05201266275
ENST00000396252.6	458.626528172619	12.4522595566447	1.88395927010313	6.60962248720114	3.85301308061598e-11	1.09810872797555e-09	"OK"	0.163646996111699	917.089409349126
ENST00000619321.1	170.257963070836	23.1874366775807	3.53411705427329	6.56102679155561	5.34385177231275e-11	1.44283997852444e-09	"OK"	3.56470356919418e-05	340.515890494636
ENST00000559019.1	106.944897294615	23.1306865344825	3.53426687399557	6.54469154683067	5.96183066603715e-11	1.52920956583853e-09	"OK"	2.32894669727626e-05	213.889771299763
ENST00000361566.7	439924.258927601	-7.20734107056995	1.1083990663709	-6.5024784748043	7.90073293678889e-11	1.93003618884414e-09	"OK"	873934.90033487	5913.61752033187
ENST00000470018.5	361.192151356021	-12.322990677903	1.91076067081066	-6.44925911766587	1.12398250837578e-10	2.62092284907625e-09	"OK"	722.243343417519	0.140959294523911
ENST00000417621.5	96.1137062806963	22.6057264604396	3.53422411356798	6.39623457201133	1.59255291547618e-10	3.40408185683034e-09	"OK"	3.01171251636442e-05	192.227382444267
ENST00000421017.6	5522.00700868132	16.0778569591267	2.5134528276168	6.39672118866515	1.58748810504434e-10	3.40408185683034e-09	"OK"	0.159662696573015	11043.8543546661
ENST00000507798.1	444.651846001591	12.6293041421641	1.99145639887423	6.34174273125109	2.27180465599607e-10	4.48244534048455e-09	"OK"	0.140340229735913	889.163351773445
ENST00000307116.6	392.615796331178	12.1388151476108	1.91380132370307	6.34277706743513	2.25659864418913e-10	4.48244534048455e-09	"OK"	0.174082053708813	785.057510608647
ENST00000544455.5	565880.723120553	7.73052433504945	1.2563165000874	6.15332548327724	7.58748617654418e-10	1.44162237354339e-08	"OK"	5303.89750109169	1126457.54874001
ENST00000544936.1	565.825541186516	12.3129788091286	2.0243698083604	6.08237623297753	1.1841429851969e-09	2.16951911216433e-08	"OK"	0.222357223779892	1131.42872514925
ENST00000508203.1	145.182155744261	10.6427898642734	1.80105651928835	5.90919260461557	3.43788555362291e-09	6.08150099658121e-08	"OK"	0.181498357802373	290.18281313072
ENST00000218388.9	1473.32328258468	13.1520508550391	2.34960656890448	5.59755451363558	2.17396505548103e-08	3.71748024487257e-07	"OK"	0.323681983635738	2946.32288318572
ENST00000439346.5	101.138272987798	-10.6119412504854	1.92061013163227	-5.52529692294532	3.28928845626173e-08	5.44324186471699e-07	"OK"	202.147377812484	0.129168163112984
ENST00000494253.1	543.609822210023	12.6898082015359	2.35224157258415	5.39477252227754	6.86104190241998e-08	1.0999107799817e-06	"OK"	0.164527559900214	1087.05511686014
ENST00000474804.5	571.082773385568	12.7687664024185	2.41454510852609	5.28826997571106	1.23478639903262e-07	1.91953158395071e-06	"OK"	0.163638366255544	1142.00190840488
ENST00000569857.5	1889.90457681878	10.4548756398441	2.02957843515185	5.15125479201391	2.58749372319319e-07	3.90407141175913e-06	"OK"	2.69109723909022	3777.11805639847
ENST00000418964.1	1061.55634787894	11.4811643919515	2.28071676800738	5.03401586422426	4.80309897182822e-07	7.03997077870822e-06	"OK"	0.742414232028102	2122.37028152585
ENST00000533690.5	179.334099264703	9.75625651460356	2.01567272027418	4.84019871702013	1.2970936228368e-06	1.84835841254244e-05	"OK"	0.414252488893425	358.253946040513
ENST00000584632.5	106.900203899895	10.0709545759544	2.14381223382808	4.69768500106528	2.63126818706346e-06	3.64821778368529e-05	"OK"	0.198584589273759	213.601823210517
ENST00000547314.5	135.78118221385	10.498995592044	2.26761704923801	4.6299685370473	3.65721298493423e-06	4.93723752966121e-05	"OK"	0.187524054084058	271.374840373616
ENST00000509334.5	4301.1757257882	11.0342810950109	2.42181746873856	4.55619849036696	5.20877176157091e-06	6.8515382402202e-05	"OK"	4.09978009558214	8598.25167148081
ENST00000577598.5	947.697666940646	6.26478391469195	1.37788876033927	4.54665434178402	5.45054036277946e-06	6.99031801526465e-05	"OK"	24.3332613573692	1871.06207252392
ENST00000467315.5	22327.7912512683	-4.67616404815061	1.05125709608302	-4.44816407477672	8.66073646666405e-06	0.000108364824570699	"OK"	42974.6632959786	1680.91920655789
ENST00000357654.8	32.1470751927047	8.31203338191481	1.89660365659592	4.38258850393313	1.17277498553413e-05	0.000143246087518812	"OK"	0.201667411418681	64.0924829739906
ENST00000471787.1	86.9051864896307	8.55690081515495	1.97963547149668	4.32246286670425	1.54297058517504e-05	0.000184079979115069	"OK"	0.460299195198599	173.350073784063
ENST00000278916.8	121.164316046396	9.78205835692182	2.27029077877114	4.30872487717922	1.64198470078552e-05	0.000191440488977948	"OK"	0.274927857990549	242.053704234802
ENST00000480266.5	341.280345351386	10.9320955166962	2.57792898487255	4.24065037510592	2.22873062555926e-05	0.000254075291313756	"OK"	0.349164744845598	682.211525957927
ENST00000343380.6	130.328491369764	4.4173799024368	1.07579084445456	4.10616982400185	4.02273779074626e-05	0.000448622714489746	"OK"	11.6531203250899	249.003862414438
ENST00000553755.5	131706.272556957	-4.66820119329603	1.14257837133647	-4.08567264216252	4.39493070296954e-05	0.00047970201077093	"OK"	253444.40523424	9968.13987967342
ENST00000276925.7	873.580215629818	-4.45619740411896	1.09522124926384	-4.06876455977661	4.7263075387424e-05	0.000498455941879913	"OK"	1671.03387757011	76.1265536895241
ENST00000612800.1	2114.21566351154	-11.5925488424518	2.85035386648815	-4.0670560167095	4.76108014661125e-05	0.000498455941879913	"OK"	4227.06254672249	1.36878030059941
ENST00000574781.1	2454.59965805745	-4.39742970616026	1.08529753895586	-4.05181947651971	5.08208714616361e-05	0.000521422141196386	"OK"	4686.80746606294	222.391850051968
ENST00000259008.6	27.6022178752739	8.05130853861318	2.01286957180758	3.99991566834755	6.33650597219242e-05	0.000637377953673473	"OK"	0.207326344070027	54.9971094064778
ENST00000227157.8	201.098334518828	11.7074149738554	2.98803931470243	3.91809268246569	8.92523906915708e-05	0.000880509162014919	"OK"	0.120233514600819	402.076435523056
ENST00000527805.5	67.0401856259307	8.21661709677519	2.10216809853176	3.90863941970864	9.28173771227327e-05	0.000898402159697394	"OK"	0.449220430306682	133.631150821555
ENST00000378600.7	73.7234291241812	-10.3795520832454	2.73745415169381	-3.79168070333636	0.000149631214424013	0.00142149653702812	"OK"	147.336258759669	0.110599488693461
ENST00000497460.5	92.9716630413084	9.27160484948493	2.47256866588603	3.74978659941989	0.00017698511887713	0.00164045206365056	"OK"	0.300363614987033	185.64296246763
ENST00000262768.11	111.208714349854	-10.4721173484965	2.79491820454745	-3.7468421549718	0.000179074689209417	0.00164045206365056	"OK"	222.260954861458	0.156473838249827
ENST00000574121.1	105.195515057782	10.3708985110974	2.77911616509434	3.73172544615291	0.000190172707249384	0.001682044807223	"OK"	0.158762467809143	210.232267647755
ENST00000422556.1	109.906273832957	10.5618287150844	2.82993973380905	3.73217443074956	0.000189833969080893	0.001682044807223	"OK"	0.145324222578947	219.667223443335
ENST00000652414.1	118.559581917282	10.6469590314062	2.90845430301611	3.66069324876969	0.000251533756367732	0.0021870646951974	"OK"	0.147788913823539	236.971374920741
ENST00000360880.6	26.4230689513039	-6.48354086533363	1.77836812273002	-3.64578108574088	0.000266580846207778	0.0022792662350765	"OK"	52.262092624986	0.58404527762169
ENST00000456676.6	101.674932919475	-10.1300780079122	2.80544129863821	-3.61086792756257	0.000305174044948964	0.00248498865172728	"OK"	203.168565266688	0.181300572261893
ENST00000511854.1	1640.01970150417	-3.28473534510845	0.907781673939347	-3.61841997851118	0.000296407118172294	0.00248498865172728	"OK"	2974.79151524648	305.247887761864
ENST00000484317.5	1649.13858081558	3.25652444497516	0.901248313459092	3.61334872569831	0.000302267735425534	0.00248498865172728	"OK"	312.4321524543	2985.84500917685
ENST00000592383.5	165.359558586268	5.68898105154712	1.58031609376098	3.59990072492899	0.000318338695242823	0.00255168360405576	"OK"	6.28879583195917	324.430321340576
ENST00000651557.1	151.325722027696	10.2589732196835	2.89968560463482	3.53796053037119	0.000403230328885552	0.0031824178264352	"OK"	0.246791276920917	302.40465277847
ENST00000256495.4	2910.90712487375	3.87327290375595	1.0987291144475	3.52523006155492	0.000423115155613591	0.00328875870954201	"OK"	371.893719494121	5449.92053025337
ENST00000368406.2	12465.4812977581	-3.73202965392047	1.06491126074434	-3.50454520624742	0.000457387906433931	0.0034649761494425	"OK"	23186.0491781103	1744.91341740586
ENST00000614010.5	148.427192694809	-4.22798086297243	1.20680940506219	-3.50343711711009	0.000459295084136628	0.0034649761494425	"OK"	281.815494562928	15.0388908266905
ENST00000518961.1	70.7637719329609	-9.73996644645536	2.78500630113499	-3.49728704114097	0.000470015808793261	0.00349446536102816	"OK"	141.362229221222	0.165314644699573
ENST00000520734.5	57.5226541654941	-9.53261754076986	2.73020465632133	-3.49153955132949	0.000480245357041812	0.00351951240232071	"OK"	114.890184290179	0.155124040808944
ENST00000409593.5	286.282407570816	3.13636544889002	0.905813115802385	3.46248623935167	0.000535209281808246	0.00381726391702088	"OK"	58.4663799419639	514.098435199668
ENST00000521385.5	217.922512309651	10.7762690534989	3.11253938394695	3.4622113085791	0.000535756339231001	0.00381726391702088	"OK"	0.248372956137378	435.596651663164
ENST00000223095.4	1712.78165510477	5.7714373108475	1.67941521196318	3.43657558281902	0.000589117954411115	0.00413996589880687	"OK"	61.5853470993305	3363.97796311021
ENST00000450114.7	839.055220797456	2.84895474086757	0.830727202672674	3.42947086805598	0.000604759350454613	0.00415276664383706	"OK"	204.528344566035	1473.58209702888
ENST00000278175.10	6115.00274183805	-3.3373923661336	0.973775194357394	-3.42727190574616	0.000609678258094472	0.00415276664383706	"OK"	11128.9735833234	1101.03190035265
ENST00000566448.5	19.1765829888553	7.29886066738327	2.13117110901186	3.42481213100129	0.000615224687975861	0.00415276664383706	"OK"	0.242033709294881	38.1111322684156
ENST00000496024.1	5394.09277937762	-4.02551026799882	1.17694292476401	-3.42031052084024	0.000625496927903899	0.00416727174045065	"OK"	10164.0655326699	624.120026085309
ENST00000555458.5	5135.79080565824	-3.2866456528241	0.972570606089781	-3.37933886984108	0.000726603860516882	0.00477374464034366	"OK"	9316.83230398722	954.749307329248
ENST00000568219.5	14.5378958864388	6.56295644901282	1.94393019229656	3.37612763823547	0.000735138063522708	0.00477374464034366	"OK"	0.304309482630145	28.7714822902475
ENST00000598020.3	10.0410984789845	6.0248630958199	1.79082369898706	3.36429716628595	0.00076738867762025	0.00492087989523986	"OK"	0.303757845019796	19.7784391129492
ENST00000442711.1	39.1456941611049	8.85798188816818	2.6400215681367	3.35526875805793	0.000792879135145753	0.00499551582740995	"OK"	0.168368473039581	78.1230198491701
ENST00000524792.5	19.740708427822	6.53538700957312	1.94893438399555	3.35331300183375	0.000798503504576249	0.00499551582740995	"OK"	0.421102875317504	39.0603139803266
ENST00000551800.5	97.9036929633048	9.29353584984072	2.80607522235501	3.3119339694825	0.000926534119298031	0.00572665064096253	"OK"	0.31153331170931	195.4958526149
ENST00000541671.1	35.6848030630513	8.70107650165991	2.65746481566741	3.27420195758064	0.00105960851503768	0.00647118057398015	"OK"	0.171074789252047	71.1985313368505
ENST00000654170.1	2560.2260237512	-3.60800639662386	1.10479476681959	-3.26577071595872	0.00109166602131758	0.00658852551689314	"OK"	4732.33945036328	388.112597139121
ENST00000401651.5	38.8259931988172	5.49117644375844	1.69267004822417	3.24409145746945	0.00117825907391956	0.00702845238279923	"OK"	1.68886136881494	75.9631250288195
ENST00000535432.2	31.157771565411	8.67074492966749	2.70841701054987	3.20140690886708	0.00136758256668831	0.00806402134150696	"OK"	0.152537875571221	62.1630052552507
ENST00000426559.6	19.3764985323018	7.54291951616071	2.36316504740158	3.19187164876806	0.00141354130619507	0.00824030329634169	"OK"	0.206698654672922	38.5462984099306
ENST00000484238.6	22.1441630012979	5.75571592672069	1.85626742927522	3.10069327077941	0.00193068171027726	0.0110219661691215	"OK"	0.804788437214817	43.4835375653809
ENST00000360938.8	27.8259595808291	-8.39045366767077	2.70639369040671	-3.10023397461065	0.00193367827528447	0.0110219661691215	"OK"	55.4865670958718	0.165352065786381
ENST00000518208.1	11.2595726672851	6.21390899776592	2.00900931799636	3.09302149178841	0.00198129786066668	0.0110478891578479	"OK"	0.299341698087018	22.2198036364832
ENST00000442296.5	4535.83831343806	-6.13099655959672	1.9801777542345	-3.09618494929858	0.00196028050546656	0.0110478891578479	"OK"	8944.056067094	127.620559782121
ENST00000351231.7	153.119321146508	3.89365419766172	1.28488590059564	3.03035016249826	0.0024427035675236	0.0134742680660173	"OK"	19.3052065410669	286.933435751948
ENST00000372330.3	191.774868684073	4.93998579180682	1.63239266680989	3.02622395471845	0.00247628815446897	0.0135142108855594	"OK"	12.100830646581	371.448906721564
ENST00000520052.1	20.5171586377354	-8.04725339724398	2.67402797890137	-3.00941256439291	0.00261753407971371	0.0140569217749073	"OK"	40.879776226928	0.154541048542789
ENST00000495834.1	11.9420020846523	6.69972494319274	2.22737093976099	3.00790713553606	0.0026305350689885	0.0140569217749073	"OK"	0.227578357267698	23.6564258120368
ENST00000492878.1	279.597183549708	2.93174141889544	0.976510362354533	3.00226350064173	0.0026798010617943	0.0141725561309327	"OK"	64.794248825836	494.40011827358
ENST00000539099.1	558.954797063881	3.7225494716172	1.24267306513068	2.9955984209135	0.00273906892268259	0.0143381873197568	"OK"	78.7217949327114	1039.18779919505
ENST00000522699.1	1375.1938689303	-6.51448344623753	2.17993774260009	-2.98838050231079	0.00280460149773916	0.0145329350337393	"OK"	2720.62900734376	29.7587305168519
ENST00000426291.5	17.7004778571879	-8.08963893038664	2.75308663089238	-2.93838880317561	0.00329922985190823	0.0169250491402892	"OK"	35.2714766151666	0.129479099209272
ENST00000557912.1	3297.07119439693	-2.61319349269256	0.891746461199541	-2.93042204975772	0.00338501908491533	0.0171932157481343	"OK"	5667.81218510769	926.330203686168
ENST00000585982.5	48.4522779431598	8.47082990014158	2.90013375260134	2.92084111380846	0.00349087808787911	0.0175570633243332	"OK"	0.272362898613015	96.6321929877066
ENST00000559426.5	110.300744838637	3.69799952806975	1.26828498383877	2.91574809699067	0.00354836864429378	0.0176729428594438	"OK"	15.7820154791556	204.819474198118
ENST00000518483.5	122.156434735899	3.10969162057127	1.0724756775301	2.89954512323566	0.00373704551132686	0.0184336956472181	"OK"	25.3647593263114	218.948110145486
ENST00000620463.1	20495.1837123495	-3.42863715964802	1.20852069254177	-2.83705291999337	0.00455320645093413	0.0222382732726545	"OK"	37507.070359604	3483.29706509504
ENST00000005178.6	2119.75654572964	-2.99289505996642	1.05601844012658	-2.83413143771209	0.00459504282047052	0.0222382732726545	"OK"	3766.39004236864	473.123049090647
ENST00000514017.1	232.786639351072	3.17795788864795	1.15487642319033	2.75177311167967	0.00592735717661737	0.0282657238163184	"OK"	46.3245399792766	419.248738722868
ENST00000562120.1	187.039121398805	2.77848739410454	1.01067945789611	2.7491281952919	0.00597540111113204	0.0282657238163184	"OK"	47.5846247048986	326.49361809271
ENST00000340833.4	580.482349146818	2.61738231923104	0.952653291751956	2.74746577993511	0.00600577757500723	0.0282657238163184	"OK"	162.683112230989	998.281586062647
ENST00000307179.9	10.2897328911466	5.97043655965735	2.22983807388235	2.67752023323482	0.0074169372694621	0.0345898983566733	"OK"	0.323059053958489	20.2564067283347
ENST00000563425.2	459.006102045631	3.07483104109859	1.15516287732779	2.66181601006043	0.00777203484594191	0.0359194042880018	"OK"	97.3925103657027	820.61969372556
ENST00000476448.1	337.84917342406	2.25273632030959	0.849139688541797	2.65296317049807	0.00797885762064871	0.0365460174945785	"OK"	117.18953362207	558.508813226051
ENST00000306010.8	58.6544559265702	3.84061600059115	1.45481168099514	2.63994031032528	0.00829206302878472	0.0376444985289076	"OK"	7.65398376032777	109.654928092813
ENST00000379378.8	6658.04351522067	-2.91728056647554	1.10823590167037	-2.63236424851291	0.00847929011574132	0.038156805520836	"OK"	11759.4161436164	1556.67088682497
ENST00000540112.1	187.417054030559	3.91460617425075	1.5056330335123	2.59997362379787	0.00932309260629133	0.0415891000611083	"OK"	23.309947740567	351.524160320551
ENST00000494320.5	12.8299434446953	7.07537812290463	2.72836620547554	2.59326556263053	0.00950693300804567	0.0420435916648916	"OK"	0.188862341072538	25.471024548318
ENST00000413546.1	532.167987585844	2.3904816450717	0.934491798004961	2.55805524475991	0.0105259368766717	0.0461521847669451	"OK"	170.475856652931	893.860118518758
ENST00000622999.3	18.6917914162983	7.28333949187195	2.86364150332848	2.54338382908837	0.0109784556812868	0.0477283708855944	"OK"	0.238450509170373	37.1451323234262
ENST00000616033.4	606.029703526666	2.4694625620595	0.977782157162394	2.52557539935694	0.011550899192646	0.0497950528220788	"OK"	185.376264653794	1026.68314239954
ENST00000382321.5	237.581715061865	2.15759695554708	0.859396401604868	2.51059575245825	0.012052762999361	0.0515255618222684	"OK"	86.9990119377139	388.164418186017
ENST00000395640.5	597.556478965197	-2.17011595751945	0.870771227297244	-2.49217692258298	0.012696277739438	0.0536384232735534	"OK"	977.843223654974	217.26973427542
ENST00000422920.1	19.1020663979506	5.31180588983221	2.13282153261448	2.49050649977302	0.0127561162560887	0.0536384232735534	"OK"	0.938207720605476	37.2659250752958
ENST00000274026.10	563.067680190209	2.35965003361372	0.951289802213137	2.48047443389396	0.0131207672659031	0.0542818839307119	"OK"	183.635221614464	942.500138765955
ENST00000359321.2	21.8453740250807	7.91807603323242	3.19181326249864	2.4807453889185	0.0131107985802725	0.0542818839307119	"OK"	0.179895045884619	43.5108530042767
ENST00000564864.5	89.6180210432906	-2.40744926843766	0.975803608168933	-2.46714528239465	0.0136195086521805	0.0558944635085489	"OK"	150.810038418377	28.4260036682037
ENST00000374821.9	514.31653706326	3.12518719640897	1.26823682368962	2.46419843520788	0.0137320063497296	0.0559088829953275	"OK"	105.769929353237	922.863144773283
ENST00000534504.2	14.6318769945461	6.9413170759403	2.83457856340328	2.44880038449396	0.0143332858648723	0.0578974460525946	"OK"	0.236192392869368	29.0275615962229
ENST00000375337.4	50.2044118729764	5.69263922623328	2.34565652214647	2.42688525471924	0.0152290716350085	0.0610352636621823	"OK"	1.90458240942187	98.5042413365308
ENST00000409801.5	17.1229989484234	6.77618742212334	2.80323338980508	2.41727551004753	0.0156371762764461	0.0621850498435414	"OK"	0.309620572716294	33.9363773241305
ENST00000434765.5	1425.80424255665	-2.58019277581926	1.07129776407703	-2.40847396712549	0.0160193687261047	0.0632148935114746	"OK"	2443.08006068474	408.52842442856
ENST00000300035.9	14.1893516893467	6.87185136239673	2.86353775361118	2.39977676345657	0.0164050730831086	0.0642427671117154	"OK"	0.240251887290503	28.1384514914029
ENST00000566130.1	15967.5861607514	-2.49943566177545	1.04603146006743	-2.38944597480303	0.0168738053753262	0.0655777436177451	"OK"	27136.2405635194	4798.93175798327
ENST00000594875.1	628.220028495026	-2.6960393575003	1.1327385106681	-2.3801074406044	0.0173075909250373	0.0667578507108581	"OK"	1088.47138110548	167.968675884576
ENST00000323977.7	686.344970646908	2.18015762664931	0.918131465449881	2.37455931823559	0.0175699128452451	0.0672639200717219	"OK"	248.134911296776	1124.55502999704
ENST00000651570.2	14.2890690046162	-8.19894815160625	3.46268237923035	-2.36780254544416	0.0178940830146182	0.0679975154555493	"OK"	28.4812144892851	0.0969235199472725
ENST00000586057.5	781.929312413919	-2.84758516262382	1.21713989791564	-2.3395709626316	0.0193059035649602	0.0728230038884159	"OK"	1373.09636125688	190.762263570953
ENST00000244741.9	2733.25035831887	-6.58795682648978	2.82290201471817	-2.33375327664269	0.0196086446306629	0.0734250707702924	"OK"	5410.26068241377	56.2400342239772
ENST00000395907.5	900.341170059833	2.29350691655273	0.986777884662109	2.32423826293804	0.0201127276165008	0.0747668787482966	"OK"	305.073010924555	1495.60932919511
ENST00000582401.6	29.5478724518714	4.6843751784712	2.03706049337967	2.29957588088088	0.0214722598424124	0.0770371843824684	"OK"	2.21232172527007	56.8834231784728
ENST00000410086.3	14.2543696003762	6.45464161797649	2.79718348303259	2.30755031163656	0.0210241608671117	0.0770371843824684	"OK"	0.321376199170493	28.1873630015819
ENST00000613242.4	267.956515588499	2.09806346763354	0.911790651319548	2.30103638877763	0.02138957433031	0.0770371843824684	"OK"	101.472867291384	434.440163885615
ENST00000520657.1	1844.37332417084	-2.24052839352359	0.973412422906639	-2.30172570310261	0.021350645747995	0.0770371843824684	"OK"	3044.50298989263	644.243658449037
ENST00000542584.5	265.369532865005	-1.87063048202718	0.814415277455717	-2.29690003835776	0.0216244728091139	0.0770371843824684	"OK"	416.771323809312	113.967741920697
ENST00000653642.1	4483.66634516923	3.9244266472186	1.70676769093705	2.29933263211938	0.0214860581831518	0.0770371843824684	"OK"	554.105522977079	8413.22716736139
ENST00000567003.1	12.8130576251376	6.3425786294184	2.78648371571411	2.27619440000673	0.0228343769463285	0.0807864508514932	"OK"	0.311930277719644	25.3141849725556
ENST00000485665.1	301.645666652725	3.64825837812897	1.60593841082948	2.27172994526273	0.0231028263613939	0.0811763693383225	"OK"	44.5621515123216	558.729181793129
ENST00000249749.7	158.628143277976	2.33478448910187	1.04308832650478	2.23833824018083	0.0251990061892645	0.0873800069587418	"OK"	52.4845481120004	264.771738443951
ENST00000304222.2	1261.84419590017	-2.25536923241046	1.00885251232951	-2.23557874401548	0.0253793782394786	0.0873800069587418	"OK"	2086.65313680835	437.035254991982
ENST00000216117.9	4461.03414952528	-2.96431367109379	1.32487454963272	-2.23742970375236	0.0252582689681187	0.0873800069587418	"OK"	7908.71974009004	1013.34855896052
ENST00000460118.6	23.7077843976616	7.56267959959824	3.39364625706953	2.22848200039822	0.0258483903192506	0.0884014948918372	"OK"	0.249480412463239	47.16608838286
ENST00000594279.5	28.7034792913384	7.19679578287907	3.24957967788722	2.21468512738798	0.0267816843966377	0.0909867820892392	"OK"	0.388653781768197	57.0183048009086
ENST00000584322.1	25.5523377833557	7.35843892188389	3.3696098489436	2.18376585176199	0.0289794580627955	0.0978056709619348	"OK"	0.309536109878745	50.7951394568327
ENST00000254325.9	612.478730062182	-2.51015937242156	1.15336107396305	-2.17638641453057	0.0295263787784199	0.0990002111982313	"OK"	1042.04144647948	182.916013644886
ENST00000405375.5	816.731834632606	-5.81398083799123	2.69073073431209	-2.16074420374048	0.0307151042788354	0.102317198019757	"OK"	1604.93543195017	28.5282373150463
ENST00000497488.1	10.2327138447814	5.92927549606497	2.76279163093831	2.14611751015448	0.0318636046074779	0.105458252668621	"OK"	0.330416778362725	20.1350109112001
ENST00000371084.8	6000.37469442017	-6.33043789979659	2.95864272908151	-2.13964255892492	0.0323836644336053	0.106492434964356	"OK"	11853.4526352483	147.296753592037
ENST00000618649.1	326.683759639625	1.81196255818831	0.851417696146571	2.12817112727286	0.0333228977705322	0.108329321507706	"OK"	144.832436890032	508.535082389218
ENST00000260356.6	468.415978091373	-2.51470674293118	1.18190726439414	-2.12766840401835	0.0333645863513011	0.108329321507706	"OK"	797.314786214466	139.51716996828
ENST00000305885.3	757.785337869492	2.01297519451751	0.951163546441728	2.11632920757737	0.0343168183123932	0.110720300592816	"OK"	300.939119447301	1214.63155629168
ENST00000429502.1	18.9773169160997	6.80132180898698	3.22355157533708	2.10988459468832	0.0348682975032314	0.111102090802222	"OK"	0.337276750485658	37.6173570817137
ENST00000580824.5	183.609748754555	2.20303998699372	1.04346313624892	2.11127725595874	0.0347484877872543	0.111102090802222	"OK"	65.5224269753693	301.697070533741
ENST00000232125.9	5667.69612929915	-1.83753559513523	0.875742370380869	-2.09826046710069	0.0358821427091921	0.11344619722985	"OK"	8857.1637809337	2478.2284776646
ENST00000564745.1	10901.701606721	-2.17974763151205	1.03975490310549	-2.0964052441606	0.0360462575993479	0.11344619722985	"OK"	17861.1835974708	3942.21961597113
ENST00000536702.1	2030.63865318966	-1.66132710088301	0.794833051925275	-2.09015855198634	0.0366035594101991	0.113530559330609	"OK"	3085.72949015593	975.547816223385
ENST00000293968.11	38.1337458497826	3.81275459609356	1.82487659943306	2.08932187375194	0.0366787586586011	0.113530559330609	"OK"	5.0667667950041	71.200724904561
ENST00000374992.6	25.2973151342908	2.83531183149517	1.35746909464893	2.08867505173548	0.0367369841108795	0.113530559330609	"OK"	6.21787059254737	44.3767596760343
ENST00000396705.10	15.1046167727512	3.97634843760413	1.9164424129949	2.07485933865873	0.037999573150623	0.116729227702213	"OK"	1.8046315876042	28.4046019578982
ENST00000617924.4	1126.66559511403	2.97142396038445	1.43876406482335	2.06526145115341	0.0388982688947937	0.118778642518031	"OK"	254.812366495888	1998.51882373216
ENST00000376692.9	15.9084240715153	6.54452550672128	3.18081550984076	2.05749924397499	0.0396382275689592	0.119614180840448	"OK"	0.337233663253355	31.4796144797772
ENST00000434538.5	301.444301211916	1.89139793378966	0.918577379359465	2.0590512854873	0.0394893257899194	0.119614180840448	"OK"	128.003311729551	474.885290694281
ENST00000645609.1	5664.4523006961	2.26516746838433	1.11658794412249	2.02865119609051	0.0424938300680519	0.126007715750928	"OK"	1950.87054772367	9378.03405366852
ENST00000414122.1	584.704410935334	1.88515614717101	0.927547281402732	2.03240975955435	0.0421121908981337	0.126007715750928	"OK"	249.132190824406	920.276631046262
ENST00000399380.7	87.1595184714456	3.07788158593868	1.5166244618496	2.0294289478788	0.0424146191333156	0.126007715750928	"OK"	18.4586931143747	155.860343828516
ENST00000532808.5	2097.97367627256	-1.96299918512867	0.970773432214566	-2.02209817449433	0.0431662105842403	0.127265896722502	"OK"	3339.40717401814	856.540178526991
ENST00000489020.1	10734.3848885719	-1.74709934588441	0.870025657664799	-2.00810094563617	0.0446325658120001	0.130837178637463	"OK"	16541.1569774246	4927.61279971909
ENST00000376105.4	688.029955124113	3.73567024137363	1.86532632196592	2.0026899301118	0.0452105803202594	0.131778566501665	"OK"	96.0843961486769	1279.97551409955
ENST00000603362.5	10.2020351932698	6.22975952795989	3.1181614247393	1.99789513093625	0.0457280306414251	0.132533783723452	"OK"	0.268301886193516	20.1357685003461
ENST00000231061.9	3119.65925875394	-2.28666961162051	1.14775467308862	-1.99229823692817	0.0463383450386935	0.133548151712639	"OK"	5178.08079422823	1061.23772327966
ENST00000491215.1	71.9388383419632	2.4211697327565	1.23073844880999	1.96724960944996	0.0491544412663982	0.139316178837913	"OK"	22.6363309170636	121.241345766863
ENST00000412573.1	1636.69856205621	-2.46945482112774	1.25383774375294	-1.96951705548141	0.0488937459977366	0.139316178837913	"OK"	2772.75096270689	500.646161405522
ENST00000344359.7	401.235149836056	1.86261219865524	0.946401708096575	1.96809894014389	0.0490566547861974	0.139316178837913	"OK"	173.070940684482	629.39935898763
ENST00000368439.5	70.8941672670897	2.21716391834462	1.13058887146707	1.96107000015629	0.0498708577312485	0.139801912656451	"OK"	25.0962367419488	116.692097792231
ENST00000467517.1	110.47070304978	2.83679036420653	1.4459668277106	1.96186406896901	0.0497783120492826	0.139801912656451	"OK"	27.1283860957538	193.813020003806
ENST00000651541.1	4217.04616047865	-1.99672819728518	1.02331487740483	-1.95123538353021	0.0510290516576113	0.140123111412841	"OK"	6744.21142592183	1689.88089503547
ENST00000527860.5	150.921629140647	2.98928404395896	1.53150503250692	1.95186041215014	0.0509547794715762	0.140123111412841	"OK"	33.7602135112603	268.083044770034
ENST00000332680.8	38931.8023142419	-4.61708734638803	2.36673730266912	-1.95082375267464	0.0510780152713476	0.140123111412841	"OK"	74814.9609353554	3048.64369312842
ENST00000335766.2	191.515928677553	-1.85345236782326	0.949576004963912	-1.95187363426869	0.0509532092648483	0.140123111412841	"OK"	300.010220465866	83.0216368892408
ENST00000409174.1	2405.79193495884	-1.87585200054931	0.966848638735348	-1.9401713209246	0.0523588726507758	0.142400370871618	"OK"	3781.30649811002	1030.27737180766
ENST00000476314.1	21.045636465749	2.46511839052401	1.27113003044418	1.93931252624297	0.0524632945316486	0.142400370871618	"OK"	6.45401162184764	35.6372613096505
ENST00000398755.7	581.334415062161	-2.0644084821799	1.08299008378413	-1.90621180479007	0.056622731276605	0.152881374446834	"OK"	938.329051810427	224.339778313895
ENST00000452531.5	69.545597079013	1.89749201473781	1.0032396990391	1.89136456278119	0.0585756956677137	0.157326344908571	"OK"	29.4332429120775	109.657951245949
ENST00000512566.1	53.4498407656237	2.88976872876952	1.53181700545932	1.88649735475617	0.0592279645346794	0.158249717741096	"OK"	12.7087290519123	94.1909524793352
ENST00000367976.4	2673.11932049585	-1.611788852685	0.856948683322752	-1.88084640778654	0.059992815176316	0.158640794770361	"OK"	4028.23180499203	1318.00683599968
ENST00000556464.5	176.150222971715	2.20009078844978	1.16863603094402	1.88261420167968	0.0597526703538106	0.158640794770361	"OK"	62.9660851313013	289.334360812129
ENST00000319441.6	189.58435840836	-2.74690176921753	1.48031108605653	-1.85562466909245	0.0635070749305204	0.167072458663369	"OK"	330.007366148439	49.1613506682803
ENST00000396578.7	21.1999747132149	2.85310511547636	1.54146780737013	1.85090152504968	0.0641837213252595	0.167991066529888	"OK"	5.15467155515786	37.245277871272
ENST00000424202.6	295.483733556039	-2.58561853016371	1.40152466517728	-1.84486123891131	0.0650577263990745	0.169193902871254	"OK"	506.576443322706	84.3910237893722
ENST00000583392.1	1223.05617990441	2.10265412826464	1.14077599749913	1.84317879485034	0.065302909880133	0.169193902871254	"OK"	461.96749108524	1984.14486872358
ENST00000468414.1	193.82577493915	1.68917945194522	0.928524353477528	1.81920855992508	0.0688796174012084	0.177388829456129	"OK"	91.75765748912	295.89389238918
ENST00000436117.2	703.546047553795	1.51273782771632	0.833402558320989	1.81513461005441	0.0695032255763779	0.177388829456129	"OK"	365.145528176785	1041.9465669308
ENST00000596457.1	38.5157473421685	3.15941179736345	1.73924253935818	1.81654468877546	0.0692868592700794	0.177388829456129	"OK"	7.75381787272269	69.2776768116143
ENST00000483917.1	403.166425170971	-2.10936153111043	1.16400229378245	-1.81216269278647	0.0699610617143475	0.177673389403269	"OK"	654.624024485004	151.708825856939
ENST00000333047.9	1448.27018353336	1.83387797699698	1.02691548792907	1.78581197630516	0.0741297069351049	0.187332707673442	"OK"	634.518763109149	2262.02160395758
ENST00000352993.7	403.381071075445	1.62557571502622	0.914605623189205	1.77735154235973	0.0755104182538985	0.189345333000933	"OK"	197.462239525163	609.299902625727
ENST00000376055.8	10.9555876571405	3.64239961381997	2.05041997389006	1.77641637332941	0.0756643143570978	0.189345333000933	"OK"	1.62456795944226	20.2866073548388
ENST00000514666.1	61.5735725215112	2.58491329467012	1.48408631084947	1.74175401779062	0.0815514958918122	0.202105881123187	"OK"	17.5929636063766	105.554181436646
ENST00000495707.1	212.000536190414	1.70257179152001	0.976918554932258	1.74279808989611	0.0813688901068843	0.202105881123187	"OK"	99.6522565958222	324.348815785006
ENST00000508960.1	763.208011955904	-3.07960843179999	1.77477050818678	-1.73521501376891	0.0827027281621922	0.203973555515407	"OK"	1364.95629036888	161.459733542929
ENST00000532669.5	413.168724415628	2.74855780593756	1.59179383949406	1.72670463834134	0.0842207222274907	0.206723590922023	"OK"	107.03229283554	719.305155995715
ENST00000227507.2	2494.6117382254	1.47115060957967	0.853924115344626	1.72281187888217	0.0849225499234692	0.207453657670189	"OK"	1322.54927385761	3666.6742025932
ENST00000494982.1	1853.36527047176	-1.70575638701736	0.998585952186525	-1.70817182364963	0.0876044650359636	0.212990950537675	"OK"	2837.01413602507	869.716404918441
ENST00000521254.1	1144.23122943256	-1.48050301840369	0.874477943658667	-1.69301356213688	0.0904528857494619	0.218878916931481	"OK"	1684.71980023237	603.742658632744
ENST00000372764.4	308.840730177178	1.78537415796929	1.06026126778622	1.68390019725711	0.0922009582266721	0.222061462771281	"OK"	138.896009785132	478.785450569225
ENST00000502527.2	461.85734461419	2.15221500410263	1.29003097804447	1.66834366052598	0.0952475254331135	0.227265025800871	"OK"	169.641539103812	754.073150124569
ENST00000528508.5	704.375455116271	-3.56864318523085	2.13766660729851	-1.66941054935631	0.0950360443837859	0.227265025800871	"OK"	1299.2485225373	109.502387695245
ENST00000593219.5	40.2689942512636	-2.28270682794608	1.38552211370983	-1.6475426883184	0.099446549424909	0.236185554884159	"OK"	66.8081292724936	13.7298592300337
ENST00000534871.5	1518.48086756401	-1.85563108127852	1.13031784438579	-1.6416896278293	0.100654342285817	0.237952431302415	"OK"	2379.48266901669	657.479066111341
ENST00000506186.1	38.4084430507041	2.75439992502442	1.69406775360991	1.62590895148971	0.103969025585995	0.24466105562209	"OK"	9.9147742377066	66.9021118637017
ENST00000382333.2	672.02993256147	-2.16920613205114	1.33614858588712	-1.62347672628858	0.104487534634632	0.244758471541399	"OK"	1099.58570044407	244.47416467887
ENST00000368636.8	33.0157780552743	1.63173245045645	1.00833984711057	1.61823660458547	0.105611617045361	0.245580436459778	"OK"	16.1097801720028	49.9217759385459
ENST00000614884.1	130.15390852295	2.8975473190882	1.79150467680662	1.61738194524455	0.105795860541152	0.245580436459778	"OK"	30.7998817473961	229.507935298503
ENST00000440381.5	231.409714308156	-4.29078499807365	2.66146604281061	-1.61218851905486	0.106920922841794	0.247074024404686	"OK"	440.322861816738	22.4965667995742
ENST00000615513.4	4713.26156583862	-3.69909388631676	2.3387686256356	-1.58164165782388	0.113731398400525	0.260499298455727	"OK"	8752.61656717297	673.906564504276
ENST00000421558.1	75.5401835430314	1.71563042212201	1.0850796498378	1.58111012622756	0.113852859792715	0.260499298455727	"OK"	35.2628887118941	115.817478374169
ENST00000437813.7	1619.67478049993	-1.45146291011819	0.919021123344613	-1.57935750686105	0.114254078270056	0.260499298455727	"OK"	2372.01952564001	867.330035359859
ENST00000307407.8	3174.79166852694	2.11069262622581	1.33964011786335	1.57556689896107	0.115125649608446	0.260552358113668	"OK"	1193.75824385948	5155.82509319439
ENST00000224237.9	21553.2596117289	-1.65066982298784	1.04815014156995	-1.57484100561721	0.115293148716964	0.260552358113668	"OK"	32693.7979269548	10412.721296503
ENST00000238607.10	55.8046535391556	4.24404985551908	2.72527931140261	1.55728986667969	0.119401680195025	0.268653780438806	"OK"	5.59473175120443	106.014575327107
ENST00000239938.5	2141.48255270766	1.80664904900579	1.16373326794307	1.55245974208427	0.120552258235808	0.270058115611221	"OK"	952.132265286423	3330.83284012891
ENST00000342220.9	383.816498039112	2.45508298035609	1.5853059612273	1.54864930833631	0.121466045813848	0.270922093489149	"OK"	118.398907677087	649.234088401136
ENST00000297350.9	267.799723019546	1.31303532329857	0.850363309642157	1.54408746051274	0.12256714619848	0.272194571427794	"OK"	153.703064328858	381.896381710234
ENST00000546969.1	191.11617492029	-1.35072703447302	0.885947471996603	-1.52461300152364	0.127355652579377	0.281609697298364	"OK"	274.573583584488	107.658766256092
ENST00000371627.5	559.199631876304	1.43731784494245	0.953207856166254	1.50787452667801	0.131586643339788	0.289716515164425	"OK"	301.604166932688	816.79509681992
ENST00000433736.6	1207.20532643099	1.32363582607141	0.879712867391736	1.50462255939925	0.132421142952045	0.290307890317945	"OK"	689.248505985783	1725.1621468762
ENST00000504177.5	736.572232319209	-1.41913760084341	0.947780034702394	-1.49732801798154	0.134307927973926	0.290938691266893	"OK"	1072.20766343267	400.936801205745
ENST00000519078.6	871.833002974454	2.61245340403301	1.74520208181099	1.49693461362484	0.134410272573594	0.290938691266893	"OK"	245.054278762806	1498.6117271861
ENST00000589955.2	165.063140586496	1.2563749968543	0.838228531575947	1.4988454216563	0.133913738023291	0.290938691266893	"OK"	97.412634968221	232.713646204771
ENST00000507638.1	50.1975932929987	1.91225573964247	1.27938429892771	1.49466875687406	0.135000912041622	0.290989360829211	"OK"	21.073842411562	79.3213441744353
ENST00000510503.5	687.412371292482	-1.26878082155911	0.850739001378034	-1.49138668793123	0.135860001094379	0.291615818248604	"OK"	971.600493695987	403.224248888977
ENST00000310955.11	364.326346129201	1.79762379657513	1.21390381278256	1.48086180935089	0.138643401721984	0.29635027118074	"OK"	162.773889850115	565.878802408286
ENST00000392414.7	113.549263650785	2.61216914800394	1.7732831208389	1.4730694254667	0.140732316634388	0.299567130429216	"OK"	31.9217615893841	195.176765712185
ENST00000229135.4	16.6265416947915	2.19978537138974	1.52097626879679	1.44629828651432	0.14809355616239	0.31393386079052	"OK"	5.94430283678748	27.3087805527955
ENST00000476581.6	534.47520935858	1.40212610968514	0.974144605703435	1.43934083448797	0.15005397865247	0.31678062159966	"OK"	293.43328741426	775.517131302899
ENST00000478217.5	357.543812777613	-1.2830892915337	0.893656634599377	-1.43577436999492	0.151066555129226	0.317611240906937	"OK"	506.825568970211	208.262056585014
ENST00000370985.4	796.915319838709	-2.83956658921679	1.98091368852462	-1.43346305579406	0.151725549516253	0.317694722048317	"OK"	1398.46156609985	195.369073577569
ENST00000521950.1	54.5595281142466	2.81935807949381	1.97151458987298	1.43004677417855	0.152703594907499	0.317896087476183	"OK"	13.5408936407308	95.5781625877623
ENST00000592734.5	260.957048380009	2.36936344241209	1.65828647385859	1.42880224844319	0.153061079155199	0.317896087476183	"OK"	84.628346983959	437.285749776059
ENST00000448526.6	2094.49108190233	-3.29726480063083	2.31884029106766	-1.42194562227167	0.155042037518635	0.319423956815502	"OK"	3802.20573112807	386.776432676579
ENST00000392872.8	345.250618236089	1.22844562103433	0.863806052051667	1.42213129685372	0.154988138754914	0.319423956815502	"OK"	206.542474928074	483.958761544104
ENST00000382038.7	397.680245386055	1.27134630588318	0.918152478128163	1.38467883730497	0.166150692916063	0.340941221863762	"OK"	232.979329571215	562.381161200895
ENST00000649859.1	26.0546688282028	1.71343270444287	1.2473712502692	1.37363491748995	0.16955505106377	0.346540801576549	"OK"	12.1767806051324	39.9325570512732
ENST00000225831.4	683.441530204402	1.71410248258246	1.25056167255724	1.37066609364202	0.170479069116616	0.347046676415968	"OK"	319.296216733434	1047.58684367537
ENST00000640148.1	199.866846536933	1.292656805518	0.945133320021496	1.36769784551517	0.17140667461882	0.347555826401007	"OK"	115.87196458188	283.861728491986
ENST00000559301.1	672.191689362425	2.18738845054074	1.60802551303613	1.36029461772077	0.17373671091684	0.350893435828107	"OK"	242.021820884262	1102.36155784059
ENST00000426059.1	3748.9458800031	1.39299794781603	1.04607277976556	1.33164534510517	0.18297675689291	0.368106181513972	"OK"	2067.67749246491	5430.21426754129
ENST00000485226.1	2762.9141551166	1.29949341910921	0.97767453932892	1.32916770032816	0.183792648725183	0.36830323748445	"OK"	1596.40301210672	3929.42529812649
ENST00000235382.7	1151.98415054586	-1.46703614994294	1.10945345387045	-1.32230527096474	0.186066518286626	0.371099278877254	"OK"	1691.94872718329	612.019573908442
ENST00000469967.1	113.726316120739	-1.0689961736044	0.811615549867469	-1.31712135601512	0.187797949600435	0.371099278877254	"OK"	154.03281044953	73.4198217919469
ENST00000505486.1	1054.57416083152	-1.44654941612657	1.10020857135716	-1.31479562492609	0.188578598232312	0.371099278877254	"OK"	1543.01817951638	566.130142146671
ENST00000393588.8	507.968823562	-1.12685994118398	0.853701647043726	-1.31996927156715	0.18684527762237	0.371099278877254	"OK"	696.844622930296	319.093024193703
ENST00000357949.5	639.010677253837	-1.25794242699441	0.957248794400783	-1.31412275925806	0.188804896270884	0.371099278877254	"OK"	901.195549880585	376.825804627088
ENST00000420392.1	10.9972486363003	2.46567014423001	1.8857284773545	1.30754250881819	0.19102852772904	0.374036773759532	"OK"	3.37140628632874	18.6230909862718
ENST00000222543.11	347.827370079127	1.96774278184057	1.55586323268452	1.26472734910342	0.205969082522458	0.394472302095362	"OK"	141.636311961124	554.018428197131
ENST00000248564.6	98.7717181045082	2.14398302980075	1.68723867074865	1.27070524577856	0.203833528676983	0.394472302095362	"OK"	36.4484334039583	161.095002805058
ENST00000368653.7	2640.28000860417	1.30000980374921	1.02702649923295	1.2657996699405	0.205584813307699	0.394472302095362	"OK"	1525.15713217501	3755.40288503332
ENST00000261254.8	2395.20028526443	1.1891886967508	0.93952859004263	1.26572912134249	0.205610078577074	0.394472302095362	"OK"	1460.37899820026	3330.02157232861
ENST00000556935.5	410.01465832416	-1.37591100364236	1.09175595231733	-1.26027341616218	0.207570746449156	0.394472302095362	"OK"	591.946725169108	228.082591479213
ENST00000586358.5	1199.98418442363	-1.22774322617588	0.96488105205899	-1.2724296156049	0.203220517111336	0.394472302095362	"OK"	1681.84572909313	718.122639754134
ENST00000493569.5	157.857710038059	1.14964681474683	0.912313001542559	1.26014516158706	0.207617001102822	0.394472302095362	"OK"	98.0910450161493	217.624375059968
ENST00000297904.4	10.0261487954612	-3.46877142163963	2.7480355083719	-1.2622731442414	0.20685051681893	0.394472302095362	"OK"	18.3911625594146	1.66113503150782
ENST00000529465.6	357.699383452644	1.11614989258695	0.904803167209132	1.23358309634317	0.217358295009045	0.411456846271734	"OK"	225.843334287937	489.555432617352
ENST00000539616.6	402.295082369667	1.1104179157014	0.908170378893597	1.22269779053375	0.221443861814058	0.416119784287955	"OK"	254.691144720629	549.899020018705
ENST00000300086.5	1542.60087877388	-1.09197806138374	0.891830832310209	-1.22442286342026	0.22079274871803	0.416119784287955	"OK"	2100.03711105389	985.164646493875
ENST00000373203.8	65.9105532721136	-3.71817369816009	3.06685127662849	-1.21237496141242	0.225368880994344	0.421840908365433	"OK"	122.512222785004	9.30888375922324
ENST00000298649.8	577.486786871161	-3.11459900100802	2.57324023610923	-1.21038018809986	0.226133040546772	0.421840908365433	"OK"	1035.42832561277	119.545248129552
ENST00000244050.3	321686.960500474	2.24843617004394	1.86202258384603	1.20752357653996	0.227230571018858	0.422352474393748	"OK"	111858.53140614	531515.389594807
ENST00000374426.6	603.274984751799	-1.61146343205207	1.34426249492431	-1.19877139928895	0.230616846485853	0.427099069484631	"OK"	909.048959699316	297.501009804282
ENST00000338401.8	893.021928192087	-1.03762439961239	0.871754900771409	-1.19027079594758	0.233939975285273	0.43169499036455	"OK"	1201.00134449505	585.042511889124
ENST00000511078.1	1322.24934195273	1.33517545509404	1.13625119220326	1.17507067473792	0.239966441793325	0.441228618781275	"OK"	750.625152492414	1893.87353141306
ENST00000247668.7	316.771924922624	1.30091880988499	1.11750707775312	1.16412579014769	0.244373038446958	0.447726316868891	"OK"	182.901245951365	450.642603893883
ENST00000648533.1	843.341778498898	1.11513412616384	0.965974974414842	1.15441306006851	0.248330863334456	0.453358480037637	"OK"	532.723584003413	1153.95997299438
ENST00000307940.3	5274.14329204836	-1.06183475510934	0.922721861661771	-1.15076362577672	0.249829492877535	0.45388096484635	"OK"	7131.93124413089	3416.35533996583
ENST00000450485.6	536.649366286191	1.2110026429158	1.05358545942284	1.14941093015767	0.250386575149156	0.45388096484635	"OK"	323.771853520248	749.526879052135
ENST00000555014.1	4874.38569694514	-1.09221482230796	0.956061334690803	-1.14241082938596	0.25328329195394	0.457515242156237	"OK"	6636.14769405497	3112.6236998353
ENST00000518176.5	684.397719400775	-1.02005134843545	0.896098296622438	-1.13832528449191	0.254984679823879	0.458972423682982	"OK"	916.748066089318	452.047372712231
ENST00000426789.5	6536.68297415341	-1.14181526384552	1.00702006834616	-1.13385552059627	0.25685515737919	0.460722712361973	"OK"	8996.32875320468	4077.03719510214
ENST00000344908.9	802.927929326424	-0.94498220212894	0.856371916472886	-1.10347173225975	0.269822360719258	0.469507046704734	"OK"	1056.87630232114	548.979556331705
ENST00000618014.1	157.587430856107	1.7257318836207	1.54587236999429	1.11634822972292	0.264273104445501	0.469507046704734	"OK"	73.1692204763571	242.005641235857
ENST00000496104.1	1126.60570014957	-1.07693638193317	0.976293335565969	-1.10308689274096	0.269989432315588	0.469507046704734	"OK"	1528.6016544415	724.609745857637
ENST00000547743.1	513.257849129571	-0.956067718315256	0.858692906701975	-1.11339887735567	0.265537156939524	0.469507046704734	"OK"	677.362466046157	349.153232212985
ENST00000557915.1	400.303313994937	-2.22479567267311	2.01099375092059	-1.10631655203038	0.26858953002195	0.469507046704734	"OK"	659.516819483053	141.08980850682
ENST00000585421.5	1106.34630893905	-1.32542409922048	1.19574541301148	-1.10845008042507	0.267667486711184	0.469507046704734	"OK"	1581.58842340285	631.104194475264
ENST00000221930.6	23.5700130933815	-1.4254565750276	1.28683543493636	-1.10772250773316	0.2679816757845	0.469507046704734	"OK"	34.3510703585403	12.7889558282228
ENST00000300880.11	2694.27844246345	-3.08588524172476	2.76743671190288	-1.1150698509029	0.264820489963355	0.469507046704734	"OK"	4820.78516507709	567.771719849807
ENST00000480961.1	4829.53539949047	-2.5282933946161	2.27611321928323	-1.11079421409989	0.266656937512587	0.469507046704734	"OK"	8232.0904737935	1426.98032518744
ENST00000536792.5	858.710847743761	0.983581628106866	0.893948841995128	1.10026612475015	0.271216187151803	0.470046973002956	"OK"	576.825406673089	1140.59628881443
ENST00000487232.1	1267.04704543635	-1.10687282439493	1.0267200080097	-1.07806686901974	0.281003915638349	0.485370399738967	"OK"	1730.58472346721	803.509367405495
ENST00000379162.8	1063.04238448327	0.967558602351518	0.904589266979926	1.06961096894486	0.28479445576676	0.490266965799824	"OK"	719.358561344595	1406.72620762195
ENST00000493341.1	809.453948429712	-0.960410614982837	0.901676978809655	-1.06513822305935	0.28681338444103	0.492091191365379	"OK"	1069.35500030051	549.552896558916
ENST00000546304.1	1959.00487516504	1.02570267541335	0.967747084414998	1.05988712539845	0.289195953488091	0.494525080464636	"OK"	1290.53797310343	2627.47177722664
ENST00000436333.5	279.366711428258	1.33141535542247	1.25924673584709	1.05731094432961	0.290369700045882	0.494882578483513	"OK"	158.889327881338	399.844094975178
ENST00000416373.6	2459.42788764338	1.14925372162929	1.09124342478668	1.0531598134064	0.292267753162165	0.496468070768843	"OK"	1528.54848921878	3390.30728606798
ENST00000480647.1	86.5933768891868	-0.952052860633225	0.913020716378595	-1.04275055708423	0.29706383594042	0.501295223149459	"OK"	114.171772386242	59.0149813921319
ENST00000411990.6	1953.51963130697	-0.933769552152793	0.895182628486931	-1.04310508541825	0.296899625677581	0.501295223149459	"OK"	2564.5343648774	1342.50489773655
ENST00000458191.5	273.741926202613	-0.949385719047072	0.913023155883556	-1.03982655087025	0.298420491356732	0.501933482183618	"OK"	360.696249794384	186.787602610842
ENST00000360270.7	892.913478769222	1.17159314895374	1.1299169457171	1.03688430675778	0.299789778499983	0.502588746308796	"OK"	549.045454917202	1236.78150262124
ENST00000354209.7	2242.85732359035	-0.899406988386647	0.872257609654859	-1.03112541344584	0.302482011714537	0.505450397425268	"OK"	2920.18362126559	1565.53102591511
ENST00000328649.11	490.398170244233	2.10228840933066	2.10484955750055	0.998783215569604	0.317899718536467	0.529488816913012	"OK"	185.269166720039	795.527173768427
ENST00000497817.1	118.12389977649	1.19574807182334	1.20380978350684	0.993303168163315	0.320562234080479	0.530478793817051	"OK"	71.7939682765451	164.453831276434
ENST00000582743.5	1750.04951201887	-1.11481905451579	1.12154391478973	-0.994003926029766	0.32022095608642	0.530478793817051	"OK"	2394.45956044725	1105.6394635905
ENST00000531166.5	1314.61671204793	-1.19514222435713	1.22778058703965	-0.973416779001844	0.330346202988557	0.544911903965048	"OK"	1829.99514127775	799.238282818115
ENST00000354115.6	902.907022995768	1.18142074206332	1.22416289980721	0.965084583309443	0.334502448064542	0.549999217490737	"OK"	552.574650420622	1253.23939557091
ENST00000513321.1	403.489177679469	-0.792648133119498	0.82846482678254	-0.956767393732162	0.338684673289569	0.55509660510399	"OK"	511.625437827254	295.352917531684
ENST00000470178.6	1610.52753559016	-1.60109830898748	1.69157625568416	-0.946512640862243	0.343887177898934	0.560044832578264	"OK"	2422.52724706575	798.527824114571
ENST00000464116.2	2189.20931354211	0.88027006613706	0.929489967843484	0.947046333570852	0.343615169438949	0.560044832578264	"OK"	1541.30603090445	2837.11259617976
ENST00000431845.3	132.350869053113	-1.04754833311582	1.13071669449995	-0.926446331084805	0.354214075902804	0.566495768921824	"OK"	178.395736004328	86.3060021018972
ENST00000617744.4	87.3061990624688	0.882973110361783	0.948811365821773	0.930609752547635	0.35205546786107	0.566495768921824	"OK"	61.3930544773105	113.219343647627
ENST00000319397.6	413.120727219628	0.995045942368806	1.06376659845262	0.935398746131173	0.349582842858273	0.566495768921824	"OK"	276.044672609622	550.196781829634
ENST00000334701.11	32176.1705611794	-0.898324363481992	0.970169111239477	-0.925946160390845	0.354473960670381	0.566495768921824	"OK"	41882.1627196155	22470.1784027433
ENST00000572048.1	972.811931424298	-0.997963400813926	1.07116686355577	-0.931660075351059	0.351512225610011	0.566495768921824	"OK"	1296.47208387966	649.151778968935
ENST00000591309.5	103.252844537556	1.3066542544132	1.40973027941065	0.926882449428167	0.35398757049132	0.566495768921824	"OK"	59.4488153297133	147.0568737454
ENST00000559627.1	98.132457052719	1.1855661340444	1.2851356990269	0.922522139056681	0.356256287794277	0.567576011299578	"OK"	59.9368868825445	136.328027222893
ENST00000542685.5	515.860697254549	-0.800356140318862	0.8708190792541	-0.919084295907259	0.358051482654144	0.568093364015848	"OK"	655.391015385813	376.330379123286
ENST00000563275.1	8268.58427402765	-1.03750665348892	1.13059772488669	-0.917662074362388	0.358795808852114	0.568093364015848	"OK"	11119.9008968276	5417.26765122766
ENST00000460043.5	459.025149875748	0.86138621356	0.955328683623837	0.901664765567923	0.367234975343035	0.579666284156853	"OK"	325.921541673111	592.128758078384
ENST00000423891.6	892.515275983557	0.919922874033369	1.03395516196616	0.889712540613514	0.373620258517024	0.587936173678629	"OK"	617.227462548996	1167.80308941812
ENST00000510020.5	1469.25392608584	-0.755482849461808	0.861085561678131	-0.877360953526479	0.380290614472135	0.596602707107661	"OK"	1845.39288161978	1093.11497055191
ENST00000376663.8	1118.6366099529	0.831815533202975	0.956074103843752	0.870032490011795	0.38428264902877	0.601027435828533	"OK"	804.796579905069	1432.47664000073
ENST00000603364.5	14.648395699621	1.92225127938272	2.28061983889938	0.842863526220306	0.399304774414691	0.615031983472301	"OK"	6.11606114913028	23.1807302501118
ENST00000486428.6	946.026137059978	0.710086034106168	0.835694544835772	0.849695667506973	0.395494307796006	0.615031983472301	"OK"	717.80077975394	1174.25149436602
ENST00000318560.6	550.116413018995	0.811718870761326	0.963645426745239	0.84234184922451	0.399596632482149	0.615031983472301	"OK"	399.314855118571	700.917970919419
ENST00000527465.1	854.432149448172	-0.729403365735323	0.867456254274524	-0.840853198234581	0.400430180272414	0.615031983472301	"OK"	1065.93942037384	642.924878522505
ENST00000559503.1	475.945027334979	-0.731930039757935	0.867729460595787	-0.843500276290479	0.398948711298705	0.615031983472301	"OK"	594.152243894409	357.737810775549
ENST00000506183.5	1259.85527880263	-0.899630068386029	1.06558402565903	-0.844260092797131	0.398524081077259	0.615031983472301	"OK"	1640.41075930413	879.299798301145
ENST00000508067.1	99.0790576731905	0.937258513481735	1.12082419851626	0.836222589343157	0.403029692576164	0.617176812810663	"OK"	67.9814286610541	130.176686685327
ENST00000420977.1	119.481297159305	0.914027600188353	1.10092190126642	0.830238365806807	0.406404027591577	0.620491863554997	"OK"	82.8494645640001	156.113129754609
ENST00000625299.1	141.800869343709	1.25307520187732	1.51719556357997	0.825915413910495	0.408852076181087	0.622377196085749	"OK"	83.8193078797282	199.782430807689
ENST00000375078.4	29.5158740945013	-0.864113522238184	1.05244038380259	-0.821056979128874	0.411613813368627	0.624727474136408	"OK"	38.1001435802306	20.9316046087719
ENST00000262067.5	2254.66951309373	-0.879048628284429	1.07977480627624	-0.814103666037507	0.415585565885295	0.628894971383942	"OK"	2921.07499115508	1588.26403503238
ENST00000366794.10	2735.0563462175	-0.849009477256958	1.05538704847921	-0.804453189453448	0.421135293358312	0.635418839684748	"OK"	3517.38239003523	1952.73030239978
ENST00000226796.7	1410.58481623446	-1.0037212435727	1.25661698615522	-0.798748747336063	0.424436114593384	0.637265115524283	"OK"	1882.39613451595	938.773497952979
ENST00000358368.5	512.256699480016	0.898535998240735	1.12591911905117	0.798046665197361	0.424843410349522	0.637265115524283	"OK"	357.699512263096	666.813886696935
ENST00000537057.1	531.093971523628	-0.764773904615928	0.962600123546908	-0.794487644358441	0.426911599101312	0.638500438306043	"OK"	668.654362361661	393.533580685595
ENST00000629846.2	504.608691226742	0.843371150409234	1.06498921617282	0.791905812379962	0.428415597612372	0.638887213881241	"OK"	361.178051769447	648.039330684038
ENST00000314355.7	6852.77354389956	0.942977240386545	1.20573374836005	0.782077503983869	0.434169026548594	0.64120243479476	"OK"	4689.67898027014	9015.86810752899
ENST00000535275.5	337.971216815343	1.49394466022416	1.90082639390779	0.785944821164261	0.431899814429123	0.64120243479476	"OK"	177.106823576552	498.835610054134
ENST00000627972.1	275.383857645757	0.753098663021553	0.9646218185531	0.780719084450293	0.434967733544983	0.64120243479476	"OK"	205.096405186365	345.671310105149
ENST00000373316.5	208.758802666123	0.677789345664597	0.864638354254522	0.783899236402689	0.433099237875984	0.64120243479476	"OK"	160.603049359082	256.914555973163
ENST00000359370.10	17.8469227116999	0.878598537745832	1.12903761002325	0.778183587460599	0.43646079102674	0.641559844689736	"OK"	12.574505523873	23.1193398995269
ENST00000502978.1	169.191411089684	0.841033281821331	1.08829478746552	0.772799145514585	0.439641259199588	0.644388474198253	"OK"	121.226261027575	217.156561151793
ENST00000397066.9	40.1563125520466	2.31030673086555	3.00904694818557	0.767786867618879	0.442613817745578	0.64670303612704	"OK"	13.4755322148078	66.8370928892854
ENST00000491863.1	166.067333392777	0.7306132877268	0.953940022725859	0.7658901716264	0.443741654418554	0.64670303612704	"OK"	124.893442132456	207.241224653099
ENST00000549766.5	29.4891842253351	0.886019609673671	1.18175801181856	0.749747072423238	0.453407051123354	0.655678920413916	"OK"	20.7081858855718	38.2701825650983
ENST00000625260.2	787.6834430758	0.875777890206661	1.16831656175226	0.749606672435728	0.453491630997419	0.655678920413916	"OK"	555.685510373256	1019.68137577834
ENST00000396222.6	173.658185178506	-1.69095778331379	2.25700914658241	-0.749202893516961	0.453734925432632	0.655678920413916	"OK"	265.183430194526	82.1329401624861
ENST00000555837.5	503.159047105602	1.17247098149402	1.58392569101897	0.740231052594232	0.459159808553428	0.661654443224463	"OK"	309.258169304514	697.05992490669
ENST00000358015.8	3733.24384614162	-1.14843063300763	1.57744876180089	-0.728030387304958	0.46659498501045	0.670485230561235	"OK"	5145.34281996827	2321.14487231497
ENST00000637923.2	238.885933482706	-0.791577207961263	1.11037751024607	-0.712890166323565	0.475913724693452	0.681965756334472	"OK"	302.825747313561	174.94611965185
ENST00000648742.1	274.062861413972	-2.35812043319016	3.33260788334821	-0.707590126331033	0.479199826170918	0.684761868595211	"OK"	458.665307782199	89.460415045746
ENST00000557054.1	3015.30907783533	-0.775227198688199	1.11289349131247	-0.696587054142932	0.486061259903374	0.691466788561342	"OK"	3806.495673078	2224.12248259266
ENST00000492236.5	121.024935175172	-1.67659239924306	2.40977560305297	-0.695746274930732	0.486587740098722	0.691466788561342	"OK"	184.373907111875	57.6759632384678
ENST00000487950.1	447.019983179036	0.598314383419194	0.873781521555013	0.68474140120795	0.493507118697738	0.697520025135297	"OK"	355.632033898396	538.407932459677
ENST00000461716.1	3192.95588500958	-0.592188137101918	0.867002040974637	-0.683029692105698	0.494588080506277	0.697520025135297	"OK"	3839.21921674084	2546.69255327831
ENST00000289431.10	246.966375364566	1.012347398684	1.48330543038823	0.682494230752617	0.494926489569684	0.697520025135297	"OK"	163.7061817562	330.226568972933
ENST00000460284.5	5609.38465590569	0.611380298142759	0.911343993016291	0.670855684382429	0.502312469807541	0.705566032030148	"OK"	4438.29562610271	6780.47368570868
ENST00000477087.1	1167.33585272124	0.588509965827663	0.882302106165004	0.667016390095303	0.504761664239891	0.705566032030148	"OK"	932.491239101552	1402.18046634094
ENST00000576532.1	26.891310841592	-1.48415771915873	2.22215365990887	-0.667891580107741	0.504202802427037	0.705566032030148	"OK"	39.6201243162196	14.1624973669645
ENST00000606400.3	583.277866909554	-0.741140923348202	1.11665259262521	-0.663716654797539	0.506871677733171	0.706590137709556	"OK"	729.888331977853	436.667401841255
ENST00000553716.5	24.8142383371459	-1.58751509675852	2.41755388523599	-0.656661721773184	0.511398452378756	0.71020224264631	"OK"	37.2378143892652	12.3906622850265
ENST00000434194.1	2118.55853059053	0.586517683225422	0.894945707616418	0.65536677614505	0.512231636996364	0.71020224264631	"OK"	1693.75074593944	2543.36631524162
ENST00000376838.5	243.51978381299	0.646201690820607	1.00166121848389	0.645129988958438	0.518842951280392	0.711674957237543	"OK"	189.875839240211	297.16372838577
ENST00000518281.5	488.177866703269	0.676148029752865	1.0416484580621	0.649113455234968	0.51626504547633	0.711674957237543	"OK"	375.829648622871	600.526084783668
ENST00000602850.5	139.186761234463	0.976545516385296	1.51094516178567	0.646314334288076	0.518075806538921	0.711674957237543	"OK"	93.79958034959	184.573942119337
ENST00000598422.1	315.428560306701	-0.972828765234776	1.49782187381373	-0.649495632453127	0.516018068561158	0.711674957237543	"OK"	417.922878084783	212.934242528619
ENST00000434748.2	1207.22899643518	-0.525925829503962	0.836701633377573	-0.62857033920314	0.529630383665446	0.724534364854331	"OK"	1424.86815055471	989.589842315642
ENST00000395319.7	210.478118596407	0.969505781742052	1.54849554313198	0.626095300075023	0.531252434773537	0.724820476167087	"OK"	142.30293831152	278.653298881295
ENST00000614526.1	479.568160359276	-0.556080032250882	0.89520357524728	-0.621177179835634	0.534483052430225	0.727293914845372	"OK"	570.864289982754	388.272030735798
ENST00000509690.5	610.138193392694	0.589165610461855	0.954361399412292	0.617340151042017	0.537010388818607	0.728799813396682	"OK"	487.257574760589	733.018812024799
ENST00000508726.5	1041.6219244386	-0.579556111867437	0.946245926593872	-0.612479373045885	0.540220641124473	0.729603909700358	"OK"	1248.07197801371	835.17187086349
ENST00000335661.6	223.56402856444	0.665945902722688	1.08790396003496	0.612136665723038	0.540447340518784	0.729603909700358	"OK"	172.862692763735	274.265364365145
ENST00000399503.4	106.218413271227	0.706176310471204	1.15848709064521	0.609567699263621	0.542148214018908	0.729802968946034	"OK"	80.7292026604771	131.707623881976
ENST00000571308.5	41.681977676035	1.44597025500904	2.38035715148143	0.607459369745892	0.543546098635893	0.729802968946034	"OK"	22.3828307093366	60.9811246427335
ENST00000399721.6	680.112946977569	0.630402486701585	1.04116810032661	0.60547618247604	0.544862645431444	0.729802968946034	"OK"	533.841288719662	826.384605235477
ENST00000415439.5	346.715018627882	0.513791853256862	0.865134215352479	0.593886872278575	0.552587779941689	0.732174734400026	"OK"	285.620981059323	407.809056196441
ENST00000304801.6	24.3339624617601	-0.748248386425265	1.2502504424284	-0.598478801552687	0.549520499404704	0.732174734400026	"OK"	30.5065719338525	18.1613529896678
ENST00000462761.5	5020.92117363925	0.658010785505633	1.1027499116884	0.596699921288739	0.550707745169628	0.732174734400026	"OK"	3895.3493186649	6146.49302861361
ENST00000588826.2	967.252490635381	-1.15044406845817	1.9429206598955	-0.592120971383381	0.553769584692418	0.732174734400026	"OK"	1333.69384492626	600.811136344507
ENST00000484439.5	1038.9024944879	-0.501438730938981	0.846802229283685	-0.592155657600419	0.553746359509511	0.732174734400026	"OK"	1217.65271427148	860.152274704327
ENST00000548560.1	927.457336467345	-0.467854434111079	0.79828182508494	-0.586076770645877	0.557823925737482	0.734699199282689	"OK"	1076.53661250819	778.378060426498
ENST00000482612.1	590.822470430874	-0.539112218507341	0.921548885257578	-0.585006641678761	0.558543250916664	0.734699199282689	"OK"	699.946068461895	481.698872399853
ENST00000547074.1	1054.12178929816	-0.531101829887903	0.923428366744899	-0.575141341780572	0.565195710031301	0.741548335667666	"OK"	1245.98768868747	862.255889908843
ENST00000651759.1	156.680948489962	-1.32983316102597	2.34072151656671	-0.568129592356001	0.569946975256635	0.742616309028003	"OK"	224.179928282627	89.1819686972981
ENST00000567547.1	135.594756282513	-0.966287814901775	1.69411082545423	-0.570380520791897	0.568419638381634	0.742616309028003	"OK"	179.37933981222	91.8101727528058
ENST00000561049.1	631.723049450551	-0.494091893415031	0.870596728187573	-0.567532449201414	0.570352486855815	0.742616309028003	"OK"	738.85371526016	524.592383640942
ENST00000269593.5	2144.60136380011	0.544246785751064	0.972365689577885	0.55971409890792	0.575674464034126	0.747509292987504	"OK"	1744.81332799892	2544.38939960129
ENST00000215754.8	75.8814193211711	0.923457239066627	1.65572484366147	0.557735932151924	0.577024717393863	0.747509292987504	"OK"	52.392446215983	99.3703924263592
ENST00000466483.1	163.81166665722	0.508719376328088	0.91965289279993	0.553164547527564	0.580150740742279	0.749665818641786	"OK"	135.225827185355	192.397506129086
ENST00000328848.5	89.9759969867038	-0.655628962262743	1.19312080018535	-0.549507612440324	0.582657141872788	0.751012848695327	"OK"	110.075935319997	69.8760586534109
ENST00000550683.5	17.8881253899106	-0.594816397026878	1.0950342338593	-0.543194339167397	0.586996003751335	0.753562238831965	"OK"	21.5243563623859	14.2518944174352
ENST00000360864.9	1020.6805853876	0.593286709449129	1.09390527966935	0.542356564572445	0.587572895775411	0.753562238831965	"OK"	813.719277411968	1227.64189336323
ENST00000482887.1	582.205596561865	-0.479502330902573	0.899100969173264	-0.533313106472883	0.593816856450822	0.757781212336497	"OK"	678.077245168636	486.333947955095
ENST00000467166.1	623.785088299427	-1.10664268759402	2.07384397809956	-0.533619066468121	0.593605114150502	0.757781212336497	"OK"	851.948114280825	395.62206231803
ENST00000645504.1	467.18067048057	0.498802414937015	0.953695194404668	0.523020790985935	0.600959784973592	0.764993473179784	"OK"	387.213348945432	547.147992015708
ENST00000426263.9	146.124269443854	-0.604534271228891	1.19879092881678	-0.50428665807938	0.614059951693631	0.778642084126547	"OK"	176.299342408632	115.949196479076
ENST00000571680.1	49.1184678961487	0.616225330795627	1.22424548686879	0.503351114956302	0.614717434836748	0.778642084126547	"OK"	38.7849943600919	59.4519414322056
ENST00000394631.7	107.193722538357	1.23345552652259	2.47862282035842	0.497637444629122	0.618739606503203	0.781806448611191	"OK"	63.9715238534641	150.415921223249
ENST00000296029.4	89.7276077753289	0.810250571931811	1.6438360182351	0.492902310780204	0.6220816144587	0.782855132993518	"OK"	65.1731158790864	114.282099671571
ENST00000336865.6	685.538517645589	-0.503788868384712	1.02367350322712	-0.492138232352918	0.622621626240459	0.782855132993518	"OK"	804.031831152357	567.045204138821
ENST00000310594.7	57.9781601790117	-0.730847010249072	1.49776956513403	-0.487956910904163	0.625580362137274	0.784652141262644	"OK"	72.3573783376458	43.5989420203777
ENST00000278100.11	36.1528601703581	0.591065667685826	1.24550276190883	0.474559901240179	0.635100692946169	0.79465037922289	"OK"	28.8489077018149	43.4568126389013
ENST00000446285.5	2851.55048970209	0.427384272132503	0.913599078124093	0.467802871485004	0.639925566973172	0.79540484752476	"OK"	2432.24055800195	3270.86042140222
ENST00000648758.1	1799.82797077462	0.791299223839096	1.68636493467938	0.469233679831904	0.638902614062198	0.79540484752476	"OK"	1318.24997371558	2281.40596783366
ENST00000421317.4	629.142088339894	-0.440977848950365	0.943869234306444	-0.467202270105134	0.640355169644689	0.79540484752476	"OK"	724.552980776797	533.731195902991
ENST00000439519.1	319.310635213384	0.943868279504688	2.0892340160283	0.451777193106883	0.651429501460609	0.798604017058367	"OK"	218.430686916335	420.190583510434
ENST00000659302.1	347.510012423758	0.363188791982668	0.795320671914299	0.45665705017888	0.647917566368112	0.798604017058367	"OK"	303.997910776805	391.022114070712
ENST00000314787.8	45.116432777767	0.492181980106599	1.09225866238948	0.450609363014687	0.652271117246503	0.798604017058367	"OK"	37.4943768949442	52.7384886605899
ENST00000521418.1	327.784524886742	0.432138487772914	0.93927866864045	0.460074844879005	0.645462499224709	0.798604017058367	"OK"	279.056745970945	376.512303802539
ENST00000567841.1	398.24967906498	-0.369498460675457	0.814172619608645	-0.453833071484357	0.649948978385658	0.798604017058367	"OK"	448.971937623177	347.527420506783
ENST00000585429.1	332.840863174905	0.369005181192674	0.810758078936071	0.455135990352272	0.649011407087436	0.798604017058367	"OK"	290.505245005841	375.176481343968
ENST00000454583.6	915.948350632963	0.369131460513031	0.830860426616841	0.444276136746683	0.65684295193908	0.802286748439877	"OK"	799.405069939851	1032.49163132607
ENST00000252723.3	14.2059453670513	0.973799876238098	2.22983093610192	0.4367146676781	0.662318290547943	0.807052928862458	"OK"	9.58563636451183	18.8262543695908
ENST00000341983.8	394.674157188621	-1.41214108927673	3.33224254592163	-0.423781003278128	0.671725533536056	0.816576300246438	"OK"	573.757032164658	215.591282212585
ENST00000552388.1	610.559759687747	0.930033042015547	2.25865329561183	0.411764410156459	0.680512109678131	0.82367836649158	"OK"	420.304707774498	800.814811600996
ENST00000375370.10	2013.34296877213	-0.371892318618471	0.90396695790939	-0.4114003452942	0.680779000764971	0.82367836649158	"OK"	2271.41138817906	1755.2745493652
ENST00000543555.5	1001.4815935857	-0.390546311035979	0.962229257475356	-0.405876570476222	0.684833293944892	0.824482384443965	"OK"	1136.21338998853	866.74979718287
ENST00000511228.5	38.8146666917231	0.793365873721794	1.9707597311287	0.402568543080295	0.687265654936259	0.824482384443965	"OK"	28.4032633159936	49.2260700674525
ENST00000547197.1	222.290515323612	-0.3708575516426	0.911410292002898	-0.406905161041807	0.684077645231115	0.824482384443965	"OK"	250.705093444882	193.875937202343
ENST00000646441.1	1516.35244903055	-0.348879759863404	0.873156309539704	-0.399561631808308	0.689479420909281	0.824482384443965	"OK"	1698.81012947829	1333.8947685828
ENST00000596672.5	25.6387893980217	-0.950290588433541	2.37448599841973	-0.400208966936835	0.689002610646526	0.824482384443965	"OK"	33.790198058762	17.4873807372814
ENST00000373509.6	1035.96248178341	-0.442591043268733	1.11384551916429	-0.397354063605522	0.691106384902638	0.824505989430357	"OK"	1193.63448159661	878.290481970204
ENST00000474279.3	619.547750739125	-0.351254106144263	0.891636086067066	-0.393943349347396	0.69362286469785	0.82558823570765	"OK"	694.598270460343	544.497231017907
ENST00000487010.1	3127.27124685729	0.437985881262825	1.140257615314	0.384111340613333	0.700895926452747	0.826341139151737	"OK"	2656.18183378228	3598.36065993229
ENST00000338312.10	72.6643755026562	0.386015320968259	1.02156993405512	0.377864802105099	0.705531031088617	0.826341139151737	"OK"	63.0007221007296	82.3280289045829
ENST00000613472.1	558.167667229069	0.377186584200946	0.992967902558546	0.379857781131759	0.704050988173375	0.826341139151737	"OK"	485.61516680807	630.720167650068
ENST00000518820.1	16.1050450793522	0.795278229085445	2.07949131567193	0.38243883159881	0.702135891950657	0.826341139151737	"OK"	11.7752243141838	20.4348658445206
ENST00000313401.4	51.1728964978048	0.432728226083877	1.14400821006864	0.378256224278247	0.705240261701085	0.826341139151737	"OK"	43.5554104143473	58.7903825812624
ENST00000622313.4	113.176759289136	-0.793027431511282	2.03881175482758	-0.388965498964541	0.697301668471512	0.826341139151737	"OK"	143.52226485014	82.8312537281333
ENST00000434753.7	1373.45705626851	0.334997100402626	0.873787498423638	0.383385091921068	0.701434255394579	0.826341139151737	"OK"	1214.7097522555	1532.20436028152
ENST00000513151.5	1127.43678522087	0.360762792273095	0.968444173120548	0.372517902720851	0.709507285155653	0.829105324111275	"OK"	987.202386391126	1267.67118405061
ENST00000497139.5	1118.24204379747	-1.0011560870653	2.79497574626749	-0.358198488270347	0.720194778474451	0.830673788446515	"OK"	1491.38760092108	745.096486673855
ENST00000369764.1	448.531131883889	-0.304027622929138	0.849942368914189	-0.357703809162423	0.7205649821807	0.830673788446515	"OK"	495.617805859852	401.444457907925
ENST00000586425.2	2824.37411204586	0.321120521143337	0.871577021469743	0.368436194659917	0.712548013184273	0.830673788446515	"OK"	2511.33552767518	3137.41269641655
ENST00000589214.1	244.084367444496	0.323057494633957	0.887345856505963	0.364071677650062	0.715804485571693	0.830673788446515	"OK"	216.86952624814	271.299208640853
ENST00000370003.2	114.003262009004	0.827231904572767	2.27194124263394	0.364107965932133	0.715777388576876	0.830673788446515	"OK"	82.1859024659397	145.820621552068
ENST00000370628.2	20.5140765936999	-0.557605676291159	1.54665825569494	-0.360522871964768	0.718456155634881	0.830673788446515	"OK"	24.4298255846333	16.5983276027665
ENST00000263341.7	129.534402646405	0.354316553550829	1.00504471894354	0.352538097929882	0.724434751993262	0.831521134781379	"OK"	113.707469504173	145.361335788637
ENST00000518913.5	89.8520910384341	-1.11218843298598	3.17001044343748	-0.350846930264352	0.72570318710777	0.831521134781379	"OK"	122.866942977242	56.8372390996261
ENST00000451270.6	5210.43196958671	0.651108363326472	1.85906396054735	0.350234514327722	0.726162706397774	0.831521134781379	"OK"	4054.2205855181	6366.64335365532
ENST00000538151.2	748.699410153818	-0.348277889305475	1.00922893516582	-0.345093047939863	0.730024419735731	0.834081352615657	"OK"	838.634020870831	658.764799436805
ENST00000242261.6	19.7257744768969	0.409656885955658	1.20716702820115	0.339353938921033	0.734343113344092	0.836526916218236	"OK"	16.9438497562053	22.5076991975884
ENST00000276602.10	197.730027184755	0.699125180429049	2.06892948940899	0.337916388164954	0.735426197299073	0.836526916218236	"OK"	150.736434417703	244.723619951807
ENST00000307365.4	3378.05754415543	0.305395487821405	0.910835809984927	0.335291481157794	0.73740521924894	0.836922295298022	"OK"	3021.84630501847	3734.26878329239
ENST00000372064.8	863.60464304902	0.569391481071984	1.73494665654814	0.328189618351062	0.742768296893501	0.839295454419308	"OK"	695.362533181211	1031.84675291683
ENST00000417537.1	1690.7584110463	-0.356927059981899	1.08591410834223	-0.328688113765082	0.742391439449411	0.839295454419308	"OK"	1898.84743453363	1482.66938755897
ENST00000372077.8	3063.75101438502	0.577604647017139	1.79168201298652	0.322381227712579	0.747163903840817	0.841421377529359	"OK"	2458.50479591835	3668.9972328517
ENST00000463330.5	1522.27295897912	0.318122689331985	1.00339691543122	0.317045711860963	0.751208916997583	0.841421377529359	"OK"	1355.11467705582	1689.43124090242
ENST00000498385.1	10524.7440991929	0.351547618964236	1.10883046727916	0.317043614274831	0.751210508593463	0.841421377529359	"OK"	9248.74709910872	11800.741099277
ENST00000371199.7	136.540286423302	-0.51089143608723	1.60157150993719	-0.318993833817177	0.749731188623328	0.841421377529359	"OK"	160.466794422117	112.613778424487
ENST00000511490.4	1140.35432533451	0.298990221219268	0.975154614152466	0.306608015672601	0.759141751715611	0.848452546035095	"OK"	1022.60952750871	1258.09912316032
ENST00000335174.6	622.759503740924	-0.250294036744842	0.83657486099858	-0.299189048599999	0.76479580477118	0.852913582277425	"OK"	676.645872864632	568.873134617216
ENST00000556257.5	325.676927238323	0.256244413450942	0.937494018431221	0.273329118280387	0.78460023406318	0.873101778903278	"OK"	296.830154633568	354.523699843078
ENST00000485561.5	103.389014198152	-0.75606063164228	2.81861946967486	-0.26823792277625	0.788516186055143	0.87366912191423	"OK"	129.876647206878	76.9013811894259
ENST00000588713.1	271.446932038966	0.244442046867538	0.906463131933684	0.269665735159123	0.787417423610489	0.87366912191423	"OK"	248.505576566793	294.388287511138
ENST00000635990.2	21.3354889386773	-0.679550482222019	2.57907654641609	-0.263485968714782	0.792176036925203	0.875832558066011	"OK"	26.269412917824	16.4015649595306
ENST00000544405.6	1211.35072359773	0.232113907789992	0.900033278911825	0.257894805923873	0.796488093580614	0.87870621936958	"OK"	1114.11381941276	1308.5876277827
ENST00000569798.5	86.4579826449565	-0.663407062600304	2.62208306308424	-0.253007645692188	0.800262304971547	0.880975455902153	"OK"	105.993322716554	66.9226425733594
ENST00000476658.5	19.1347470192939	0.251501776742566	1.07181721971152	0.234649875106744	0.814480495359965	0.894707696187713	"OK"	17.4710994240444	20.7983946145433
ENST00000552573.6	628.375835778964	0.187869349507251	0.900956870857239	0.208522023177977	0.834821388548219	0.913141518817135	"OK"	587.519655093596	669.232016464331
ENST00000564860.1	172.852964902179	-0.320107819266048	1.5301865284591	-0.209195293065608	0.834295786727757	0.913141518817135	"OK"	191.951142674184	153.754787130174
ENST00000618828.1	826.534626582833	0.223867344577578	1.0972115867724	0.204032975295234	0.838327730329816	0.915025799274885	"OK"	762.535057224006	890.534195941661
ENST00000274606.7	104.618095228403	0.327557421100342	1.64769262096198	0.198797650079359	0.842421034270196	0.917541381275182	"OK"	92.7923188430167	116.44387161379
ENST00000257247.11	940.924609664807	0.460509812188336	2.42687376156121	0.189754333118707	0.849501642523375	0.921710308647744	"OK"	792.014753382101	1089.83446594751
ENST00000650306.1	1064.65411308966	-0.514382458651445	2.71700078387559	-0.189319952244445	0.849842058460786	0.921710308647744	"OK"	1252.46607144106	876.842154738248
ENST00000425134.2	10464.574319986	-0.197186785402632	1.14103910271717	-0.172813346127288	0.862798146189474	0.923233500479782	"OK"	11178.6092819124	9750.53935805957
ENST00000495841.1	310.392555093873	-0.550923229340904	3.04411866317074	-0.180979551160816	0.856383626772842	0.923233500479782	"OK"	368.947649883289	251.837460304457
ENST00000660013.1	889.571903547646	-0.14546040197871	0.83437917450763	-0.174333691950721	0.861603222296954	0.923233500479782	"OK"	934.379702675681	844.764104419612
ENST00000020945.4	153.164197312151	-0.207027619246049	1.23739692453178	-0.167308981573869	0.867126937475971	0.923233500479782	"OK"	164.134955477024	142.193439147279
ENST00000485369.5	27.0776309773263	-0.321784084033141	1.92792937908654	-0.166906572161685	0.867443561854298	0.923233500479782	"OK"	30.0849218644161	24.0703400902364
ENST00000529588.5	481.066758411443	0.140558442482196	0.824762952647089	0.170422837290487	0.864677613285825	0.923233500479782	"OK"	457.650666862129	504.482849960757
ENST00000543789.6	11.7233976260688	0.430731984710645	2.44918318599512	0.175867606463106	0.860397954950663	0.923233500479782	"OK"	9.98621001167206	13.4605852404656
ENST00000601488.5	76.6318241194765	-0.40850026392463	2.41305934443327	-0.169287284569692	0.865570677078212	0.923233500479782	"OK"	87.4090964490646	65.8545517898885
ENST00000620709.4	78.44600720449	0.15320980994271	0.881739268461572	0.173758632991389	0.862055155855278	0.923233500479782	"OK"	74.2845542036335	82.6074602053466
ENST00000259874.6	4605.21486956414	0.170866274982941	1.12346882452297	0.152088132089906	0.879117424537154	0.933720991278592	"OK"	4332.82278861305	4877.60695051522
ENST00000639340.1	219.46617388955	-0.202865066878221	1.49978769708336	-0.135262522337484	0.892404315548624	0.941982333079103	"OK"	234.870955769469	204.06139200963
ENST00000539477.5	365.323357979426	0.294857785949996	2.15174189272466	0.137032135195653	0.891005394485659	0.941982333079103	"OK"	328.120403396293	402.526312562559
ENST00000573994.1	1327.85844204905	-0.120888614048744	0.892048624247571	-0.135517964786629	0.892202361432849	0.941982333079103	"OK"	1383.45893412624	1272.25794997187
ENST00000379375.6	470.721880459845	-0.156807157047587	1.22033652640387	-0.128495012363247	0.897757245063701	0.9456867899747	"OK"	496.278209903021	445.165551016669
ENST00000484330.5	266.798334781577	-0.115056639169476	0.969551235023646	-0.11866999392422	0.905536809904939	0.951927015330397	"OK"	277.431441293019	256.165228270135
ENST00000449264.3	18.5408120589716	0.12770213531233	1.14177935354889	0.111844845429553	0.910946429061043	0.954279944492114	"OK"	17.7207646849121	19.3608594330311
ENST00000646097.1	623.920047783622	0.0882033992793405	0.793535414959935	0.111152442117273	0.911495463549972	0.954279944492114	"OK"	604.853393982478	642.986701584766
ENST00000567657.5	100.336075680431	0.304772680016108	2.80441346288538	0.108676086479251	0.913459409719143	0.954388344574176	"OK"	89.777199984436	110.894951376427
ENST00000418664.2	2795.55826763572	0.10045580365392	0.99960833279157	0.100495164314387	0.919951221722602	0.95701936751838	"OK"	2698.26929314715	2892.84724212429
ENST00000535644.1	144.002008552936	-0.122551520057938	1.20129853418876	-0.102015874131319	0.918744075086777	0.95701936751838	"OK"	150.114548023369	137.889469082503
ENST00000470985.3	8295.75330201272	-0.0996523753717061	1.0122031186359	-0.0984509665471125	0.92157420575844	0.95701936751838	"OK"	8582.14888939388	8009.35771463155
ENST00000472247.1	813.201995133674	0.0851254360091506	0.939205618126412	0.0906355694283051	0.927782167920643	0.959581153514697	"OK"	789.217682574512	837.186307692836
ENST00000562407.1	166.394491426902	0.23527601634877	2.5596708118273	0.0919165133507192	0.926764371246745	0.959581153514697	"OK"	152.856599597146	179.932383256657
ENST00000556682.5	154.33279490957	0.184736221967699	2.40880269752077	0.0766921351249883	0.938868461375412	0.969093602989108	"OK"	144.465164000232	164.200425818908
ENST00000409330.5	785.526996016007	0.180979729787695	2.56803034423287	0.0704741399158808	0.943816282719499	0.969198898885996	"OK"	736.321058409453	834.732933622561
ENST00000475116.1	332.905926462926	-0.0557958039613824	0.831929015995706	-0.0670679864370428	0.946527579613809	0.969198898885996	"OK"	339.342643298922	326.469209626931
ENST00000628663.1	210.431588999516	0.120600540777325	1.72722608493232	0.069823251182575	0.944334340572351	0.969198898885996	"OK"	201.641306022768	219.221871976263
ENST00000377017.5	2640.81493212533	0.0760029472251068	1.13180874366612	0.0671517583252805	0.94646088966372	0.969198898885996	"OK"	2571.27032783563	2710.35953641502
ENST00000496816.5	101.973728307236	-0.211506465651309	3.33420721310615	-0.0634353092453032	0.949419871146754	0.970223892227659	"OK"	109.435303597636	94.5121530168354
ENST00000332281.6	13.5129880678211	0.0806939706591697	1.4720755442677	0.0548164603191692	0.956284686680859	0.975296310670538	"OK"	13.1351769428192	13.890799192823
ENST00000376672.5	99.2381053937364	0.0903102499067139	2.09634286928235	0.0430799041655005	0.965637838578133	0.982881371409885	"OK"	96.1330511659237	102.343159621549
ENST00000304494.9	51.2910290135503	0.0472815958829314	1.22894505867686	0.0384733194939056	0.969310303688904	0.984665714440412	"OK"	50.4506210974661	52.1314369296344
ENST00000615754.4	729.165280727022	0.0327057294417673	1.14398170067982	0.0285893816503636	0.977192080839806	0.990710548361305	"OK"	720.90058845532	737.429972998724
ENST00000456859.2	9137.28194471072	0.0234178774266511	1.18569804605143	0.0197502876087521	0.984242574878828	0.995890416001655	"OK"	9063.1252295085	9211.43865991294
ENST00000540166.5	1134.56375131248	-0.0290121414933655	2.28484289615278	-0.0126976526667177	0.989869011216721	0.997647942542589	"OK"	1145.97122618644	1123.15627643852
ENST00000517852.5	1050.40515368437	0.0120320607844475	0.813368435767091	0.0147928789160598	0.988197420762913	0.997647942542589	"OK"	1046.02499535459	1054.78531201415
ENST00000395047.6	7496.87129012232	-0.00270171591706774	0.954158070330805	-0.00283151817406005	0.997740778384168	0.999878913046528	"OK"	7503.89093391376	7489.85164633087
ENST00000392925.6	634.615012785482	-0.00136823906388772	1.05723432117091	-0.00129416822410038	0.998967403443153	0.999878913046528	"OK"	634.915944361918	634.314081209047
ENST00000544291.1	327.338798135101	0.000306886394163251	2.02218247187163	0.00015175999121346	0.999878913046528	0.999878913046528	"OK"	327.303982799842	327.37361347036
ENST00000397990.4	1006.88737584995	0.0078563986974452	1.07284071789933	0.00732298706263533	0.994157153905357	0.999878913046528	"OK"	1004.145809235	1009.6289424649
ENST00000456328.2	0	NaN	NaN	NaN	NaN	NaN	"Low"	NaN	NaN
ENST00000450305.2	0	NaN	NaN	NaN	NaN	NaN	"Low"	NaN	NaN
ENST00000488147.1	0	NaN	NaN	NaN	NaN	NaN	"Low"	NaN	NaN
ENST00000619216.1	0	NaN	NaN	NaN	NaN	NaN	"Low"	NaN	NaN
ENST00000473358.1	0	NaN	NaN	NaN	NaN	NaN	"Low"	NaN	NaN
ENST00000469289.1	0	NaN	NaN	NaN	NaN	NaN	"Low"	NaN	NaN
ENST00000607096.1	0	NaN	NaN	NaN	NaN	NaN	"Low"	NaN	NaN
ENST00000417324.1	0	NaN	NaN	NaN	NaN	NaN	"Low"	NaN	NaN
ENST00000461467.1	0	NaN	NaN	NaN	NaN	NaN	"Low"	NaN	NaN
ENST00000606857.1	0	NaN	NaN	NaN	NaN	NaN	"Low"	NaN	NaN
ENST00000642116.1	0	NaN	NaN	NaN	NaN	NaN	"Low"	NaN	NaN
ENST00000492842.2	0	NaN	NaN	NaN	NaN	NaN	"Low"	NaN	NaN
ENST00000641515.2	0	NaN	NaN	NaN	NaN	NaN	"Low"	NaN	NaN
ENST00000335137.4	0	NaN	NaN	NaN	NaN	NaN	"Low"	NaN	NaN
ENST00000466430.5	0	NaN	NaN	NaN	NaN	NaN	"Low"	NaN	NaN
ENST00000477740.5	0	NaN	NaN	NaN	NaN	NaN	"Low"	NaN	NaN
ENST00000471248.1	0	NaN	NaN	NaN	NaN	NaN	"Low"	NaN	NaN
ENST00000610542.1	0	NaN	NaN	NaN	NaN	NaN	"Low"	NaN	NaN
ENST00000453576.2	0	NaN	NaN	NaN	NaN	NaN	"Low"	NaN	NaN
ENST00000495576.1	0	NaN	NaN	NaN	NaN	NaN	"Low"	NaN	NaN
ENST00000442987.3	0	NaN	NaN	NaN	NaN	NaN	"Low"	NaN	NaN
ENST00000494149.2	0	NaN	NaN	NaN	NaN	NaN	"Low"	NaN	NaN
ENST00000595919.1	0	NaN	NaN	NaN	NaN	NaN	"Low"	NaN	NaN
ENST00000493797.1	0	NaN	NaN	NaN	NaN	NaN	"Low"	NaN	NaN
ENST00000484859.1	0	NaN	NaN	NaN	NaN	NaN	"Low"	NaN	NaN
ENST00000490997.5	0	NaN	NaN	NaN	NaN	NaN	"Low"	NaN	NaN
ENST00000466557.6	0	NaN	NaN	NaN	NaN	NaN	"Low"	NaN	NaN
ENST00000662089.1	0	NaN	NaN	NaN	NaN	NaN	"Low"	NaN	NaN
ENST00000491962.1	0	NaN	NaN	NaN	NaN	NaN	"Low"	NaN	NaN
ENST00000655252.1	0	NaN	NaN	NaN	NaN	NaN	"Low"	NaN	NaN
ENST00000410691.1	0	NaN	NaN	NaN	NaN	NaN	"Low"	NaN	NaN
ENST00000496488.1	0	NaN	NaN	NaN	NaN	NaN	"Low"	NaN	NaN
ENST00000624431.2	0	NaN	NaN	NaN	NaN	NaN	"Low"	NaN	NaN
ENST00000623083.4	0	NaN	NaN	NaN	NaN	NaN	"Low"	NaN	NaN
ENST00000612080.1	0	NaN	NaN	NaN	NaN	NaN	"Low"	NaN	NaN
ENST00000442116.1	0	NaN	NaN	NaN	NaN	NaN	"Low"	NaN	NaN
ENST00000448958.2	0	NaN	NaN	NaN	NaN	NaN	"Low"	NaN	NaN
ENST00000441866.2	0	NaN	NaN	NaN	NaN	NaN	"Low"	NaN	NaN
ENST00000634344.2	0	NaN	NaN	NaN	NaN	NaN	"Low"	NaN	NaN
ENST00000450734.1	0	NaN	NaN	NaN	NaN	NaN	"Low"	NaN	NaN
ENST00000424587.7	0	NaN	NaN	NaN	NaN	NaN	"Low"	NaN	NaN
ENST00000669836.1	0	NaN	NaN	NaN	NaN	NaN	"Low"	NaN	NaN
ENST00000458203.2	0	NaN	NaN	NaN	NaN	NaN	"Low"	NaN	NaN
ENST00000450983.1	0	NaN	NaN	NaN	NaN	NaN	"Low"	NaN	NaN
ENST00000412666.1	0	NaN	NaN	NaN	NaN	NaN	"Low"	NaN	NaN
ENST00000635159.1	0	NaN	NaN	NaN	NaN	NaN	"Low"	NaN	NaN
ENST00000431321.2	0	NaN	NaN	NaN	NaN	NaN	"Low"	NaN	NaN
ENST00000453935.1	0	NaN	NaN	NaN	NaN	NaN	"Low"	NaN	NaN
ENST00000440163.1	0	NaN	NaN	NaN	NaN	NaN	"Low"	NaN	NaN
ENST00000455207.5	0	NaN	NaN	NaN	NaN	NaN	"Low"	NaN	NaN
ENST00000455464.7	0	NaN	NaN	NaN	NaN	NaN	"Low"	NaN	NaN
ENST00000601814.5	0	NaN	NaN	NaN	NaN	NaN	"Low"	NaN	NaN
ENST00000445840.2	0	NaN	NaN	NaN	NaN	NaN	"Low"	NaN	NaN
ENST00000431812.1	0	NaN	NaN	NaN	NaN	NaN	"Low"	NaN	NaN
ENST00000419160.4	0	NaN	NaN	NaN	NaN	NaN	"Low"	NaN	NaN
ENST00000440038.7	0	NaN	NaN	NaN	NaN	NaN	"Low"	NaN	NaN
ENST00000642074.1	0	NaN	NaN	NaN	NaN	NaN	"Low"	NaN	NaN
ENST00000423728.6	0	NaN	NaN	NaN	NaN	NaN	"Low"	NaN	NaN
ENST00000616311.5	0	NaN	NaN	NaN	NaN	NaN	"Low"	NaN	NaN
ENST00000599771.6	0	NaN	NaN	NaN	NaN	NaN	"Low"	NaN	NaN
ENST00000641845.1	0	NaN	NaN	NaN	NaN	NaN	"Low"	NaN	NaN
ENST00000641916.1	0	NaN	NaN	NaN	NaN	NaN	"Low"	NaN	NaN
ENST00000601486.5	0	NaN	NaN	NaN	NaN	NaN	"Low"	NaN	NaN
ENST00000641579.1	0	NaN	NaN	NaN	NaN	NaN	"Low"	NaN	NaN
ENST00000616947.2	0	NaN	NaN	NaN	NaN	NaN	"Low"	NaN	NaN
ENST00000432964.1	0	NaN	NaN	NaN	NaN	NaN	"Low"	NaN	NaN
ENST00000608420.1	0	NaN	NaN	NaN	NaN	NaN	"Low"	NaN	NaN
ENST00000641303.1	0	NaN	NaN	NaN	NaN	NaN	"Low"	NaN	NaN
ENST00000641063.1	0	NaN	NaN	NaN	NaN	NaN	"Low"	NaN	NaN
ENST00000641049.1	0	NaN	NaN	NaN	NaN	NaN	"Low"	NaN	NaN
ENST00000642124.1	0	NaN	NaN	NaN	NaN	NaN	"Low"	NaN	NaN
ENST00000437905.2	0	NaN	NaN	NaN	NaN	NaN	"Low"	NaN	NaN
ENST00000426406.3	0	NaN	NaN	NaN	NaN	NaN	"Low"	NaN	NaN
ENST00000432723.3	0	NaN	NaN	NaN	NaN	NaN	"Low"	NaN	NaN
ENST00000514436.1	0	NaN	NaN	NaN	NaN	NaN	"Low"	NaN	NaN
ENST00000614007.1	0	NaN	NaN	NaN	NaN	NaN	"Low"	NaN	NaN
ENST00000634833.2	0	NaN	NaN	NaN	NaN	NaN	"Low"	NaN	NaN
ENST00000417636.2	0	NaN	NaN	NaN	NaN	NaN	"Low"	NaN	NaN
ENST00000419394.2	0	NaN	NaN	NaN	NaN	NaN	"Low"	NaN	NaN
ENST00000440196.3	0	NaN	NaN	NaN	NaN	NaN	"Low"	NaN	NaN
ENST00000641296.1	0	NaN	NaN	NaN	NaN	NaN	"Low"	NaN	NaN
ENST00000357876.6	0	NaN	NaN	NaN	NaN	NaN	"Low"	NaN	NaN
ENST00000635509.2	0	NaN	NaN	NaN	NaN	NaN	"Low"	NaN	NaN
ENST00000634337.2	0	NaN	NaN	NaN	NaN	NaN	"Low"	NaN	NaN
ENST00000648019.1	0	NaN	NaN	NaN	NaN	NaN	"Low"	NaN	NaN
ENST00000440200.5	0	NaN	NaN	NaN	NaN	NaN	"Low"	NaN	NaN
ENST00000452176.2	0	NaN	NaN	NaN	NaN	NaN	"Low"	NaN	NaN
ENST00000441245.5	0	NaN	NaN	NaN	NaN	NaN	"Low"	NaN	NaN
ENST00000414688.6	0	NaN	NaN	NaN	NaN	NaN	"Low"	NaN	NaN
ENST00000636676.1	0	NaN	NaN	NaN	NaN	NaN	"Low"	NaN	NaN
ENST00000447954.2	0	NaN	NaN	NaN	NaN	NaN	"Low"	NaN	NaN
ENST00000423796.1	0	NaN	NaN	NaN	NaN	NaN	"Low"	NaN	NaN
ENST00000450696.1	0	NaN	NaN	NaN	NaN	NaN	"Low"	NaN	NaN
ENST00000416931.1	0	NaN	NaN	NaN	NaN	NaN	"Low"	NaN	NaN
ENST00000457540.1	0	NaN	NaN	NaN	NaN	NaN	"Low"	NaN	NaN
ENST00000414273.1	0	NaN	NaN	NaN	NaN	NaN	"Low"	NaN	NaN
ENST00000621981.1	0	NaN	NaN	NaN	NaN	NaN	"Low"	NaN	NaN
ENST00000427426.1	0	NaN	NaN	NaN	NaN	NaN	"Low"	NaN	NaN
ENST00000467115.1	0	NaN	NaN	NaN	NaN	NaN	"Low"	NaN	NaN
ENST00000514057.1	0	NaN	NaN	NaN	NaN	NaN	"Low"	NaN	NaN
ENST00000416718.2	0	NaN	NaN	NaN	NaN	NaN	"Low"	NaN	NaN
ENST00000438434.2	0	NaN	NaN	NaN	NaN	NaN	"Low"	NaN	NaN
ENST00000332831.4	0	NaN	NaN	NaN	NaN	NaN	"Low"	NaN	NaN
ENST00000440782.3	0	NaN	NaN	NaN	NaN	NaN	"Low"	NaN	NaN
ENST00000506640.2	0	NaN	NaN	NaN	NaN	NaN	"Low"	NaN	NaN
ENST00000428504.2	0	NaN	NaN	NaN	NaN	NaN	"Low"	NaN	NaN
ENST00000411249.1	0	NaN	NaN	NaN	NaN	NaN	"Low"	NaN	NaN
ENST00000422528.1	0	NaN	NaN	NaN	NaN	NaN	"Low"	NaN	NaN
ENST00000655765.1	0	NaN	NaN	NaN	NaN	NaN	"Low"	NaN	NaN
ENST00000412115.2	0	NaN	NaN	NaN	NaN	NaN	"Low"	NaN	NaN
ENST00000670700.1	0	NaN	NaN	NaN	NaN	NaN	"Low"	NaN	NaN
ENST00000429505.6	0	NaN	NaN	NaN	NaN	NaN	"Low"	NaN	NaN
ENST00000657896.1	0	NaN	NaN	NaN	NaN	NaN	"Low"	NaN	NaN
ENST00000434264.6	0	NaN	NaN	NaN	NaN	NaN	"Low"	NaN	NaN
ENST00000457084.1	0	NaN	NaN	NaN	NaN	NaN	"Low"	NaN	NaN
ENST00000658648.1	0	NaN	NaN	NaN	NaN	NaN	"Low"	NaN	NaN
ENST00000656571.1	0	NaN	NaN	NaN	NaN	NaN	"Low"	NaN	NaN
ENST00000665867.1	0	NaN	NaN	NaN	NaN	NaN	"Low"	NaN	NaN
ENST00000669749.1	0	NaN	NaN	NaN	NaN	NaN	"Low"	NaN	NaN
ENST00000666217.1	0	NaN	NaN	NaN	NaN	NaN	"Low"	NaN	NaN
ENST00000665719.1	0	NaN	NaN	NaN	NaN	NaN	"Low"	NaN	NaN
ENST00000651411.1	0	NaN	NaN	NaN	NaN	NaN	"Low"	NaN	NaN
ENST00000589899.5	0	NaN	NaN	NaN	NaN	NaN	"Low"	NaN	NaN
ENST00000609830.1	0	NaN	NaN	NaN	NaN	NaN	"Low"	NaN	NaN
ENST00000443772.2	0	NaN	NaN	NaN	NaN	NaN	"Low"	NaN	NaN
ENST00000585826.1	0	NaN	NaN	NaN	NaN	NaN	"Low"	NaN	NaN
ENST00000592547.1	0	NaN	NaN	NaN	NaN	NaN	"Low"	NaN	NaN
ENST00000586928.5	0	NaN	NaN	NaN	NaN	NaN	"Low"	NaN	NaN
ENST00000585745.5	0	NaN	NaN	NaN	NaN	NaN	"Low"	NaN	NaN
ENST00000585768.5	0	NaN	NaN	NaN	NaN	NaN	"Low"	NaN	NaN
ENST00000590848.5	0	NaN	NaN	NaN	NaN	NaN	"Low"	NaN	NaN
ENST00000591440.5	0	NaN	NaN	NaN	NaN	NaN	"Low"	NaN	NaN
ENST00000587530.5	0	NaN	NaN	NaN	NaN	NaN	"Low"	NaN	NaN
ENST00000593022.5	0	NaN	NaN	NaN	NaN	NaN	"Low"	NaN	NaN
ENST00000589531.5	0	NaN	NaN	NaN	NaN	NaN	"Low"	NaN	NaN
ENST00000588951.5	0	NaN	NaN	NaN	NaN	NaN	"Low"	NaN	NaN
ENST00000586288.1	0	NaN	NaN	NaN	NaN	NaN	"Low"	NaN	NaN
ENST00000591702.1	0	NaN	NaN	NaN	NaN	NaN	"Low"	NaN	NaN
ENST00000655384.1	0	NaN	NaN	NaN	NaN	NaN	"Low"	NaN	NaN
ENST00000667728.1	0	NaN	NaN	NaN	NaN	NaN	"Low"	NaN	NaN
ENST00000644482.1	0	NaN	NaN	NaN	NaN	NaN	"Low"	NaN	NaN
ENST00000447500.4	0	NaN	NaN	NaN	NaN	NaN	"Low"	NaN	NaN
ENST00000590817.3	0	NaN	NaN	NaN	NaN	NaN	"Low"	NaN	NaN
ENST00000326734.2	0	NaN	NaN	NaN	NaN	NaN	"Low"	NaN	NaN
ENST00000624927.3	0	NaN	NaN	NaN	NaN	NaN	"Low"	NaN	NaN
ENST00000623808.3	0	NaN	NaN	NaN	NaN	NaN	"Low"	NaN	NaN
ENST00000445118.7	0.305018171176063	-0.0343937148723516	3.63872744882689	-0.00945212724944264	0.992458405898835	NaN	"Low"	0.308653801327559	0.301382541024567
ENST00000669922.1	0	NaN	NaN	NaN	NaN	NaN	"Low"	NaN	NaN
ENST00000670780.1	0	NaN	NaN	NaN	NaN	NaN	"Low"	NaN	NaN
ENST00000667414.1	0	NaN	NaN	NaN	NaN	NaN	"Low"	NaN	NaN
ENST00000666741.1	0	NaN	NaN	NaN	NaN	NaN	"Low"	NaN	NaN
ENST00000623070.4	0	NaN	NaN	NaN	NaN	NaN	"Low"	NaN	NaN
ENST00000659124.1	0	NaN	NaN	NaN	NaN	NaN	"Low"	NaN	NaN
ENST00000658846.1	0	NaN	NaN	NaN	NaN	NaN	"Low"	NaN	NaN
ENST00000608189.5	0	NaN	NaN	NaN	NaN	NaN	"Low"	NaN	NaN
ENST00000448975.6	0	NaN	NaN	NaN	NaN	NaN	"Low"	NaN	NaN
ENST00000449005.6	0	NaN	NaN	NaN	NaN	NaN	"Low"	NaN	NaN
ENST00000441765.6	0	NaN	NaN	NaN	NaN	NaN	"Low"	NaN	NaN
ENST00000609139.6	0	NaN	NaN	NaN	NaN	NaN	"Low"	NaN	NaN
ENST00000609009.6	0	NaN	NaN	NaN	NaN	NaN	"Low"	NaN	NaN
ENST00000657837.1	0	NaN	NaN	NaN	NaN	NaN	"Low"	NaN	NaN
ENST00000610067.6	0	NaN	NaN	NaN	NaN	NaN	"Low"	NaN	NaN
ENST00000416570.5	0	NaN	NaN	NaN	NaN	NaN	"Low"	NaN	NaN
ENST00000661237.1	0	NaN	NaN	NaN	NaN	NaN	"Low"	NaN	NaN
ENST00000668541.1	0	NaN	NaN	NaN	NaN	NaN	"Low"	NaN	NaN
ENST00000657175.1	0	NaN	NaN	NaN	NaN	NaN	"Low"	NaN	NaN
ENST00000660797.1	0	NaN	NaN	NaN	NaN	NaN	"Low"	NaN	NaN
ENST00000622921.1	0	NaN	NaN	NaN	NaN	NaN	"Low"	NaN	NaN
ENST00000670824.1	0	NaN	NaN	NaN	NaN	NaN	"Low"	NaN	NaN
ENST00000415295.1	0	NaN	NaN	NaN	NaN	NaN	"Low"	NaN	NaN
ENST00000425657.1	0	NaN	NaN	NaN	NaN	NaN	"Low"	NaN	NaN
ENST00000671208.1	0	NaN	NaN	NaN	NaN	NaN	"Low"	NaN	NaN
ENST00000661463.1	0	NaN	NaN	NaN	NaN	NaN	"Low"	NaN	NaN
ENST00000473798.1	0	NaN	NaN	NaN	NaN	NaN	"Low"	NaN	NaN
ENST00000446136.1	0	NaN	NaN	NaN	NaN	NaN	"Low"	NaN	NaN
ENST00000432963.1	0	NaN	NaN	NaN	NaN	NaN	"Low"	NaN	NaN
ENST00000427857.1	0	NaN	NaN	NaN	NaN	NaN	"Low"	NaN	NaN
ENST00000415481.1	0	NaN	NaN	NaN	NaN	NaN	"Low"	NaN	NaN
ENST00000635557.1	0	NaN	NaN	NaN	NaN	NaN	"Low"	NaN	NaN
ENST00000607769.1	0	NaN	NaN	NaN	NaN	NaN	"Low"	NaN	NaN
ENST00000448179.1	0	NaN	NaN	NaN	NaN	NaN	"Low"	NaN	NaN
ENST00000398216.2	0	NaN	NaN	NaN	NaN	NaN	"Low"	NaN	NaN
ENST00000609207.1	0	NaN	NaN	NaN	NaN	NaN	"Low"	NaN	NaN
ENST00000417705.1	0	NaN	NaN	NaN	NaN	NaN	"Low"	NaN	NaN
ENST00000432961.1	0	NaN	NaN	NaN	NaN	NaN	"Low"	NaN	NaN
ENST00000420190.6	0	NaN	NaN	NaN	NaN	NaN	"Low"	NaN	NaN
ENST00000437963.5	0	NaN	NaN	NaN	NaN	NaN	"Low"	NaN	NaN
ENST00000342066.8	0	NaN	NaN	NaN	NaN	NaN	"Low"	NaN	NaN
ENST00000618181.4	0	NaN	NaN	NaN	NaN	NaN	"Low"	NaN	NaN
ENST00000622503.4	0	NaN	NaN	NaN	NaN	NaN	"Low"	NaN	NaN
ENST00000618323.4	0	NaN	NaN	NaN	NaN	NaN	"Low"	NaN	NaN
ENST00000616016.4	0	NaN	NaN	NaN	NaN	NaN	"Low"	NaN	NaN
ENST00000618779.4	0	NaN	NaN	NaN	NaN	NaN	"Low"	NaN	NaN
ENST00000616125.4	0	NaN	NaN	NaN	NaN	NaN	"Low"	NaN	NaN
ENST00000620200.4	0	NaN	NaN	NaN	NaN	NaN	"Low"	NaN	NaN
ENST00000617307.4	0	NaN	NaN	NaN	NaN	NaN	"Low"	NaN	NaN
ENST00000341065.8	0	NaN	NaN	NaN	NaN	NaN	"Low"	NaN	NaN
ENST00000455979.1	0	NaN	NaN	NaN	NaN	NaN	"Low"	NaN	NaN
ENST00000478729.1	0	NaN	NaN	NaN	NaN	NaN	"Low"	NaN	NaN
ENST00000474461.1	0	NaN	NaN	NaN	NaN	NaN	"Low"	NaN	NaN
ENST00000466827.1	0	NaN	NaN	NaN	NaN	NaN	"Low"	NaN	NaN
ENST00000464948.1	0	NaN	NaN	NaN	NaN	NaN	"Low"	NaN	NaN
ENST00000327044.7	0	NaN	NaN	NaN	NaN	NaN	"Low"	NaN	NaN
ENST00000483767.5	0	NaN	NaN	NaN	NaN	NaN	"Low"	NaN	NaN
ENST00000477976.5	0	NaN	NaN	NaN	NaN	NaN	"Low"	NaN	NaN
ENST00000496938.1	0	NaN	NaN	NaN	NaN	NaN	"Low"	NaN	NaN
ENST00000487214.1	0	NaN	NaN	NaN	NaN	NaN	"Low"	NaN	NaN
ENST00000469563.1	0	NaN	NaN	NaN	NaN	NaN	"Low"	NaN	NaN
ENST00000338591.8	0	NaN	NaN	NaN	NaN	NaN	"Low"	NaN	NaN
ENST00000622660.1	0	NaN	NaN	NaN	NaN	NaN	"Low"	NaN	NaN
ENST00000463212.1	0	NaN	NaN	NaN	NaN	NaN	"Low"	NaN	NaN
ENST00000466300.1	0	NaN	NaN	NaN	NaN	NaN	"Low"	NaN	NaN
ENST00000481067.1	0	NaN	NaN	NaN	NaN	NaN	"Low"	NaN	NaN
ENST00000379410.8	0	NaN	NaN	NaN	NaN	NaN	"Low"	NaN	NaN
ENST00000379409.6	0	NaN	NaN	NaN	NaN	NaN	"Low"	NaN	NaN
ENST00000379407.7	0	NaN	NaN	NaN	NaN	NaN	"Low"	NaN	NaN
ENST00000480267.1	0	NaN	NaN	NaN	NaN	NaN	"Low"	NaN	NaN
ENST00000491024.1	0	NaN	NaN	NaN	NaN	NaN	"Low"	NaN	NaN
ENST00000341290.6	0	NaN	NaN	NaN	NaN	NaN	"Low"	NaN	NaN
ENST00000479361.1	0	NaN	NaN	NaN	NaN	NaN	"Low"	NaN	NaN
ENST00000433179.3	0	NaN	NaN	NaN	NaN	NaN	"Low"	NaN	NaN
ENST00000606034.1	0	NaN	NaN	NaN	NaN	NaN	"Low"	NaN	NaN
ENST00000428771.6	0	NaN	NaN	NaN	NaN	NaN	"Low"	NaN	NaN
ENST00000304952.10	0	NaN	NaN	NaN	NaN	NaN	"Low"	NaN	NaN
ENST00000481869.1	0	NaN	NaN	NaN	NaN	NaN	"Low"	NaN	NaN
ENST00000484667.2	0	NaN	NaN	NaN	NaN	NaN	"Low"	NaN	NaN
ENST00000624697.4	0	NaN	NaN	NaN	NaN	NaN	"Low"	NaN	NaN
ENST00000624652.1	0	NaN	NaN	NaN	NaN	NaN	"Low"	NaN	NaN
ENST00000649529.1	0	NaN	NaN	NaN	NaN	NaN	"Low"	NaN	NaN
ENST00000423619.2	0	NaN	NaN	NaN	NaN	NaN	"Low"	NaN	NaN
ENST00000458555.1	0	NaN	NaN	NaN	NaN	NaN	"Low"	NaN	NaN
ENST00000379370.7	0	NaN	NaN	NaN	NaN	NaN	"Low"	NaN	NaN
ENST00000620552.4	0	NaN	NaN	NaN	NaN	NaN	"Low"	NaN	NaN
ENST00000652369.1	0	NaN	NaN	NaN	NaN	NaN	"Low"	NaN	NaN
ENST00000651234.1	0	NaN	NaN	NaN	NaN	NaN	"Low"	NaN	NaN
ENST00000469403.1	0	NaN	NaN	NaN	NaN	NaN	"Low"	NaN	NaN
ENST00000479707.1	0	NaN	NaN	NaN	NaN	NaN	"Low"	NaN	NaN
ENST00000466223.1	0	NaN	NaN	NaN	NaN	NaN	"Low"	NaN	NaN
ENST00000478677.1	0	NaN	NaN	NaN	NaN	NaN	"Low"	NaN	NaN
ENST00000492947.1	0	NaN	NaN	NaN	NaN	NaN	"Low"	NaN	NaN
ENST00000461111.1	0	NaN	NaN	NaN	NaN	NaN	"Low"	NaN	NaN
ENST00000418300.1	0	NaN	NaN	NaN	NaN	NaN	"Low"	NaN	NaN
ENST00000394517.7	0	NaN	NaN	NaN	NaN	NaN	"Low"	NaN	NaN
ENST00000427998.5	0	NaN	NaN	NaN	NaN	NaN	"Low"	NaN	NaN
ENST00000456409.5	0	NaN	NaN	NaN	NaN	NaN	"Low"	NaN	NaN
ENST00000412397.2	0	NaN	NaN	NaN	NaN	NaN	"Low"	NaN	NaN
ENST00000433695.1	0	NaN	NaN	NaN	NaN	NaN	"Low"	NaN	NaN
ENST00000451054.1	0	NaN	NaN	NaN	NaN	NaN	"Low"	NaN	NaN
ENST00000442292.2	0	NaN	NaN	NaN	NaN	NaN	"Low"	NaN	NaN
ENST00000453464.3	0	NaN	NaN	NaN	NaN	NaN	"Low"	NaN	NaN
ENST00000379339.5	0	NaN	NaN	NaN	NaN	NaN	"Low"	NaN	NaN
ENST00000465822.5	0	NaN	NaN	NaN	NaN	NaN	"Low"	NaN	NaN
ENST00000379325.7	0	NaN	NaN	NaN	NaN	NaN	"Low"	NaN	NaN
ENST00000421241.6	0	NaN	NaN	NaN	NaN	NaN	"Low"	NaN	NaN
ENST00000487177.5	0	NaN	NaN	NaN	NaN	NaN	"Low"	NaN	NaN
ENST00000477196.5	0	NaN	NaN	NaN	NaN	NaN	"Low"	NaN	NaN
ENST00000467751.5	0	NaN	NaN	NaN	NaN	NaN	"Low"	NaN	NaN
ENST00000464905.1	0	NaN	NaN	NaN	NaN	NaN	"Low"	NaN	NaN
ENST00000379320.5	0	NaN	NaN	NaN	NaN	NaN	"Low"	NaN	NaN
ENST00000379319.5	0	NaN	NaN	NaN	NaN	NaN	"Low"	NaN	NaN
ENST00000434641.5	0	NaN	NaN	NaN	NaN	NaN	"Low"	NaN	NaN
ENST00000482816.5	0	NaN	NaN	NaN	NaN	NaN	"Low"	NaN	NaN
ENST00000462097.5	0	NaN	NaN	NaN	NaN	NaN	"Low"	NaN	NaN
ENST00000473600.1	0	NaN	NaN	NaN	NaN	NaN	"Low"	NaN	NaN
ENST00000475119.5	0	NaN	NaN	NaN	NaN	NaN	"Low"	NaN	NaN
ENST00000442117.5	0	NaN	NaN	NaN	NaN	NaN	"Low"	NaN	NaN
ENST00000427787.5	0	NaN	NaN	NaN	NaN	NaN	"Low"	NaN	NaN
ENST00000472741.5	0	NaN	NaN	NaN	NaN	NaN	"Low"	NaN	NaN
ENST00000480643.1	0	NaN	NaN	NaN	NaN	NaN	"Low"	NaN	NaN
ENST00000648183.1	0	NaN	NaN	NaN	NaN	NaN	"Low"	NaN	NaN
ENST00000416774.1	0	NaN	NaN	NaN	NaN	NaN	"Low"	NaN	NaN
ENST00000384997.3	0	NaN	NaN	NaN	NaN	NaN	"Low"	NaN	NaN
ENST00000384875.3	0	NaN	NaN	NaN	NaN	NaN	"Low"	NaN	NaN
ENST00000362106.1	0	NaN	NaN	NaN	NaN	NaN	"Low"	NaN	NaN
ENST00000606993.1	0	NaN	NaN	NaN	NaN	NaN	"Low"	NaN	NaN
ENST00000379317.1	0	NaN	NaN	NaN	NaN	NaN	"Low"	NaN	NaN
ENST00000506177.1	0	NaN	NaN	NaN	NaN	NaN	"Low"	NaN	NaN
ENST00000379290.5	0	NaN	NaN	NaN	NaN	NaN	"Low"	NaN	NaN
ENST00000379289.5	0	NaN	NaN	NaN	NaN	NaN	"Low"	NaN	NaN
ENST00000379288.3	0	NaN	NaN	NaN	NaN	NaN	"Low"	NaN	NaN
ENST00000460998.1	0	NaN	NaN	NaN	NaN	NaN	"Low"	NaN	NaN
ENST00000514695.1	0	NaN	NaN	NaN	NaN	NaN	"Low"	NaN	NaN
ENST00000486379.1	0	NaN	NaN	NaN	NaN	NaN	"Low"	NaN	NaN
ENST00000328596.10	0	NaN	NaN	NaN	NaN	NaN	"Low"	NaN	NaN
ENST00000379268.7	0	NaN	NaN	NaN	NaN	NaN	"Low"	NaN	NaN
ENST00000486728.5	0	NaN	NaN	NaN	NaN	NaN	"Low"	NaN	NaN
ENST00000379265.5	0	NaN	NaN	NaN	NaN	NaN	"Low"	NaN	NaN
ENST00000497869.5	0	NaN	NaN	NaN	NaN	NaN	"Low"	NaN	NaN
ENST00000379236.4	0	NaN	NaN	NaN	NaN	NaN	"Low"	NaN	NaN
ENST00000453580.1	0	NaN	NaN	NaN	NaN	NaN	"Low"	NaN	NaN
ENST00000360001.11	0	NaN	NaN	NaN	NaN	NaN	"Low"	NaN	NaN
ENST00000660930.1	0	NaN	NaN	NaN	NaN	NaN	"Low"	NaN	NaN
ENST00000465727.5	0	NaN	NaN	NaN	NaN	NaN	"Low"	NaN	NaN
ENST00000263741.12	0	NaN	NaN	NaN	NaN	NaN	"Low"	NaN	NaN
ENST00000494748.1	0	NaN	NaN	NaN	NaN	NaN	"Low"	NaN	NaN
ENST00000478938.1	0	NaN	NaN	NaN	NaN	NaN	"Low"	NaN	NaN
ENST00000655486.1	0	NaN	NaN	NaN	NaN	NaN	"Low"	NaN	NaN
ENST00000403997.2	0	NaN	NaN	NaN	NaN	NaN	"Low"	NaN	NaN
ENST00000459994.2	0	NaN	NaN	NaN	NaN	NaN	"Low"	NaN	NaN
ENST00000379198.5	0	NaN	NaN	NaN	NaN	NaN	"Low"	NaN	NaN
ENST00000462849.1	0	NaN	NaN	NaN	NaN	NaN	"Low"	NaN	NaN
ENST00000478606.1	0	NaN	NaN	NaN	NaN	NaN	"Low"	NaN	NaN
ENST00000330388.2	0	NaN	NaN	NaN	NaN	NaN	"Low"	NaN	NaN
ENST00000468365.1	0	NaN	NaN	NaN	NaN	NaN	"Low"	NaN	NaN
ENST00000486627.1	0	NaN	NaN	NaN	NaN	NaN	"Low"	NaN	NaN
ENST00000565563.1	0	NaN	NaN	NaN	NaN	NaN	"Low"	NaN	NaN
ENST00000450390.6	0	NaN	NaN	NaN	NaN	NaN	"Low"	NaN	NaN
ENST00000347370.6	0	NaN	NaN	NaN	NaN	NaN	"Low"	NaN	NaN
ENST00000349431.10	0	NaN	NaN	NaN	NaN	NaN	"Low"	NaN	NaN
ENST00000400929.6	0	NaN	NaN	NaN	NaN	NaN	"Low"	NaN	NaN
ENST00000464036.5	0	NaN	NaN	NaN	NaN	NaN	"Low"	NaN	NaN
ENST00000360466.6	0	NaN	NaN	NaN	NaN	NaN	"Low"	NaN	NaN
ENST00000400930.8	0	NaN	NaN	NaN	NaN	NaN	"Low"	NaN	NaN
ENST00000467339.1	0	NaN	NaN	NaN	NaN	NaN	"Low"	NaN	NaN
ENST00000473215.5	0	NaN	NaN	NaN	NaN	NaN	"Low"	NaN	NaN
ENST00000435198.5	0	NaN	NaN	NaN	NaN	NaN	"Low"	NaN	NaN
ENST00000509720.5	0	NaN	NaN	NaN	NaN	NaN	"Low"	NaN	NaN
ENST00000491779.5	0	NaN	NaN	NaN	NaN	NaN	"Low"	NaN	NaN
ENST00000466752.5	0	NaN	NaN	NaN	NaN	NaN	"Low"	NaN	NaN
ENST00000503294.5	0	NaN	NaN	NaN	NaN	NaN	"Low"	NaN	NaN
ENST00000477894.5	0	NaN	NaN	NaN	NaN	NaN	"Low"	NaN	NaN
ENST00000471154.1	0	NaN	NaN	NaN	NaN	NaN	"Low"	NaN	NaN
ENST00000422076.5	0	NaN	NaN	NaN	NaN	NaN	"Low"	NaN	NaN
ENST00000502382.1	0	NaN	NaN	NaN	NaN	NaN	"Low"	NaN	NaN
ENST00000461142.3	0	NaN	NaN	NaN	NaN	NaN	"Low"	NaN	NaN
ENST00000488418.2	0	NaN	NaN	NaN	NaN	NaN	"Low"	NaN	NaN
ENST00000434139.1	0	NaN	NaN	NaN	NaN	NaN	"Low"	NaN	NaN
ENST00000453732.1	0	NaN	NaN	NaN	NaN	NaN	"Low"	NaN	NaN
ENST00000379116.10	0	NaN	NaN	NaN	NaN	NaN	"Low"	NaN	NaN
ENST00000379101.8	0	NaN	NaN	NaN	NaN	NaN	"Low"	NaN	NaN
ENST00000338555.6	0	NaN	NaN	NaN	NaN	NaN	"Low"	NaN	NaN
ENST00000400928.7	0	NaN	NaN	NaN	NaN	NaN	"Low"	NaN	NaN
ENST00000470022.1	0	NaN	NaN	NaN	NaN	NaN	"Low"	NaN	NaN
ENST00000325425.12	0	NaN	NaN	NaN	NaN	NaN	"Low"	NaN	NaN
ENST00000467651.2	0	NaN	NaN	NaN	NaN	NaN	"Low"	NaN	NaN
ENST00000379099.3	0	NaN	NaN	NaN	NaN	NaN	"Low"	NaN	NaN
ENST00000492936.5	0	NaN	NaN	NaN	NaN	NaN	"Low"	NaN	NaN
ENST00000354700.10	0	NaN	NaN	NaN	NaN	NaN	"Low"	NaN	NaN
ENST00000467278.5	0	NaN	NaN	NaN	NaN	NaN	"Low"	NaN	NaN
ENST00000353662.4	0	NaN	NaN	NaN	NaN	NaN	"Low"	NaN	NaN
ENST00000470659.1	0	NaN	NaN	NaN	NaN	NaN	"Low"	NaN	NaN
ENST00000379037.6	0	NaN	NaN	NaN	NaN	NaN	"Low"	NaN	NaN
ENST00000476572.1	0	NaN	NaN	NaN	NaN	NaN	"Low"	NaN	NaN
ENST00000493992.1	0	NaN	NaN	NaN	NaN	NaN	"Low"	NaN	NaN
ENST00000472541.5	0	NaN	NaN	NaN	NaN	NaN	"Low"	NaN	NaN
ENST00000354980.7	0	NaN	NaN	NaN	NaN	NaN	"Low"	NaN	NaN
ENST00000478065.5	0	NaN	NaN	NaN	NaN	NaN	"Low"	NaN	NaN
ENST00000479108.5	0	NaN	NaN	NaN	NaN	NaN	"Low"	NaN	NaN
ENST00000438966.1	0	NaN	NaN	NaN	NaN	NaN	"Low"	NaN	NaN
ENST00000613751.1	0	NaN	NaN	NaN	NaN	NaN	"Low"	NaN	NaN
ENST00000379031.10	0	NaN	NaN	NaN	NaN	NaN	"Low"	NaN	NaN
ENST00000470520.5	0	NaN	NaN	NaN	NaN	NaN	"Low"	NaN	NaN
ENST00000463758.1	0	NaN	NaN	NaN	NaN	NaN	"Low"	NaN	NaN
ENST00000467712.1	0	NaN	NaN	NaN	NaN	NaN	"Low"	NaN	NaN
ENST00000493657.1	0	NaN	NaN	NaN	NaN	NaN	"Low"	NaN	NaN
ENST00000470030.6	0	NaN	NaN	NaN	NaN	NaN	"Low"	NaN	NaN
ENST00000540437.5	0	NaN	NaN	NaN	NaN	NaN	"Low"	NaN	NaN
ENST00000545578.5	0	NaN	NaN	NaN	NaN	NaN	"Low"	NaN	NaN
ENST00000620829.4	0	NaN	NaN	NaN	NaN	NaN	"Low"	NaN	NaN
ENST00000618806.4	0	NaN	NaN	NaN	NaN	NaN	"Low"	NaN	NaN
ENST00000435064.5	0	NaN	NaN	NaN	NaN	NaN	"Low"	NaN	NaN
ENST00000497304.6	0	NaN	NaN	NaN	NaN	NaN	"Low"	NaN	NaN
ENST00000323275.10	0	NaN	NaN	NaN	NaN	NaN	"Low"	NaN	NaN
ENST00000411962.5	0	NaN	NaN	NaN	NaN	NaN	"Low"	NaN	NaN
ENST00000462432.5	0	NaN	NaN	NaN	NaN	NaN	"Low"	NaN	NaN
ENST00000478641.5	0	NaN	NaN	NaN	NaN	NaN	"Low"	NaN	NaN
ENST00000421495.6	0	NaN	NaN	NaN	NaN	NaN	"Low"	NaN	NaN
ENST00000458452.7	0	NaN	NaN	NaN	NaN	NaN	"Low"	NaN	NaN
ENST00000419704.5	0	NaN	NaN	NaN	NaN	NaN	"Low"	NaN	NaN
ENST00000532772.5	0	NaN	NaN	NaN	NaN	NaN	"Low"	NaN	NaN
ENST00000450926.6	0	NaN	NaN	NaN	NaN	NaN	"Low"	NaN	NaN
ENST00000527098.5	0	NaN	NaN	NaN	NaN	NaN	"Low"	NaN	NaN
ENST00000485710.5	0	NaN	NaN	NaN	NaN	NaN	"Low"	NaN	NaN
ENST00000461514.6	0	NaN	NaN	NaN	NaN	NaN	"Low"	NaN	NaN
ENST00000525164.5	0	NaN	NaN	NaN	NaN	NaN	"Low"	NaN	NaN
ENST00000528879.5	0	NaN	NaN	NaN	NaN	NaN	"Low"	NaN	NaN
ENST00000525769.5	0	NaN	NaN	NaN	NaN	NaN	"Low"	NaN	NaN
ENST00000531377.5	0	NaN	NaN	NaN	NaN	NaN	"Low"	NaN	NaN
ENST00000527383.5	0	NaN	NaN	NaN	NaN	NaN	"Low"	NaN	NaN
ENST00000531292.5	0	NaN	NaN	NaN	NaN	NaN	"Low"	NaN	NaN
ENST00000467408.6	0	NaN	NaN	NaN	NaN	NaN	"Low"	NaN	NaN
ENST00000434694.6	0	NaN	NaN	NaN	NaN	NaN	"Low"	NaN	NaN
ENST00000531020.1	0	NaN	NaN	NaN	NaN	NaN	"Low"	NaN	NaN
ENST00000533916.5	0	NaN	NaN	NaN	NaN	NaN	"Low"	NaN	NaN
ENST00000488042.6	0	NaN	NaN	NaN	NaN	NaN	"Low"	NaN	NaN
ENST00000526797.5	0	NaN	NaN	NaN	NaN	NaN	"Low"	NaN	NaN
ENST00000526332.5	0	NaN	NaN	NaN	NaN	NaN	"Low"	NaN	NaN
ENST00000430786.5	0	NaN	NaN	NaN	NaN	NaN	"Low"	NaN	NaN
ENST00000527719.5	0	NaN	NaN	NaN	NaN	NaN	"Low"	NaN	NaN
ENST00000530031.5	0	NaN	NaN	NaN	NaN	NaN	"Low"	NaN	NaN
ENST00000526113.1	0	NaN	NaN	NaN	NaN	NaN	"Low"	NaN	NaN
ENST00000526904.5	0	NaN	NaN	NaN	NaN	NaN	"Low"	NaN	NaN
ENST00000525603.1	0	NaN	NaN	NaN	NaN	NaN	"Low"	NaN	NaN
ENST00000429572.5	0	NaN	NaN	NaN	NaN	NaN	"Low"	NaN	NaN
ENST00000498173.2	0	NaN	NaN	NaN	NaN	NaN	"Low"	NaN	NaN
ENST00000496353.1	0	NaN	NaN	NaN	NaN	NaN	"Low"	NaN	NaN
ENST00000493534.6	0	NaN	NaN	NaN	NaN	NaN	"Low"	NaN	NaN
ENST00000534345.5	0	NaN	NaN	NaN	NaN	NaN	"Low"	NaN	NaN
ENST00000532952.5	0	NaN	NaN	NaN	NaN	NaN	"Low"	NaN	NaN
ENST00000490853.5	0	NaN	NaN	NaN	NaN	NaN	"Low"	NaN	NaN
ENST00000531019.5	0	NaN	NaN	NaN	NaN	NaN	"Low"	NaN	NaN
ENST00000498476.6	0	NaN	NaN	NaN	NaN	NaN	"Low"	NaN	NaN
ENST00000470679.3	0	NaN	NaN	NaN	NaN	NaN	"Low"	NaN	NaN
ENST00000525285.1	0	NaN	NaN	NaN	NaN	NaN	"Low"	NaN	NaN
ENST00000530233.1	0	NaN	NaN	NaN	NaN	NaN	"Low"	NaN	NaN
ENST00000620702.1	0	NaN	NaN	NaN	NaN	NaN	"Low"	NaN	NaN
ENST00000444968.1	0	NaN	NaN	NaN	NaN	NaN	"Low"	NaN	NaN
ENST00000464957.1	0	NaN	NaN	NaN	NaN	NaN	"Low"	NaN	NaN
ENST00000343938.9	0	NaN	NaN	NaN	NaN	NaN	"Low"	NaN	NaN
ENST00000488011.1	0	NaN	NaN	NaN	NaN	NaN	"Low"	NaN	NaN
ENST00000339381.6	0	NaN	NaN	NaN	NaN	NaN	"Low"	NaN	NaN
ENST00000378891.9	0	NaN	NaN	NaN	NaN	NaN	"Low"	NaN	NaN
ENST00000378888.10	0	NaN	NaN	NaN	NaN	NaN	"Low"	NaN	NaN
ENST00000610709.2	0	NaN	NaN	NaN	NaN	NaN	"Low"	NaN	NaN
ENST00000632445.1	0	NaN	NaN	NaN	NaN	NaN	"Low"	NaN	NaN
ENST00000631679.1	0	NaN	NaN	NaN	NaN	NaN	"Low"	NaN	NaN
ENST00000634054.1	0	NaN	NaN	NaN	NaN	NaN	"Low"	NaN	NaN
ENST00000633096.1	0	NaN	NaN	NaN	NaN	NaN	"Low"	NaN	NaN
ENST00000472445.1	0	NaN	NaN	NaN	NaN	NaN	"Low"	NaN	NaN
ENST00000616525.1	0	NaN	NaN	NaN	NaN	NaN	"Low"	NaN	NaN
ENST00000474033.5	0	NaN	NaN	NaN	NaN	NaN	"Low"	NaN	NaN
ENST00000342753.8	0	NaN	NaN	NaN	NaN	NaN	"Low"	NaN	NaN
ENST00000309212.10	0	NaN	NaN	NaN	NaN	NaN	"Low"	NaN	NaN
ENST00000445648.5	0	NaN	NaN	NaN	NaN	NaN	"Low"	NaN	NaN
ENST00000477278.3	0	NaN	NaN	NaN	NaN	NaN	"Low"	NaN	NaN
ENST00000473097.5	0	NaN	NaN	NaN	NaN	NaN	"Low"	NaN	NaN
ENST00000478517.5	0	NaN	NaN	NaN	NaN	NaN	"Low"	NaN	NaN
ENST00000476718.1	0	NaN	NaN	NaN	NaN	NaN	"Low"	NaN	NaN
ENST00000464351.1	0	NaN	NaN	NaN	NaN	NaN	"Low"	NaN	NaN
ENST00000460473.1	0	NaN	NaN	NaN	NaN	NaN	"Low"	NaN	NaN
ENST00000338370.7	0	NaN	NaN	NaN	NaN	NaN	"Low"	NaN	NaN
ENST00000338338.9	0	NaN	NaN	NaN	NaN	NaN	"Low"	NaN	NaN
ENST00000321751.9	0	NaN	NaN	NaN	NaN	NaN	"Low"	NaN	NaN
ENST00000378853.3	0	NaN	NaN	NaN	NaN	NaN	"Low"	NaN	NaN
ENST00000489799.1	0	NaN	NaN	NaN	NaN	NaN	"Low"	NaN	NaN
ENST00000496905.1	0	NaN	NaN	NaN	NaN	NaN	"Low"	NaN	NaN
ENST00000435351.2	0	NaN	NaN	NaN	NaN	NaN	"Low"	NaN	NaN
ENST00000480479.5	0	NaN	NaN	NaN	NaN	NaN	"Low"	NaN	NaN
ENST00000400809.8	0	NaN	NaN	NaN	NaN	NaN	"Low"	NaN	NaN
ENST00000482621.5	0	NaN	NaN	NaN	NaN	NaN	"Low"	NaN	NaN
ENST00000463260.5	0	NaN	NaN	NaN	NaN	NaN	"Low"	NaN	NaN
ENST00000496007.5	0	NaN	NaN	NaN	NaN	NaN	"Low"	NaN	NaN
ENST00000482365.5	0	NaN	NaN	NaN	NaN	NaN	"Low"	NaN	NaN
ENST00000408952.8	0	NaN	NaN	NaN	NaN	NaN	"Low"	NaN	NaN
ENST00000481223.6	0	NaN	NaN	NaN	NaN	NaN	"Low"	NaN	NaN
ENST00000418865.6	0	NaN	NaN	NaN	NaN	NaN	"Low"	NaN	NaN
ENST00000505849.5	0	NaN	NaN	NaN	NaN	NaN	"Low"	NaN	NaN
ENST00000488340.5	0	NaN	NaN	NaN	NaN	NaN	"Low"	NaN	NaN
ENST00000492998.5	0	NaN	NaN	NaN	NaN	NaN	"Low"	NaN	NaN
ENST00000469113.5	0	NaN	NaN	NaN	NaN	NaN	"Low"	NaN	NaN
ENST00000480646.1	0	NaN	NaN	NaN	NaN	NaN	"Low"	NaN	NaN
ENST00000471930.5	0	NaN	NaN	NaN	NaN	NaN	"Low"	NaN	NaN
ENST00000408918.8	0	NaN	NaN	NaN	NaN	NaN	"Low"	NaN	NaN
ENST00000473872.5	0	NaN	NaN	NaN	NaN	NaN	"Low"	NaN	NaN
ENST00000425598.2	0	NaN	NaN	NaN	NaN	NaN	"Low"	NaN	NaN
ENST00000463895.1	0	NaN	NaN	NaN	NaN	NaN	"Low"	NaN	NaN
ENST00000497013.1	0	NaN	NaN	NaN	NaN	NaN	"Low"	NaN	NaN
ENST00000659048.1	0	NaN	NaN	NaN	NaN	NaN	"Low"	NaN	NaN
ENST00000448629.6	0	NaN	NaN	NaN	NaN	NaN	"Low"	NaN	NaN
ENST00000444362.2	0	NaN	NaN	NaN	NaN	NaN	"Low"	NaN	NaN
ENST00000418833.2	0	NaN	NaN	NaN	NaN	NaN	"Low"	NaN	NaN
ENST00000576232.1	0	NaN	NaN	NaN	NaN	NaN	"Low"	NaN	NaN
ENST00000570344.1	0	NaN	NaN	NaN	NaN	NaN	"Low"	NaN	NaN
ENST00000447725.2	0	NaN	NaN	NaN	NaN	NaN	"Low"	NaN	NaN
ENST00000572242.1	0	NaN	NaN	NaN	NaN	NaN	"Low"	NaN	NaN
ENST00000453521.1	0	NaN	NaN	NaN	NaN	NaN	"Low"	NaN	NaN
ENST00000344843.12	0.31447463928621	0.923972656828673	3.62014556914221	0.255230801961262	0.798544842157361	NaN	"Low"	0.217078723842955	0.411870554729466
ENST00000493287.5	0	NaN	NaN	NaN	NaN	NaN	"Low"	NaN	NaN
ENST00000487659.1	0	NaN	NaN	NaN	NaN	NaN	"Low"	NaN	NaN
ENST00000492508.1	0	NaN	NaN	NaN	NaN	NaN	"Low"	NaN	NaN
ENST00000482352.1	0	NaN	NaN	NaN	NaN	NaN	"Low"	NaN	NaN
ENST00000477686.1	0	NaN	NaN	NaN	NaN	NaN	"Low"	NaN	NaN
ENST00000582431.2	0	NaN	NaN	NaN	NaN	NaN	"Low"	NaN	NaN
ENST00000607307.1	0	NaN	NaN	NaN	NaN	NaN	"Low"	NaN	NaN
ENST00000520296.5	0	NaN	NaN	NaN	NaN	NaN	"Low"	NaN	NaN
ENST00000427211.3	0	NaN	NaN	NaN	NaN	NaN	"Low"	NaN	NaN
ENST00000537107.5	0	NaN	NaN	NaN	NaN	NaN	"Low"	NaN	NaN
ENST00000454272.2	0	NaN	NaN	NaN	NaN	NaN	"Low"	NaN	NaN
ENST00000442470.1	0	NaN	NaN	NaN	NaN	NaN	"Low"	NaN	NaN
ENST00000428932.1	0	NaN	NaN	NaN	NaN	NaN	"Low"	NaN	NaN
ENST00000378821.3	0	NaN	NaN	NaN	NaN	NaN	"Low"	NaN	NaN
ENST00000430109.1	0	NaN	NaN	NaN	NaN	NaN	"Low"	NaN	NaN
ENST00000434150.1	0	NaN	NaN	NaN	NaN	NaN	"Low"	NaN	NaN
ENST00000454562.1	0	NaN	NaN	NaN	NaN	NaN	"Low"	NaN	NaN
ENST00000417917.1	0	NaN	NaN	NaN	NaN	NaN	"Low"	NaN	NaN
ENST00000495558.1	0	NaN	NaN	NaN	NaN	NaN	"Low"	NaN	NaN
ENST00000338660.5	0	NaN	NaN	NaN	NaN	NaN	"Low"	NaN	NaN
ENST00000476993.2	0	NaN	NaN	NaN	NaN	NaN	"Low"	NaN	NaN
ENST00000471398.1	0	NaN	NaN	NaN	NaN	NaN	"Low"	NaN	NaN
ENST00000378785.7	0	NaN	NaN	NaN	NaN	NaN	"Low"	NaN	NaN
ENST00000475091.2	0	NaN	NaN	NaN	NaN	NaN	"Low"	NaN	NaN
ENST00000484537.2	0	NaN	NaN	NaN	NaN	NaN	"Low"	NaN	NaN
ENST00000673477.1	0	NaN	NaN	NaN	NaN	NaN	"Low"	NaN	NaN
ENST00000308647.8	0	NaN	NaN	NaN	NaN	NaN	"Low"	NaN	NaN
ENST00000472194.6	0	NaN	NaN	NaN	NaN	NaN	"Low"	NaN	NaN
ENST00000378736.3	0	NaN	NaN	NaN	NaN	NaN	"Low"	NaN	NaN
ENST00000485748.5	0	NaN	NaN	NaN	NaN	NaN	"Low"	NaN	NaN
ENST00000474481.1	0	NaN	NaN	NaN	NaN	NaN	"Low"	NaN	NaN
ENST00000641974.1	0	NaN	NaN	NaN	NaN	NaN	"Low"	NaN	NaN
ENST00000641679.1	0	NaN	NaN	NaN	NaN	NaN	"Low"	NaN	NaN
ENST00000378756.8	0	NaN	NaN	NaN	NaN	NaN	"Low"	NaN	NaN
ENST00000672388.1	0	NaN	NaN	NaN	NaN	NaN	"Low"	NaN	NaN
ENST00000378755.9	0	NaN	NaN	NaN	NaN	NaN	"Low"	NaN	NaN
ENST00000339113.9	0	NaN	NaN	NaN	NaN	NaN	"Low"	NaN	NaN
ENST00000536055.6	0	NaN	NaN	NaN	NaN	NaN	"Low"	NaN	NaN
ENST00000439513.1	0	NaN	NaN	NaN	NaN	NaN	"Low"	NaN	NaN
ENST00000429957.1	0	NaN	NaN	NaN	NaN	NaN	"Low"	NaN	NaN
ENST00000400830.4	0	NaN	NaN	NaN	NaN	NaN	"Low"	NaN	NaN
ENST00000378733.9	0	NaN	NaN	NaN	NaN	NaN	"Low"	NaN	NaN
ENST00000425828.1	0	NaN	NaN	NaN	NaN	NaN	"Low"	NaN	NaN
ENST00000624426.1	0	NaN	NaN	NaN	NaN	NaN	"Low"	NaN	NaN
ENST00000291386.4	0	NaN	NaN	NaN	NaN	NaN	"Low"	NaN	NaN
ENST00000378726.1	0	NaN	NaN	NaN	NaN	NaN	"Low"	NaN	NaN
ENST00000378725.3	0	NaN	NaN	NaN	NaN	NaN	"Low"	NaN	NaN
ENST00000359060.5	0	NaN	NaN	NaN	NaN	NaN	"Low"	NaN	NaN
ENST00000647566.1	0	NaN	NaN	NaN	NaN	NaN	"Low"	NaN	NaN
ENST00000366221.3	0	NaN	NaN	NaN	NaN	NaN	"Low"	NaN	NaN
ENST00000621860.1	0	NaN	NaN	NaN	NaN	NaN	"Low"	NaN	NaN
ENST00000422725.4	0.290018889467895	0.428702454139483	3.63907921892155	0.117805199708329	0.906222009468778	NaN	"Low"	0.247243065887021	0.332794713048769
ENST00000658591.1	0	NaN	NaN	NaN	NaN	NaN	"Low"	NaN	NaN
ENST00000607222.1	0	NaN	NaN	NaN	NaN	NaN	"Low"	NaN	NaN
ENST00000520777.5	0	NaN	NaN	NaN	NaN	NaN	"Low"	NaN	NaN
ENST00000355826.9	0	NaN	NaN	NaN	NaN	NaN	"Low"	NaN	NaN
ENST00000518681.5	0	NaN	NaN	NaN	NaN	NaN	"Low"	NaN	NaN
ENST00000505820.6	0	NaN	NaN	NaN	NaN	NaN	"Low"	NaN	NaN
ENST00000479659.5	0	NaN	NaN	NaN	NaN	NaN	"Low"	NaN	NaN
ENST00000489635.5	0	NaN	NaN	NaN	NaN	NaN	"Low"	NaN	NaN
ENST00000511502.5	0	NaN	NaN	NaN	NaN	NaN	"Low"	NaN	NaN
ENST00000477990.1	0	NaN	NaN	NaN	NaN	NaN	"Low"	NaN	NaN
ENST00000514363.1	0	NaN	NaN	NaN	NaN	NaN	"Low"	NaN	NaN
ENST00000487053.5	0	NaN	NaN	NaN	NaN	NaN	"Low"	NaN	NaN
ENST00000502470.5	0	NaN	NaN	NaN	NaN	NaN	"Low"	NaN	NaN
ENST00000378712.5	0	NaN	NaN	NaN	NaN	NaN	"Low"	NaN	NaN
ENST00000507082.1	0	NaN	NaN	NaN	NaN	NaN	"Low"	NaN	NaN
ENST00000463492.1	0	NaN	NaN	NaN	NaN	NaN	"Low"	NaN	NaN
ENST00000510793.5	0	NaN	NaN	NaN	NaN	NaN	"Low"	NaN	NaN
ENST00000504599.5	0	NaN	NaN	NaN	NaN	NaN	"Low"	NaN	NaN
ENST00000507229.5	0	NaN	NaN	NaN	NaN	NaN	"Low"	NaN	NaN
ENST00000503789.5	0	NaN	NaN	NaN	NaN	NaN	"Low"	NaN	NaN
ENST00000378708.5	0	NaN	NaN	NaN	NaN	NaN	"Low"	NaN	NaN
ENST00000506488.5	0	NaN	NaN	NaN	NaN	NaN	"Low"	NaN	NaN
ENST00000512004.1	0	NaN	NaN	NaN	NaN	NaN	"Low"	NaN	NaN
ENST00000508455.1	0	NaN	NaN	NaN	NaN	NaN	"Low"	NaN	NaN
ENST00000514234.5	0	NaN	NaN	NaN	NaN	NaN	"Low"	NaN	NaN
ENST00000467597.1	0	NaN	NaN	NaN	NaN	NaN	"Low"	NaN	NaN
ENST00000508148.1	0	NaN	NaN	NaN	NaN	NaN	"Low"	NaN	NaN
ENST00000486072.1	0	NaN	NaN	NaN	NaN	NaN	"Low"	NaN	NaN
ENST00000505370.1	0	NaN	NaN	NaN	NaN	NaN	"Low"	NaN	NaN
ENST00000473511.5	0	NaN	NaN	NaN	NaN	NaN	"Low"	NaN	NaN
ENST00000464570.1	0	NaN	NaN	NaN	NaN	NaN	"Low"	NaN	NaN
ENST00000483015.1	0	NaN	NaN	NaN	NaN	NaN	"Low"	NaN	NaN
ENST00000511910.1	0	NaN	NaN	NaN	NaN	NaN	"Low"	NaN	NaN
ENST00000470373.1	0	NaN	NaN	NaN	NaN	NaN	"Low"	NaN	NaN
ENST00000472264.1	0	NaN	NaN	NaN	NaN	NaN	"Low"	NaN	NaN
ENST00000356026.10	0	NaN	NaN	NaN	NaN	NaN	"Low"	NaN	NaN
ENST00000512731.5	0	NaN	NaN	NaN	NaN	NaN	"Low"	NaN	NaN
ENST00000378675.7	0	NaN	NaN	NaN	NaN	NaN	"Low"	NaN	NaN
ENST00000479814.5	0	NaN	NaN	NaN	NaN	NaN	"Low"	NaN	NaN
ENST00000435358.5	0	NaN	NaN	NaN	NaN	NaN	"Low"	NaN	NaN
ENST00000503792.1	0	NaN	NaN	NaN	NaN	NaN	"Low"	NaN	NaN
ENST00000489782.1	0	NaN	NaN	NaN	NaN	NaN	"Low"	NaN	NaN
ENST00000486400.1	0	NaN	NaN	NaN	NaN	NaN	"Low"	NaN	NaN
ENST00000490017.1	0	NaN	NaN	NaN	NaN	NaN	"Low"	NaN	NaN
ENST00000341832.10	0	NaN	NaN	NaN	NaN	NaN	"Low"	NaN	NaN
ENST00000407249.7	0	NaN	NaN	NaN	NaN	NaN	"Low"	NaN	NaN
ENST00000615951.4	0	NaN	NaN	NaN	NaN	NaN	"Low"	NaN	NaN
ENST00000340677.9	0	NaN	NaN	NaN	NaN	NaN	"Low"	NaN	NaN
ENST00000611150.3	0	NaN	NaN	NaN	NaN	NaN	"Low"	NaN	NaN
ENST00000629289.2	0	NaN	NaN	NaN	NaN	NaN	"Low"	NaN	NaN
ENST00000626918.2	0	NaN	NaN	NaN	NaN	NaN	"Low"	NaN	NaN
ENST00000629312.2	0	NaN	NaN	NaN	NaN	NaN	"Low"	NaN	NaN
ENST00000341028.8	0	NaN	NaN	NaN	NaN	NaN	"Low"	NaN	NaN
ENST00000607013.1	0	NaN	NaN	NaN	NaN	NaN	"Low"	NaN	NaN
ENST00000614300.4	0	NaN	NaN	NaN	NaN	NaN	"Low"	NaN	NaN
ENST00000617444.5	0	NaN	NaN	NaN	NaN	NaN	"Low"	NaN	NaN
ENST00000611123.1	0	NaN	NaN	NaN	NaN	NaN	"Low"	NaN	NaN
ENST00000480991.1	0	NaN	NaN	NaN	NaN	NaN	"Low"	NaN	NaN
ENST00000481276.1	0	NaN	NaN	NaN	NaN	NaN	"Low"	NaN	NaN
ENST00000596308.1	0	NaN	NaN	NaN	NaN	NaN	"Low"	NaN	NaN
ENST00000597891.1	0	NaN	NaN	NaN	NaN	NaN	"Low"	NaN	NaN
ENST00000234610.5	0	NaN	NaN	NaN	NaN	NaN	"Low"	NaN	NaN
ENST00000404249.8	0	NaN	NaN	NaN	NaN	NaN	"Low"	NaN	NaN
ENST00000356200.7	0	NaN	NaN	NaN	NaN	NaN	"Low"	NaN	NaN
ENST00000463652.5	0	NaN	NaN	NaN	NaN	NaN	"Low"	NaN	NaN
ENST00000356937.7	0	NaN	NaN	NaN	NaN	NaN	"Low"	NaN	NaN
ENST00000378638.6	0	NaN	NaN	NaN	NaN	NaN	"Low"	NaN	NaN
ENST00000509982.5	0	NaN	NaN	NaN	NaN	NaN	"Low"	NaN	NaN
ENST00000460465.5	0	NaN	NaN	NaN	NaN	NaN	"Low"	NaN	NaN
ENST00000357760.6	0	NaN	NaN	NaN	NaN	NaN	"Low"	NaN	NaN
ENST00000358779.9	0	NaN	NaN	NaN	NaN	NaN	"Low"	NaN	NaN
ENST00000378633.5	0	NaN	NaN	NaN	NaN	NaN	"Low"	NaN	NaN
ENST00000478901.1	0	NaN	NaN	NaN	NaN	NaN	"Low"	NaN	NaN
ENST00000468397.1	0	NaN	NaN	NaN	NaN	NaN	"Low"	NaN	NaN
ENST00000491311.1	0	NaN	NaN	NaN	NaN	NaN	"Low"	NaN	NaN
ENST00000495016.5	0	NaN	NaN	NaN	NaN	NaN	"Low"	NaN	NaN
ENST00000468800.5	0	NaN	NaN	NaN	NaN	NaN	"Low"	NaN	NaN
ENST00000464748.1	0	NaN	NaN	NaN	NaN	NaN	"Low"	NaN	NaN
ENST00000489300.1	0	NaN	NaN	NaN	NaN	NaN	"Low"	NaN	NaN
ENST00000492390.5	0	NaN	NaN	NaN	NaN	NaN	"Low"	NaN	NaN
ENST00000474916.1	0	NaN	NaN	NaN	NaN	NaN	"Low"	NaN	NaN
ENST00000479362.1	0	NaN	NaN	NaN	NaN	NaN	"Low"	NaN	NaN
ENST00000498810.1	0	NaN	NaN	NaN	NaN	NaN	"Low"	NaN	NaN
ENST00000487462.1	0	NaN	NaN	NaN	NaN	NaN	"Low"	NaN	NaN
ENST00000401096.2	0	NaN	NaN	NaN	NaN	NaN	"Low"	NaN	NaN
ENST00000598846.1	0	NaN	NaN	NaN	NaN	NaN	"Low"	NaN	NaN
ENST00000577672.1	0	NaN	NaN	NaN	NaN	NaN	"Low"	NaN	NaN
ENST00000417099.1	0	NaN	NaN	NaN	NaN	NaN	"Low"	NaN	NaN
ENST00000424604.1	0	NaN	NaN	NaN	NaN	NaN	"Low"	NaN	NaN
ENST00000418950.2	0	NaN	NaN	NaN	NaN	NaN	"Low"	NaN	NaN
ENST00000647043.1	0	NaN	NaN	NaN	NaN	NaN	"Low"	NaN	NaN
ENST00000355439.7	0	NaN	NaN	NaN	NaN	NaN	"Low"	NaN	NaN
ENST00000643905.1	0	NaN	NaN	NaN	NaN	NaN	"Low"	NaN	NaN
ENST00000475229.2	0	NaN	NaN	NaN	NaN	NaN	"Low"	NaN	NaN
ENST00000246421.4	0	NaN	NaN	NaN	NaN	NaN	"Low"	NaN	NaN
ENST00000643943.1	0	NaN	NaN	NaN	NaN	NaN	"Low"	NaN	NaN
ENST00000341426.9	0	NaN	NaN	NaN	NaN	NaN	"Low"	NaN	NaN
ENST00000341991.7	0	NaN	NaN	NaN	NaN	NaN	"Low"	NaN	NaN
ENST00000378625.5	0	NaN	NaN	NaN	NaN	NaN	"Low"	NaN	NaN
ENST00000342348.9	0	NaN	NaN	NaN	NaN	NaN	"Low"	NaN	NaN
ENST00000498806.1	0	NaN	NaN	NaN	NaN	NaN	"Low"	NaN	NaN
ENST00000469045.5	0	NaN	NaN	NaN	NaN	NaN	"Low"	NaN	NaN
ENST00000480499.5	0	NaN	NaN	NaN	NaN	NaN	"Low"	NaN	NaN
ENST00000497747.5	0	NaN	NaN	NaN	NaN	NaN	"Low"	NaN	NaN
ENST00000477235.5	0	NaN	NaN	NaN	NaN	NaN	"Low"	NaN	NaN
ENST00000489538.1	0	NaN	NaN	NaN	NaN	NaN	"Low"	NaN	NaN
ENST00000497615.1	0	NaN	NaN	NaN	NaN	NaN	"Low"	NaN	NaN
ENST00000497186.5	0	NaN	NaN	NaN	NaN	NaN	"Low"	NaN	NaN
ENST00000492845.6	0	NaN	NaN	NaN	NaN	NaN	"Low"	NaN	NaN
ENST00000492768.5	0	NaN	NaN	NaN	NaN	NaN	"Low"	NaN	NaN
ENST00000460602.5	0	NaN	NaN	NaN	NaN	NaN	"Low"	NaN	NaN
ENST00000464373.1	0	NaN	NaN	NaN	NaN	NaN	"Low"	NaN	NaN
ENST00000480542.1	0	NaN	NaN	NaN	NaN	NaN	"Low"	NaN	NaN
ENST00000610897.4	0	NaN	NaN	NaN	NaN	NaN	"Low"	NaN	NaN
ENST00000615252.4	0	NaN	NaN	NaN	NaN	NaN	"Low"	NaN	NaN
ENST00000378609.9	0	NaN	NaN	NaN	NaN	NaN	"Low"	NaN	NaN
ENST00000461893.5	0	NaN	NaN	NaN	NaN	NaN	"Low"	NaN	NaN
ENST00000471354.1	0	NaN	NaN	NaN	NaN	NaN	"Low"	NaN	NaN
ENST00000439272.6	0	NaN	NaN	NaN	NaN	NaN	"Low"	NaN	NaN
ENST00000434686.6	0	NaN	NaN	NaN	NaN	NaN	"Low"	NaN	NaN
ENST00000437146.1	0	NaN	NaN	NaN	NaN	NaN	"Low"	NaN	NaN
ENST00000607589.1	0	NaN	NaN	NaN	NaN	NaN	"Low"	NaN	NaN
ENST00000472614.2	0	NaN	NaN	NaN	NaN	NaN	"Low"	NaN	NaN
ENST00000412228.1	0	NaN	NaN	NaN	NaN	NaN	"Low"	NaN	NaN
ENST00000378604.3	0	NaN	NaN	NaN	NaN	NaN	"Low"	NaN	NaN
ENST00000307786.8	0	NaN	NaN	NaN	NaN	NaN	"Low"	NaN	NaN
ENST00000482402.1	0	NaN	NaN	NaN	NaN	NaN	"Low"	NaN	NaN
ENST00000462293.1	0	NaN	NaN	NaN	NaN	NaN	"Low"	NaN	NaN
ENST00000378602.3	0	NaN	NaN	NaN	NaN	NaN	"Low"	NaN	NaN
ENST00000310991.8	0	NaN	NaN	NaN	NaN	NaN	"Low"	NaN	NaN
ENST00000378598.4	0	NaN	NaN	NaN	NaN	NaN	"Low"	NaN	NaN
ENST00000470931.2	0	NaN	NaN	NaN	NaN	NaN	"Low"	NaN	NaN
ENST00000602604.1	0	NaN	NaN	NaN	NaN	NaN	"Low"	NaN	NaN
ENST00000416272.1	0	NaN	NaN	NaN	NaN	NaN	"Low"	NaN	NaN
ENST00000642590.1	0	NaN	NaN	NaN	NaN	NaN	"Low"	NaN	NaN
ENST00000493964.5	0	NaN	NaN	NaN	NaN	NaN	"Low"	NaN	NaN
ENST00000464311.5	0	NaN	NaN	NaN	NaN	NaN	"Low"	NaN	NaN
ENST00000412120.2	0	NaN	NaN	NaN	NaN	NaN	"Low"	NaN	NaN
ENST00000493316.5	0	NaN	NaN	NaN	NaN	NaN	"Low"	NaN	NaN
ENST00000270720.11	0	NaN	NaN	NaN	NaN	NaN	"Low"	NaN	NaN
ENST00000468610.5	0	NaN	NaN	NaN	NaN	NaN	"Low"	NaN	NaN
ENST00000461752.3	0	NaN	NaN	NaN	NaN	NaN	"Low"	NaN	NaN
ENST00000378592.1	0	NaN	NaN	NaN	NaN	NaN	"Low"	NaN	NaN
ENST00000378590.4	0	NaN	NaN	NaN	NaN	NaN	"Low"	NaN	NaN
ENST00000443930.1	0	NaN	NaN	NaN	NaN	NaN	"Low"	NaN	NaN
ENST00000659674.1	0	NaN	NaN	NaN	NaN	NaN	"Low"	NaN	NaN
ENST00000638411.1	0	NaN	NaN	NaN	NaN	NaN	"Low"	NaN	NaN
ENST00000378585.7	0	NaN	NaN	NaN	NaN	NaN	"Low"	NaN	NaN
ENST00000639045.1	0	NaN	NaN	NaN	NaN	NaN	"Low"	NaN	NaN
ENST00000640067.1	0	NaN	NaN	NaN	NaN	NaN	"Low"	NaN	NaN
ENST00000638604.1	0	NaN	NaN	NaN	NaN	NaN	"Low"	NaN	NaN
ENST00000638771.1	0	NaN	NaN	NaN	NaN	NaN	"Low"	NaN	NaN
ENST00000639935.1	0	NaN	NaN	NaN	NaN	NaN	"Low"	NaN	NaN
ENST00000640949.1	0	NaN	NaN	NaN	NaN	NaN	"Low"	NaN	NaN
ENST00000640030.1	0	NaN	NaN	NaN	NaN	NaN	"Low"	NaN	NaN
ENST00000640423.1	0	NaN	NaN	NaN	NaN	NaN	"Low"	NaN	NaN
ENST00000639625.1	0	NaN	NaN	NaN	NaN	NaN	"Low"	NaN	NaN
ENST00000639777.1	0	NaN	NaN	NaN	NaN	NaN	"Low"	NaN	NaN
ENST00000640981.1	0	NaN	NaN	NaN	NaN	NaN	"Low"	NaN	NaN
ENST00000638763.1	0	NaN	NaN	NaN	NaN	NaN	"Low"	NaN	NaN
ENST00000639070.1	0	NaN	NaN	NaN	NaN	NaN	"Low"	NaN	NaN
ENST00000640892.1	0	NaN	NaN	NaN	NaN	NaN	"Low"	NaN	NaN
ENST00000640317.1	0	NaN	NaN	NaN	NaN	NaN	"Low"	NaN	NaN
ENST00000638804.1	0	NaN	NaN	NaN	NaN	NaN	"Low"	NaN	NaN
ENST00000640688.1	0	NaN	NaN	NaN	NaN	NaN	"Low"	NaN	NaN
ENST00000445600.1	0	NaN	NaN	NaN	NaN	NaN	"Low"	NaN	NaN
ENST00000449154.1	0	NaN	NaN	NaN	NaN	NaN	"Low"	NaN	NaN
ENST00000378567.8	0	NaN	NaN	NaN	NaN	NaN	"Low"	NaN	NaN
ENST00000468310.5	0	NaN	NaN	NaN	NaN	NaN	"Low"	NaN	NaN
ENST00000484419.1	0	NaN	NaN	NaN	NaN	NaN	"Low"	NaN	NaN
ENST00000503297.1	0	NaN	NaN	NaN	NaN	NaN	"Low"	NaN	NaN
ENST00000479566.5	0	NaN	NaN	NaN	NaN	NaN	"Low"	NaN	NaN
ENST00000466651.5	0	NaN	NaN	NaN	NaN	NaN	"Low"	NaN	NaN
ENST00000400921.6	0	NaN	NaN	NaN	NaN	NaN	"Low"	NaN	NaN
ENST00000495347.5	0	NaN	NaN	NaN	NaN	NaN	"Low"	NaN	NaN
ENST00000461106.6	0	NaN	NaN	NaN	NaN	NaN	"Low"	NaN	NaN
ENST00000461465.5	0	NaN	NaN	NaN	NaN	NaN	"Low"	NaN	NaN
ENST00000470596.5	0	NaN	NaN	NaN	NaN	NaN	"Low"	NaN	NaN
ENST00000496325.5	0	NaN	NaN	NaN	NaN	NaN	"Low"	NaN	NaN
ENST00000481140.5	0	NaN	NaN	NaN	NaN	NaN	"Low"	NaN	NaN
ENST00000482686.5	0	NaN	NaN	NaN	NaN	NaN	"Low"	NaN	NaN
ENST00000486681.5	0	NaN	NaN	NaN	NaN	NaN	"Low"	NaN	NaN
ENST00000470986.5	0	NaN	NaN	NaN	NaN	NaN	"Low"	NaN	NaN
ENST00000470511.5	0	NaN	NaN	NaN	NaN	NaN	"Low"	NaN	NaN
ENST00000471018.6	0	NaN	NaN	NaN	NaN	NaN	"Low"	NaN	NaN
ENST00000466352.5	0	NaN	NaN	NaN	NaN	NaN	"Low"	NaN	NaN
ENST00000497183.5	0	NaN	NaN	NaN	NaN	NaN	"Low"	NaN	NaN
ENST00000419838.6	0	NaN	NaN	NaN	NaN	NaN	"Low"	NaN	NaN
ENST00000479263.5	0	NaN	NaN	NaN	NaN	NaN	"Low"	NaN	NaN
ENST00000503672.1	0	NaN	NaN	NaN	NaN	NaN	"Low"	NaN	NaN
ENST00000478770.6	0	NaN	NaN	NaN	NaN	NaN	"Low"	NaN	NaN
ENST00000505322.5	0	NaN	NaN	NaN	NaN	NaN	"Low"	NaN	NaN
ENST00000472017.1	0	NaN	NaN	NaN	NaN	NaN	"Low"	NaN	NaN
ENST00000606533.1	0	NaN	NaN	NaN	NaN	NaN	"Low"	NaN	NaN
ENST00000333854.2	0	NaN	NaN	NaN	NaN	NaN	"Low"	NaN	NaN
ENST00000444529.1	0	NaN	NaN	NaN	NaN	NaN	"Low"	NaN	NaN
ENST00000400919.7	0	NaN	NaN	NaN	NaN	NaN	"Low"	NaN	NaN
ENST00000469733.5	0	NaN	NaN	NaN	NaN	NaN	"Low"	NaN	NaN
ENST00000428120.5	0	NaN	NaN	NaN	NaN	NaN	"Low"	NaN	NaN
ENST00000414253.5	0	NaN	NaN	NaN	NaN	NaN	"Low"	NaN	NaN
ENST00000400918.7	0	NaN	NaN	NaN	NaN	NaN	"Low"	NaN	NaN
ENST00000497675.2	0	NaN	NaN	NaN	NaN	NaN	"Low"	NaN	NaN
ENST00000378543.2	0	NaN	NaN	NaN	NaN	NaN	"Low"	NaN	NaN
ENST00000378546.9	0	NaN	NaN	NaN	NaN	NaN	"Low"	NaN	NaN
ENST00000401813.7	0	NaN	NaN	NaN	NaN	NaN	"Low"	NaN	NaN
ENST00000487186.5	0	NaN	NaN	NaN	NaN	NaN	"Low"	NaN	NaN
ENST00000476803.1	0	NaN	NaN	NaN	NaN	NaN	"Low"	NaN	NaN
ENST00000440825.6	0	NaN	NaN	NaN	NaN	NaN	"Low"	NaN	NaN
ENST00000420515.1	0	NaN	NaN	NaN	NaN	NaN	"Low"	NaN	NaN
ENST00000514625.1	0	NaN	NaN	NaN	NaN	NaN	"Low"	NaN	NaN
ENST00000420964.1	0	NaN	NaN	NaN	NaN	NaN	"Low"	NaN	NaN
ENST00000442483.2	0	NaN	NaN	NaN	NaN	NaN	"Low"	NaN	NaN
ENST00000378536.5	0	NaN	NaN	NaN	NaN	NaN	"Low"	NaN	NaN
ENST00000508416.1	0	NaN	NaN	NaN	NaN	NaN	"Low"	NaN	NaN
ENST00000478223.2	0	NaN	NaN	NaN	NaN	NaN	"Low"	NaN	NaN
ENST00000507179.1	0	NaN	NaN	NaN	NaN	NaN	"Low"	NaN	NaN
ENST00000659232.1	0	NaN	NaN	NaN	NaN	NaN	"Low"	NaN	NaN
ENST00000661319.1	0	NaN	NaN	NaN	NaN	NaN	"Low"	NaN	NaN
ENST00000378531.8	0	NaN	NaN	NaN	NaN	NaN	"Low"	NaN	NaN
ENST00000606372.5	0	NaN	NaN	NaN	NaN	NaN	"Low"	NaN	NaN
ENST00000378529.7	0	NaN	NaN	NaN	NaN	NaN	"Low"	NaN	NaN
ENST00000607342.5	0	NaN	NaN	NaN	NaN	NaN	"Low"	NaN	NaN
ENST00000469374.5	0	NaN	NaN	NaN	NaN	NaN	"Low"	NaN	NaN
ENST00000419785.1	0	NaN	NaN	NaN	NaN	NaN	"Low"	NaN	NaN
ENST00000449373.2	0	NaN	NaN	NaN	NaN	NaN	"Low"	NaN	NaN
ENST00000378525.2	0	NaN	NaN	NaN	NaN	NaN	"Low"	NaN	NaN
ENST00000607031.1	0	NaN	NaN	NaN	NaN	NaN	"Low"	NaN	NaN
ENST00000475812.1	0	NaN	NaN	NaN	NaN	NaN	"Low"	NaN	NaN
ENST00000494279.2	0	NaN	NaN	NaN	NaN	NaN	"Low"	NaN	NaN
ENST00000607720.1	0	NaN	NaN	NaN	NaN	NaN	"Low"	NaN	NaN
ENST00000602865.1	0	NaN	NaN	NaN	NaN	NaN	"Low"	NaN	NaN
ENST00000417061.2	0	NaN	NaN	NaN	NaN	NaN	"Low"	NaN	NaN
ENST00000607858.1	0	NaN	NaN	NaN	NaN	NaN	"Low"	NaN	NaN
ENST00000378513.7	0	NaN	NaN	NaN	NaN	NaN	"Low"	NaN	NaN
ENST00000378518.5	0	NaN	NaN	NaN	NaN	NaN	"Low"	NaN	NaN
ENST00000605895.6	0	NaN	NaN	NaN	NaN	NaN	"Low"	NaN	NaN
ENST00000306256.13	0	NaN	NaN	NaN	NaN	NaN	"Low"	NaN	NaN
ENST00000493207.1	0	NaN	NaN	NaN	NaN	NaN	"Low"	NaN	NaN
ENST00000378512.5	0	NaN	NaN	NaN	NaN	NaN	"Low"	NaN	NaN
ENST00000443438.5	0	NaN	NaN	NaN	NaN	NaN	"Low"	NaN	NaN
ENST00000488353.2	0	NaN	NaN	NaN	NaN	NaN	"Low"	NaN	NaN
ENST00000462129.1	0	NaN	NaN	NaN	NaN	NaN	"Low"	NaN	NaN
ENST00000288774.7	0	NaN	NaN	NaN	NaN	NaN	"Low"	NaN	NaN
ENST00000650293.1	0	NaN	NaN	NaN	NaN	NaN	"Low"	NaN	NaN
ENST00000447513.6	0	NaN	NaN	NaN	NaN	NaN	"Low"	NaN	NaN
ENST00000507596.5	0	NaN	NaN	NaN	NaN	NaN	"Low"	NaN	NaN
ENST00000510434.1	0	NaN	NaN	NaN	NaN	NaN	"Low"	NaN	NaN
ENST00000508384.5	0	NaN	NaN	NaN	NaN	NaN	"Low"	NaN	NaN
ENST00000515760.1	0	NaN	NaN	NaN	NaN	NaN	"Low"	NaN	NaN
ENST00000502666.1	0	NaN	NaN	NaN	NaN	NaN	"Low"	NaN	NaN
ENST00000514502.1	0	NaN	NaN	NaN	NaN	NaN	"Low"	NaN	NaN
ENST00000609981.5	0	NaN	NaN	NaN	NaN	NaN	"Low"	NaN	NaN
ENST00000449969.5	0	NaN	NaN	NaN	NaN	NaN	"Low"	NaN	NaN
ENST00000378486.8	0	NaN	NaN	NaN	NaN	NaN	"Low"	NaN	NaN
ENST00000419816.6	0	NaN	NaN	NaN	NaN	NaN	"Low"	NaN	NaN
ENST00000343889.8	0	NaN	NaN	NaN	NaN	NaN	"Low"	NaN	NaN
ENST00000278878.6	0	NaN	NaN	NaN	NaN	NaN	"Low"	NaN	NaN
ENST00000473964.5	0	NaN	NaN	NaN	NaN	NaN	"Low"	NaN	NaN
ENST00000462379.1	0	NaN	NaN	NaN	NaN	NaN	"Low"	NaN	NaN
ENST00000424657.1	0	NaN	NaN	NaN	NaN	NaN	"Low"	NaN	NaN
ENST00000442305.1	0	NaN	NaN	NaN	NaN	NaN	"Low"	NaN	NaN
ENST00000378466.9	0	NaN	NaN	NaN	NaN	NaN	"Low"	NaN	NaN
ENST00000435556.8	0	NaN	NaN	NaN	NaN	NaN	"Low"	NaN	NaN
ENST00000505228.5	0	NaN	NaN	NaN	NaN	NaN	"Low"	NaN	NaN
ENST00000651094.1	0	NaN	NaN	NaN	NaN	NaN	"Low"	NaN	NaN
ENST00000502512.1	0	NaN	NaN	NaN	NaN	NaN	"Low"	NaN	NaN
ENST00000471361.1	0	NaN	NaN	NaN	NaN	NaN	"Low"	NaN	NaN
ENST00000487804.1	0	NaN	NaN	NaN	NaN	NaN	"Low"	NaN	NaN
ENST00000515423.1	0	NaN	NaN	NaN	NaN	NaN	"Low"	NaN	NaN
ENST00000468002.2	0	NaN	NaN	NaN	NaN	NaN	"Low"	NaN	NaN
ENST00000486396.1	0	NaN	NaN	NaN	NaN	NaN	"Low"	NaN	NaN
ENST00000502770.2	0	NaN	NaN	NaN	NaN	NaN	"Low"	NaN	NaN
ENST00000491212.1	0	NaN	NaN	NaN	NaN	NaN	"Low"	NaN	NaN
ENST00000514922.1	0	NaN	NaN	NaN	NaN	NaN	"Low"	NaN	NaN
ENST00000378453.4	0	NaN	NaN	NaN	NaN	NaN	"Low"	NaN	NaN
ENST00000644246.1	0	NaN	NaN	NaN	NaN	NaN	"Low"	NaN	NaN
ENST00000606645.2	0	NaN	NaN	NaN	NaN	NaN	"Low"	NaN	NaN
ENST00000449660.5	0	NaN	NaN	NaN	NaN	NaN	"Low"	NaN	NaN
ENST00000443892.2	0	NaN	NaN	NaN	NaN	NaN	"Low"	NaN	NaN
ENST00000416860.2	0	NaN	NaN	NaN	NaN	NaN	"Low"	NaN	NaN
ENST00000448624.2	0	NaN	NaN	NaN	NaN	NaN	"Low"	NaN	NaN
ENST00000432521.2	0	NaN	NaN	NaN	NaN	NaN	"Low"	NaN	NaN
ENST00000452793.1	0	NaN	NaN	NaN	NaN	NaN	"Low"	NaN	NaN
ENST00000426449.5	0	NaN	NaN	NaN	NaN	NaN	"Low"	NaN	NaN
ENST00000434817.5	0	NaN	NaN	NaN	NaN	NaN	"Low"	NaN	NaN
ENST00000435221.6	0	NaN	NaN	NaN	NaN	NaN	"Low"	NaN	NaN
ENST00000451778.5	0	NaN	NaN	NaN	NaN	NaN	"Low"	NaN	NaN
ENST00000409119.5	0	NaN	NaN	NaN	NaN	NaN	"Low"	NaN	NaN
ENST00000355716.4	0	NaN	NaN	NaN	NaN	NaN	"Low"	NaN	NaN
ENST00000475523.5	0	NaN	NaN	NaN	NaN	NaN	"Low"	NaN	NaN
ENST00000442392.6	0	NaN	NaN	NaN	NaN	NaN	"Low"	NaN	NaN
ENST00000482074.6	0	NaN	NaN	NaN	NaN	NaN	"Low"	NaN	NaN
ENST00000496064.5	0	NaN	NaN	NaN	NaN	NaN	"Low"	NaN	NaN
ENST00000463471.6	0	NaN	NaN	NaN	NaN	NaN	"Low"	NaN	NaN
ENST00000466750.5	0	NaN	NaN	NaN	NaN	NaN	"Low"	NaN	NaN
ENST00000471768.1	0	NaN	NaN	NaN	NaN	NaN	"Low"	NaN	NaN
ENST00000463835.5	0	NaN	NaN	NaN	NaN	NaN	"Low"	NaN	NaN
ENST00000482602.5	0	NaN	NaN	NaN	NaN	NaN	"Low"	NaN	NaN
ENST00000480305.1	0	NaN	NaN	NaN	NaN	NaN	"Low"	NaN	NaN
ENST00000456687.3	0	NaN	NaN	NaN	NaN	NaN	"Low"	NaN	NaN
ENST00000424215.1	0	NaN	NaN	NaN	NaN	NaN	"Low"	NaN	NaN
ENST00000493183.5	0	NaN	NaN	NaN	NaN	NaN	"Low"	NaN	NaN
ENST00000474659.5	0	NaN	NaN	NaN	NaN	NaN	"Low"	NaN	NaN
ENST00000444521.6	0	NaN	NaN	NaN	NaN	NaN	"Low"	NaN	NaN
ENST00000378425.9	0	NaN	NaN	NaN	NaN	NaN	"Low"	NaN	NaN
ENST00000419916.7	0	NaN	NaN	NaN	NaN	NaN	"Low"	NaN	NaN
ENST00000378424.9	0	NaN	NaN	NaN	NaN	NaN	"Low"	NaN	NaN
ENST00000537325.6	0	NaN	NaN	NaN	NaN	NaN	"Low"	NaN	NaN
ENST00000378427.6	0	NaN	NaN	NaN	NaN	NaN	"Low"	NaN	NaN
ENST00000464043.5	0	NaN	NaN	NaN	NaN	NaN	"Low"	NaN	NaN
ENST00000465233.6	0	NaN	NaN	NaN	NaN	NaN	"Low"	NaN	NaN
ENST00000498083.2	0	NaN	NaN	NaN	NaN	NaN	"Low"	NaN	NaN
ENST00000481683.5	0	NaN	NaN	NaN	NaN	NaN	"Low"	NaN	NaN
ENST00000484099.5	0	NaN	NaN	NaN	NaN	NaN	"Low"	NaN	NaN
ENST00000477045.1	0	NaN	NaN	NaN	NaN	NaN	"Low"	NaN	NaN
ENST00000476686.1	0	NaN	NaN	NaN	NaN	NaN	"Low"	NaN	NaN
ENST00000471840.5	0	NaN	NaN	NaN	NaN	NaN	"Low"	NaN	NaN
ENST00000378412.8	0	NaN	NaN	NaN	NaN	NaN	"Low"	NaN	NaN
ENST00000502556.5	0	NaN	NaN	NaN	NaN	NaN	"Low"	NaN	NaN
ENST00000504800.5	0	NaN	NaN	NaN	NaN	NaN	"Low"	NaN	NaN
ENST00000491941.5	0	NaN	NaN	NaN	NaN	NaN	"Low"	NaN	NaN
ENST00000464195.1	0	NaN	NaN	NaN	NaN	NaN	"Low"	NaN	NaN
ENST00000469962.1	0	NaN	NaN	NaN	NaN	NaN	"Low"	NaN	NaN
ENST00000509374.1	0	NaN	NaN	NaN	NaN	NaN	"Low"	NaN	NaN
ENST00000511099.1	0	NaN	NaN	NaN	NaN	NaN	"Low"	NaN	NaN
ENST00000427302.1	0	NaN	NaN	NaN	NaN	NaN	"Low"	NaN	NaN
ENST00000401095.8	0	NaN	NaN	NaN	NaN	NaN	"Low"	NaN	NaN
ENST00000637179.1	0	NaN	NaN	NaN	NaN	NaN	"Low"	NaN	NaN
ENST00000648684.1	0	NaN	NaN	NaN	NaN	NaN	"Low"	NaN	NaN
ENST00000638002.1	0	NaN	NaN	NaN	NaN	NaN	"Low"	NaN	NaN
ENST00000457440.1	0	NaN	NaN	NaN	NaN	NaN	"Low"	NaN	NaN
ENST00000664694.1	0	NaN	NaN	NaN	NaN	NaN	"Low"	NaN	NaN
ENST00000429389.1	0	NaN	NaN	NaN	NaN	NaN	"Low"	NaN	NaN
ENST00000641229.1	0	NaN	NaN	NaN	NaN	NaN	"Low"	NaN	NaN
ENST00000642073.1	0	NaN	NaN	NaN	NaN	NaN	"Low"	NaN	NaN
ENST00000378404.4	0	NaN	NaN	NaN	NaN	NaN	"Low"	NaN	NaN
ENST00000606861.1	0	NaN	NaN	NaN	NaN	NaN	"Low"	NaN	NaN
ENST00000321399.7	0	NaN	NaN	NaN	NaN	NaN	"Low"	NaN	NaN
ENST00000413472.5	0	NaN	NaN	NaN	NaN	NaN	"Low"	NaN	NaN
ENST00000453118.5	0	NaN	NaN	NaN	NaN	NaN	"Low"	NaN	NaN
ENST00000445317.1	0	NaN	NaN	NaN	NaN	NaN	"Low"	NaN	NaN
ENST00000667159.1	0	NaN	NaN	NaN	NaN	NaN	"Low"	NaN	NaN
ENST00000670730.1	0	NaN	NaN	NaN	NaN	NaN	"Low"	NaN	NaN
ENST00000415573.1	0	NaN	NaN	NaN	NaN	NaN	"Low"	NaN	NaN
ENST00000420957.1	0	NaN	NaN	NaN	NaN	NaN	"Low"	NaN	NaN
ENST00000321336.1	0	NaN	NaN	NaN	NaN	NaN	"Low"	NaN	NaN
ENST00000511072.5	0	NaN	NaN	NaN	NaN	NaN	"Low"	NaN	NaN
ENST00000607632.1	0	NaN	NaN	NaN	NaN	NaN	"Low"	NaN	NaN
ENST00000378391.6	0	NaN	NaN	NaN	NaN	NaN	"Low"	NaN	NaN
ENST00000270722.10	0	NaN	NaN	NaN	NaN	NaN	"Low"	NaN	NaN
ENST00000514189.5	0	NaN	NaN	NaN	NaN	NaN	"Low"	NaN	NaN
ENST00000512462.5	0	NaN	NaN	NaN	NaN	NaN	"Low"	NaN	NaN
ENST00000463591.1	0	NaN	NaN	NaN	NaN	NaN	"Low"	NaN	NaN
ENST00000509860.1	0	NaN	NaN	NaN	NaN	NaN	"Low"	NaN	NaN
ENST00000378389.5	0	NaN	NaN	NaN	NaN	NaN	"Low"	NaN	NaN
ENST00000606170.1	0	NaN	NaN	NaN	NaN	NaN	"Low"	NaN	NaN
ENST00000635819.1	0	NaN	NaN	NaN	NaN	NaN	"Low"	NaN	NaN
ENST00000440516.1	0	NaN	NaN	NaN	NaN	NaN	"Low"	NaN	NaN
ENST00000624175.1	0	NaN	NaN	NaN	NaN	NaN	"Low"	NaN	NaN
ENST00000607061.1	0	NaN	NaN	NaN	NaN	NaN	"Low"	NaN	NaN
ENST00000669140.1	0	NaN	NaN	NaN	NaN	NaN	"Low"	NaN	NaN
ENST00000665088.1	0	NaN	NaN	NaN	NaN	NaN	"Low"	NaN	NaN
ENST00000378378.9	0	NaN	NaN	NaN	NaN	NaN	"Low"	NaN	NaN
ENST00000378373.5	0	NaN	NaN	NaN	NaN	NaN	"Low"	NaN	NaN
ENST00000378371.6	0	NaN	NaN	NaN	NaN	NaN	"Low"	NaN	NaN
ENST00000445297.5	0	NaN	NaN	NaN	NaN	NaN	"Low"	NaN	NaN
ENST00000464620.1	0	NaN	NaN	NaN	NaN	NaN	"Low"	NaN	NaN
ENST00000418137.1	0	NaN	NaN	NaN	NaN	NaN	"Low"	NaN	NaN
ENST00000485984.1	0	NaN	NaN	NaN	NaN	NaN	"Low"	NaN	NaN
ENST00000606489.1	0	NaN	NaN	NaN	NaN	NaN	"Low"	NaN	NaN
ENST00000356575.9	0	NaN	NaN	NaN	NaN	NaN	"Low"	NaN	NaN
ENST00000294599.8	0	NaN	NaN	NaN	NaN	NaN	"Low"	NaN	NaN
ENST00000494257.1	0	NaN	NaN	NaN	NaN	NaN	"Low"	NaN	NaN
ENST00000485002.6	0	NaN	NaN	NaN	NaN	NaN	"Low"	NaN	NaN
ENST00000491842.1	0	NaN	NaN	NaN	NaN	NaN	"Low"	NaN	NaN
ENST00000475790.5	0	NaN	NaN	NaN	NaN	NaN	"Low"	NaN	NaN
ENST00000461795.1	0	NaN	NaN	NaN	NaN	NaN	"Low"	NaN	NaN
ENST00000385042.1	0	NaN	NaN	NaN	NaN	NaN	"Low"	NaN	NaN
ENST00000435049.1	0	NaN	NaN	NaN	NaN	NaN	"Low"	NaN	NaN
ENST00000378344.7	0	NaN	NaN	NaN	NaN	NaN	"Low"	NaN	NaN
ENST00000344579.5	0	NaN	NaN	NaN	NaN	NaN	"Low"	NaN	NaN
ENST00000378322.7	0	NaN	NaN	NaN	NaN	NaN	"Low"	NaN	NaN
ENST00000270708.12	0	NaN	NaN	NaN	NaN	NaN	"Low"	NaN	NaN
ENST00000471223.1	0	NaN	NaN	NaN	NaN	NaN	"Low"	NaN	NaN
ENST00000424367.5	0	NaN	NaN	NaN	NaN	NaN	"Low"	NaN	NaN
ENST00000497940.5	0	NaN	NaN	NaN	NaN	NaN	"Low"	NaN	NaN
ENST00000469643.1	0	NaN	NaN	NaN	NaN	NaN	"Low"	NaN	NaN
ENST00000494884.1	0	NaN	NaN	NaN	NaN	NaN	"Low"	NaN	NaN
ENST00000465916.5	0	NaN	NaN	NaN	NaN	NaN	"Low"	NaN	NaN
ENST00000419924.2	0	NaN	NaN	NaN	NaN	NaN	"Low"	NaN	NaN
ENST00000479331.1	0	NaN	NaN	NaN	NaN	NaN	"Low"	NaN	NaN
ENST00000378295.9	0	NaN	NaN	NaN	NaN	NaN	"Low"	NaN	NaN
ENST00000604074.5	0	NaN	NaN	NaN	NaN	NaN	"Low"	NaN	NaN
ENST00000354437.8	0	NaN	NaN	NaN	NaN	NaN	"Low"	NaN	NaN
ENST00000357733.7	0	NaN	NaN	NaN	NaN	NaN	"Low"	NaN	NaN
ENST00000346387.8	0	NaN	NaN	NaN	NaN	NaN	"Low"	NaN	NaN
ENST00000604479.5	0	NaN	NaN	NaN	NaN	NaN	"Low"	NaN	NaN
ENST00000378285.5	0	NaN	NaN	NaN	NaN	NaN	"Low"	NaN	NaN
ENST00000378280.5	0	NaN	NaN	NaN	NaN	NaN	"Low"	NaN	NaN
ENST00000378288.8	0	NaN	NaN	NaN	NaN	NaN	"Low"	NaN	NaN
ENST00000604194.1	0	NaN	NaN	NaN	NaN	NaN	"Low"	NaN	NaN
ENST00000378290.4	0	NaN	NaN	NaN	NaN	NaN	"Low"	NaN	NaN
ENST00000604566.1	0	NaN	NaN	NaN	NaN	NaN	"Low"	NaN	NaN
ENST00000443034.1	0	NaN	NaN	NaN	NaN	NaN	"Low"	NaN	NaN
ENST00000416554.1	0	NaN	NaN	NaN	NaN	NaN	"Low"	NaN	NaN
ENST00000648526.1	0	NaN	NaN	NaN	NaN	NaN	"Low"	NaN	NaN
ENST00000624167.1	0	NaN	NaN	NaN	NaN	NaN	"Low"	NaN	NaN
ENST00000418088.6	0	NaN	NaN	NaN	NaN	NaN	"Low"	NaN	NaN
ENST00000648432.1	0	NaN	NaN	NaN	NaN	NaN	"Low"	NaN	NaN
ENST00000648479.1	0	NaN	NaN	NaN	NaN	NaN	"Low"	NaN	NaN
ENST00000452079.5	0	NaN	NaN	NaN	NaN	NaN	"Low"	NaN	NaN
ENST00000650545.1	0	NaN	NaN	NaN	NaN	NaN	"Low"	NaN	NaN
ENST00000419973.1	0	NaN	NaN	NaN	NaN	NaN	"Low"	NaN	NaN
ENST00000647831.1	0	NaN	NaN	NaN	NaN	NaN	"Low"	NaN	NaN
ENST00000648717.1	0	NaN	NaN	NaN	NaN	NaN	"Low"	NaN	NaN
ENST00000648600.1	0	NaN	NaN	NaN	NaN	NaN	"Low"	NaN	NaN
ENST00000423764.6	0	NaN	NaN	NaN	NaN	NaN	"Low"	NaN	NaN
ENST00000647817.1	0	NaN	NaN	NaN	NaN	NaN	"Low"	NaN	NaN
ENST00000649123.1	0	NaN	NaN	NaN	NaN	NaN	"Low"	NaN	NaN
ENST00000648270.1	0	NaN	NaN	NaN	NaN	NaN	"Low"	NaN	NaN
ENST00000650037.1	0	NaN	NaN	NaN	NaN	NaN	"Low"	NaN	NaN
ENST00000650039.1	0	NaN	NaN	NaN	NaN	NaN	"Low"	NaN	NaN
ENST00000649468.1	0	NaN	NaN	NaN	NaN	NaN	"Low"	NaN	NaN
ENST00000648553.1	0	NaN	NaN	NaN	NaN	NaN	"Low"	NaN	NaN
ENST00000649348.1	0	NaN	NaN	NaN	NaN	NaN	"Low"	NaN	NaN
ENST00000636630.1	0	NaN	NaN	NaN	NaN	NaN	"Low"	NaN	NaN
ENST00000587071.5	0	NaN	NaN	NaN	NaN	NaN	"Low"	NaN	NaN
ENST00000637775.1	0	NaN	NaN	NaN	NaN	NaN	"Low"	NaN	NaN
ENST00000608600.1	0	NaN	NaN	NaN	NaN	NaN	"Low"	NaN	NaN
ENST00000649290.1	0	NaN	NaN	NaN	NaN	NaN	"Low"	NaN	NaN
ENST00000647686.1	0	NaN	NaN	NaN	NaN	NaN	"Low"	NaN	NaN
ENST00000648935.1	0	NaN	NaN	NaN	NaN	NaN	"Low"	NaN	NaN
ENST00000649413.1	0	NaN	NaN	NaN	NaN	NaN	"Low"	NaN	NaN
ENST00000624948.1	0	NaN	NaN	NaN	NaN	NaN	"Low"	NaN	NaN
ENST00000611447.1	0	NaN	NaN	NaN	NaN	NaN	"Low"	NaN	NaN
ENST00000636250.1	0	NaN	NaN	NaN	NaN	NaN	"Low"	NaN	NaN
ENST00000462521.2	0	NaN	NaN	NaN	NaN	NaN	"Low"	NaN	NaN
ENST00000294600.7	0	NaN	NaN	NaN	NaN	NaN	"Low"	NaN	NaN
ENST00000642557.1	0	NaN	NaN	NaN	NaN	NaN	"Low"	NaN	NaN
ENST00000561886.2	0	NaN	NaN	NaN	NaN	NaN	"Low"	NaN	NaN
ENST00000444870.7	0	NaN	NaN	NaN	NaN	NaN	"Low"	NaN	NaN
ENST00000452264.1	0	NaN	NaN	NaN	NaN	NaN	"Low"	NaN	NaN
ENST00000378251.3	0	NaN	NaN	NaN	NaN	NaN	"Low"	NaN	NaN
ENST00000462356.5	0	NaN	NaN	NaN	NaN	NaN	"Low"	NaN	NaN
ENST00000479239.1	0	NaN	NaN	NaN	NaN	NaN	"Low"	NaN	NaN
ENST00000581512.2	0	NaN	NaN	NaN	NaN	NaN	"Low"	NaN	NaN
ENST00000607459.1	0	NaN	NaN	NaN	NaN	NaN	"Low"	NaN	NaN
ENST00000378230.8	0	NaN	NaN	NaN	NaN	NaN	"Low"	NaN	NaN
ENST00000484420.1	0	NaN	NaN	NaN	NaN	NaN	"Low"	NaN	NaN
ENST00000438539.5	0	NaN	NaN	NaN	NaN	NaN	"Low"	NaN	NaN
ENST00000461667.1	0	NaN	NaN	NaN	NaN	NaN	"Low"	NaN	NaN
ENST00000495701.1	0	NaN	NaN	NaN	NaN	NaN	"Low"	NaN	NaN
ENST00000460038.5	0	NaN	NaN	NaN	NaN	NaN	"Low"	NaN	NaN
ENST00000494653.5	0	NaN	NaN	NaN	NaN	NaN	"Low"	NaN	NaN
ENST00000443466.1	0	NaN	NaN	NaN	NaN	NaN	"Low"	NaN	NaN
ENST00000428079.5	0	NaN	NaN	NaN	NaN	NaN	"Low"	NaN	NaN
ENST00000494951.1	0	NaN	NaN	NaN	NaN	NaN	"Low"	NaN	NaN
ENST00000378223.3	0	NaN	NaN	NaN	NaN	NaN	"Low"	NaN	NaN
ENST00000625756.2	0	NaN	NaN	NaN	NaN	NaN	"Low"	NaN	NaN
ENST00000338895.7	0	NaN	NaN	NaN	NaN	NaN	"Low"	NaN	NaN
ENST00000378209.7	0	NaN	NaN	NaN	NaN	NaN	"Low"	NaN	NaN
ENST00000491998.5	0	NaN	NaN	NaN	NaN	NaN	"Low"	NaN	NaN
ENST00000468793.5	0	NaN	NaN	NaN	NaN	NaN	"Low"	NaN	NaN
ENST00000477548.5	0	NaN	NaN	NaN	NaN	NaN	"Low"	NaN	NaN
ENST00000339350.7	0	NaN	NaN	NaN	NaN	NaN	"Low"	NaN	NaN
ENST00000378206.5	0	NaN	NaN	NaN	NaN	NaN	"Low"	NaN	NaN
ENST00000475969.5	0	NaN	NaN	NaN	NaN	NaN	"Low"	NaN	NaN
ENST00000341385.4	0	NaN	NaN	NaN	NaN	NaN	"Low"	NaN	NaN
ENST00000481945.1	0	NaN	NaN	NaN	NaN	NaN	"Low"	NaN	NaN
ENST00000461150.1	0	NaN	NaN	NaN	NaN	NaN	"Low"	NaN	NaN
ENST00000486765.5	0	NaN	NaN	NaN	NaN	NaN	"Low"	NaN	NaN
ENST00000474140.1	0	NaN	NaN	NaN	NaN	NaN	"Low"	NaN	NaN
ENST00000361605.4	0	NaN	NaN	NaN	NaN	NaN	"Low"	NaN	NaN
ENST00000667408.1	0	NaN	NaN	NaN	NaN	NaN	"Low"	NaN	NaN
ENST00000413332.5	0	NaN	NaN	NaN	NaN	NaN	"Low"	NaN	NaN
ENST00000442673.1	0	NaN	NaN	NaN	NaN	NaN	"Low"	NaN	NaN
ENST00000439488.1	0	NaN	NaN	NaN	NaN	NaN	"Low"	NaN	NaN
ENST00000456897.6	0	NaN	NaN	NaN	NaN	NaN	"Low"	NaN	NaN
ENST00000635619.1	0	NaN	NaN	NaN	NaN	NaN	"Low"	NaN	NaN
ENST00000412674.1	0	NaN	NaN	NaN	NaN	NaN	"Low"	NaN	NaN
ENST00000664502.1	0	NaN	NaN	NaN	NaN	NaN	"Low"	NaN	NaN
ENST00000635247.1	0	NaN	NaN	NaN	NaN	NaN	"Low"	NaN	NaN
ENST00000635127.1	0	NaN	NaN	NaN	NaN	NaN	"Low"	NaN	NaN
ENST00000425194.2	0	NaN	NaN	NaN	NaN	NaN	"Low"	NaN	NaN
ENST00000671015.1	0	NaN	NaN	NaN	NaN	NaN	"Low"	NaN	NaN
ENST00000642026.2	0	NaN	NaN	NaN	NaN	NaN	"Low"	NaN	NaN
ENST00000641562.1	0	NaN	NaN	NaN	NaN	NaN	"Low"	NaN	NaN
ENST00000641078.1	0	NaN	NaN	NaN	NaN	NaN	"Low"	NaN	NaN
ENST00000642139.1	0	NaN	NaN	NaN	NaN	NaN	"Low"	NaN	NaN
ENST00000449232.1	0	NaN	NaN	NaN	NaN	NaN	"Low"	NaN	NaN
ENST00000635002.1	0	NaN	NaN	NaN	NaN	NaN	"Low"	NaN	NaN
ENST00000635312.2	0	NaN	NaN	NaN	NaN	NaN	"Low"	NaN	NaN
ENST00000669931.1	0	NaN	NaN	NaN	NaN	NaN	"Low"	NaN	NaN
ENST00000423197.2	0	NaN	NaN	NaN	NaN	NaN	"Low"	NaN	NaN
ENST00000665284.1	0	NaN	NaN	NaN	NaN	NaN	"Low"	NaN	NaN
ENST00000663417.1	0	NaN	NaN	NaN	NaN	NaN	"Low"	NaN	NaN
ENST00000670434.1	0	NaN	NaN	NaN	NaN	NaN	"Low"	NaN	NaN
ENST00000668086.1	0	NaN	NaN	NaN	NaN	NaN	"Low"	NaN	NaN
ENST00000633821.2	0	NaN	NaN	NaN	NaN	NaN	"Low"	NaN	NaN
ENST00000671656.1	0	NaN	NaN	NaN	NaN	NaN	"Low"	NaN	NaN
ENST00000659315.1	0	NaN	NaN	NaN	NaN	NaN	"Low"	NaN	NaN
ENST00000667352.1	0	NaN	NaN	NaN	NaN	NaN	"Low"	NaN	NaN
ENST00000635642.1	0	NaN	NaN	NaN	NaN	NaN	"Low"	NaN	NaN
ENST00000641472.1	0	NaN	NaN	NaN	NaN	NaN	"Low"	NaN	NaN
ENST00000438791.2	0	NaN	NaN	NaN	NaN	NaN	"Low"	NaN	NaN
ENST00000634256.1	0	NaN	NaN	NaN	NaN	NaN	"Low"	NaN	NaN
ENST00000667354.1	0	NaN	NaN	NaN	NaN	NaN	"Low"	NaN	NaN
ENST00000666685.1	0	NaN	NaN	NaN	NaN	NaN	"Low"	NaN	NaN
ENST00000635556.1	0	NaN	NaN	NaN	NaN	NaN	"Low"	NaN	NaN
ENST00000659083.1	0	NaN	NaN	NaN	NaN	NaN	"Low"	NaN	NaN
ENST00000659059.1	0	NaN	NaN	NaN	NaN	NaN	"Low"	NaN	NaN
ENST00000661628.1	0	NaN	NaN	NaN	NaN	NaN	"Low"	NaN	NaN
ENST00000420522.1	0	NaN	NaN	NaN	NaN	NaN	"Low"	NaN	NaN
ENST00000378191.5	0	NaN	NaN	NaN	NaN	NaN	"Low"	NaN	NaN
ENST00000378190.7	0	NaN	NaN	NaN	NaN	NaN	"Low"	NaN	NaN
ENST00000466761.1	0	NaN	NaN	NaN	NaN	NaN	"Low"	NaN	NaN
ENST00000658045.1	0	NaN	NaN	NaN	NaN	NaN	"Low"	NaN	NaN
ENST00000661891.1	0	NaN	NaN	NaN	NaN	NaN	"Low"	NaN	NaN
ENST00000641254.1	0	NaN	NaN	NaN	NaN	NaN	"Low"	NaN	NaN
ENST00000641403.1	0	NaN	NaN	NaN	NaN	NaN	"Low"	NaN	NaN
ENST00000443270.1	0	NaN	NaN	NaN	NaN	NaN	"Low"	NaN	NaN
ENST00000641871.1	0	NaN	NaN	NaN	NaN	NaN	"Low"	NaN	NaN
ENST00000641426.1	0	NaN	NaN	NaN	NaN	NaN	"Low"	NaN	NaN
ENST00000641860.1	0	NaN	NaN	NaN	NaN	NaN	"Low"	NaN	NaN
ENST00000649109.1	0	NaN	NaN	NaN	NaN	NaN	"Low"	NaN	NaN
ENST00000641583.1	0	NaN	NaN	NaN	NaN	NaN	"Low"	NaN	NaN
ENST00000564261.1	0	NaN	NaN	NaN	NaN	NaN	"Low"	NaN	NaN
ENST00000637697.1	0	NaN	NaN	NaN	NaN	NaN	"Low"	NaN	NaN
ENST00000637702.1	0	NaN	NaN	NaN	NaN	NaN	"Low"	NaN	NaN
ENST00000413887.1	0	NaN	NaN	NaN	NaN	NaN	"Low"	NaN	NaN
ENST00000579887.1	0	NaN	NaN	NaN	NaN	NaN	"Low"	NaN	NaN
ENST00000582517.1	0	NaN	NaN	NaN	NaN	NaN	"Low"	NaN	NaN
ENST00000460696.1	0	NaN	NaN	NaN	NaN	NaN	"Low"	NaN	NaN
ENST00000378161.5	0	NaN	NaN	NaN	NaN	NaN	"Low"	NaN	NaN
ENST00000478423.6	0	NaN	NaN	NaN	NaN	NaN	"Low"	NaN	NaN
ENST00000378156.9	0	NaN	NaN	NaN	NaN	NaN	"Low"	NaN	NaN
ENST00000489180.6	0	NaN	NaN	NaN	NaN	NaN	"Low"	NaN	NaN
ENST00000378169.7	0	NaN	NaN	NaN	NaN	NaN	"Low"	NaN	NaN
ENST00000468253.1	0	NaN	NaN	NaN	NaN	NaN	"Low"	NaN	NaN
ENST00000506941.1	0	NaN	NaN	NaN	NaN	NaN	"Low"	NaN	NaN
ENST00000470763.1	0	NaN	NaN	NaN	NaN	NaN	"Low"	NaN	NaN
ENST00000622020.4	0	NaN	NaN	NaN	NaN	NaN	"Low"	NaN	NaN
ENST00000466897.1	0	NaN	NaN	NaN	NaN	NaN	"Low"	NaN	NaN
ENST00000655548.1	0	NaN	NaN	NaN	NaN	NaN	"Low"	NaN	NaN
ENST00000378111.6	0	NaN	NaN	NaN	NaN	NaN	"Low"	NaN	NaN
ENST00000378097.6	0	NaN	NaN	NaN	NaN	NaN	"Low"	NaN	NaN
ENST00000666163.1	0	NaN	NaN	NaN	NaN	NaN	"Low"	NaN	NaN
ENST00000671676.1	0	NaN	NaN	NaN	NaN	NaN	"Low"	NaN	NaN
ENST00000658691.1	0	NaN	NaN	NaN	NaN	NaN	"Low"	NaN	NaN
ENST00000658883.1	0	NaN	NaN	NaN	NaN	NaN	"Low"	NaN	NaN
ENST00000655748.1	0	NaN	NaN	NaN	NaN	NaN	"Low"	NaN	NaN
ENST00000435937.6	0	NaN	NaN	NaN	NaN	NaN	"Low"	NaN	NaN
ENST00000493807.2	0	NaN	NaN	NaN	NaN	NaN	"Low"	NaN	NaN
ENST00000445501.6	0	NaN	NaN	NaN	NaN	NaN	"Low"	NaN	NaN
ENST00000478098.5	0	NaN	NaN	NaN	NaN	NaN	"Low"	NaN	NaN
ENST00000668706.1	0	NaN	NaN	NaN	NaN	NaN	"Low"	NaN	NaN
ENST00000653262.1	0	NaN	NaN	NaN	NaN	NaN	"Low"	NaN	NaN
ENST00000389632.9	0	NaN	NaN	NaN	NaN	NaN	"Low"	NaN	NaN
ENST00000657222.1	0	NaN	NaN	NaN	NaN	NaN	"Low"	NaN	NaN
ENST00000654144.1	0	NaN	NaN	NaN	NaN	NaN	"Low"	NaN	NaN
ENST00000341524.6	0	NaN	NaN	NaN	NaN	NaN	"Low"	NaN	NaN
ENST00000462676.3	0	NaN	NaN	NaN	NaN	NaN	"Low"	NaN	NaN
ENST00000428161.6	0	NaN	NaN	NaN	NaN	NaN	"Low"	NaN	NaN
ENST00000352527.6	0	NaN	NaN	NaN	NaN	NaN	"Low"	NaN	NaN
ENST00000663169.1	0	NaN	NaN	NaN	NaN	NaN	"Low"	NaN	NaN
ENST00000653635.1	0	NaN	NaN	NaN	NaN	NaN	"Low"	NaN	NaN
ENST00000661248.1	0	NaN	NaN	NaN	NaN	NaN	"Low"	NaN	NaN
ENST00000656198.1	0	NaN	NaN	NaN	NaN	NaN	"Low"	NaN	NaN
ENST00000602612.5	0	NaN	NaN	NaN	NaN	NaN	"Low"	NaN	NaN
ENST00000481789.2	0	NaN	NaN	NaN	NaN	NaN	"Low"	NaN	NaN
ENST00000656746.1	0	NaN	NaN	NaN	NaN	NaN	"Low"	NaN	NaN
ENST00000666299.1	0	NaN	NaN	NaN	NaN	NaN	"Low"	NaN	NaN
ENST00000665338.1	0	NaN	NaN	NaN	NaN	NaN	"Low"	NaN	NaN
ENST00000652845.1	0	NaN	NaN	NaN	NaN	NaN	"Low"	NaN	NaN
ENST00000655703.1	0	NaN	NaN	NaN	NaN	NaN	"Low"	NaN	NaN
ENST00000669250.1	0	NaN	NaN	NaN	NaN	NaN	"Low"	NaN	NaN
ENST00000164247.5	0	NaN	NaN	NaN	NaN	NaN	"Low"	NaN	NaN
ENST00000668559.1	0	NaN	NaN	NaN	NaN	NaN	"Low"	NaN	NaN
ENST00000378092.6	0	NaN	NaN	NaN	NaN	NaN	"Low"	NaN	NaN
ENST00000472700.7	0	NaN	NaN	NaN	NaN	NaN	"Low"	NaN	NaN
ENST00000459822.1	0	NaN	NaN	NaN	NaN	NaN	"Low"	NaN	NaN
ENST00000378083.7	0	NaN	NaN	NaN	NaN	NaN	"Low"	NaN	NaN
ENST00000662147.1	0	NaN	NaN	NaN	NaN	NaN	"Low"	NaN	NaN
ENST00000458166.6	0	NaN	NaN	NaN	NaN	NaN	"Low"	NaN	NaN
ENST00000662363.1	0	NaN	NaN	NaN	NaN	NaN	"Low"	NaN	NaN
ENST00000663671.1	0	NaN	NaN	NaN	NaN	NaN	"Low"	NaN	NaN
ENST00000656607.1	0	NaN	NaN	NaN	NaN	NaN	"Low"	NaN	NaN
ENST00000663419.1	0	NaN	NaN	NaN	NaN	NaN	"Low"	NaN	NaN
ENST00000652911.1	0	NaN	NaN	NaN	NaN	NaN	"Low"	NaN	NaN
ENST00000662815.1	0	NaN	NaN	NaN	NaN	NaN	"Low"	NaN	NaN
ENST00000671076.1	0	NaN	NaN	NaN	NaN	NaN	"Low"	NaN	NaN
ENST00000262450.8	0	NaN	NaN	NaN	NaN	NaN	"Low"	NaN	NaN
ENST00000475121.1	0	NaN	NaN	NaN	NaN	NaN	"Low"	NaN	NaN
ENST00000462991.5	0	NaN	NaN	NaN	NaN	NaN	"Low"	NaN	NaN
ENST00000377999.5	0	NaN	NaN	NaN	NaN	NaN	"Low"	NaN	NaN
ENST00000496404.1	0	NaN	NaN	NaN	NaN	NaN	"Low"	NaN	NaN
ENST00000491020.1	0	NaN	NaN	NaN	NaN	NaN	"Low"	NaN	NaN
ENST00000484532.6	0	NaN	NaN	NaN	NaN	NaN	"Low"	NaN	NaN
ENST00000234875.9	0	NaN	NaN	NaN	NaN	NaN	"Low"	NaN	NaN
ENST00000480661.1	0	NaN	NaN	NaN	NaN	NaN	"Low"	NaN	NaN
ENST00000497965.5	0	NaN	NaN	NaN	NaN	NaN	"Low"	NaN	NaN
ENST00000471204.5	0	NaN	NaN	NaN	NaN	NaN	"Low"	NaN	NaN
ENST00000465387.5	0	NaN	NaN	NaN	NaN	NaN	"Low"	NaN	NaN
ENST00000462296.5	0	NaN	NaN	NaN	NaN	NaN	"Low"	NaN	NaN
ENST00000465335.1	0	NaN	NaN	NaN	NaN	NaN	"Low"	NaN	NaN
ENST00000455744.1	0	NaN	NaN	NaN	NaN	NaN	"Low"	NaN	NaN
ENST00000466994.5	0	NaN	NaN	NaN	NaN	NaN	"Low"	NaN	NaN
ENST00000377939.5	0	NaN	NaN	NaN	NaN	NaN	"Low"	NaN	NaN
ENST00000484435.1	0	NaN	NaN	NaN	NaN	NaN	"Low"	NaN	NaN
ENST00000485539.5	0	NaN	NaN	NaN	NaN	NaN	"Low"	NaN	NaN
ENST00000496676.5	0	NaN	NaN	NaN	NaN	NaN	"Low"	NaN	NaN
ENST00000463453.1	0	NaN	NaN	NaN	NaN	NaN	"Low"	NaN	NaN
ENST00000496329.1	0	NaN	NaN	NaN	NaN	NaN	"Low"	NaN	NaN
ENST00000492476.1	0	NaN	NaN	NaN	NaN	NaN	"Low"	NaN	NaN
ENST00000483336.1	0	NaN	NaN	NaN	NaN	NaN	"Low"	NaN	NaN
ENST00000343813.10	0	NaN	NaN	NaN	NaN	NaN	"Low"	NaN	NaN
ENST00000495791.1	0	NaN	NaN	NaN	NaN	NaN	"Low"	NaN	NaN
ENST00000489498.5	0	NaN	NaN	NaN	NaN	NaN	"Low"	NaN	NaN
ENST00000474756.1	0	NaN	NaN	NaN	NaN	NaN	"Low"	NaN	NaN
ENST00000650463.1	0	NaN	NaN	NaN	NaN	NaN	"Low"	NaN	NaN
ENST00000441724.1	0	NaN	NaN	NaN	NaN	NaN	"Low"	NaN	NaN
ENST00000429480.2	0	NaN	NaN	NaN	NaN	NaN	"Low"	NaN	NaN
ENST00000377898.4	0	NaN	NaN	NaN	NaN	NaN	"Low"	NaN	NaN
ENST00000377893.3	0	NaN	NaN	NaN	NaN	NaN	"Low"	NaN	NaN
ENST00000608083.5	0	NaN	NaN	NaN	NaN	NaN	"Low"	NaN	NaN
ENST00000377842.7	0	NaN	NaN	NaN	NaN	NaN	"Low"	NaN	NaN
ENST00000377845.7	0	NaN	NaN	NaN	NaN	NaN	"Low"	NaN	NaN
ENST00000377855.6	0	NaN	NaN	NaN	NaN	NaN	"Low"	NaN	NaN
ENST00000377860.8	0	NaN	NaN	NaN	NaN	NaN	"Low"	NaN	NaN
ENST00000418124.5	0	NaN	NaN	NaN	NaN	NaN	"Low"	NaN	NaN
ENST00000545482.5	0	NaN	NaN	NaN	NaN	NaN	"Low"	NaN	NaN
ENST00000361521.8	0	NaN	NaN	NaN	NaN	NaN	"Low"	NaN	NaN
ENST00000473466.2	0	NaN	NaN	NaN	NaN	NaN	"Low"	NaN	NaN
ENST00000481175.1	0	NaN	NaN	NaN	NaN	NaN	"Low"	NaN	NaN
ENST00000607670.1	0	NaN	NaN	NaN	NaN	NaN	"Low"	NaN	NaN
ENST00000377837.5	0	NaN	NaN	NaN	NaN	NaN	"Low"	NaN	NaN
ENST00000377836.8	0	NaN	NaN	NaN	NaN	NaN	"Low"	NaN	NaN
ENST00000471190.1	0	NaN	NaN	NaN	NaN	NaN	"Low"	NaN	NaN
ENST00000377834.8	0	NaN	NaN	NaN	NaN	NaN	"Low"	NaN	NaN
ENST00000487437.5	0	NaN	NaN	NaN	NaN	NaN	"Low"	NaN	NaN
ENST00000489730.1	0	NaN	NaN	NaN	NaN	NaN	"Low"	NaN	NaN
ENST00000645284.1	0	NaN	NaN	NaN	NaN	NaN	"Low"	NaN	NaN
ENST00000636330.1	0	NaN	NaN	NaN	NaN	NaN	"Low"	NaN	NaN
ENST00000633651.1	0	NaN	NaN	NaN	NaN	NaN	"Low"	NaN	NaN
ENST00000632142.1	0	NaN	NaN	NaN	NaN	NaN	"Low"	NaN	NaN
ENST00000418286.1	0	NaN	NaN	NaN	NaN	NaN	"Low"	NaN	NaN
ENST00000632803.1	0	NaN	NaN	NaN	NaN	NaN	"Low"	NaN	NaN
ENST00000632593.1	0	NaN	NaN	NaN	NaN	NaN	"Low"	NaN	NaN
ENST00000416731.5	0	NaN	NaN	NaN	NaN	NaN	"Low"	NaN	NaN
ENST00000461727.6	0	NaN	NaN	NaN	NaN	NaN	"Low"	NaN	NaN
ENST00000475228.6	0	NaN	NaN	NaN	NaN	NaN	"Low"	NaN	NaN
ENST00000478323.1	0	NaN	NaN	NaN	NaN	NaN	"Low"	NaN	NaN
ENST00000633239.1	0	NaN	NaN	NaN	NaN	NaN	"Low"	NaN	NaN
ENST00000475479.2	0	NaN	NaN	NaN	NaN	NaN	"Low"	NaN	NaN
ENST00000636644.1	0	NaN	NaN	NaN	NaN	NaN	"Low"	NaN	NaN
ENST00000434576.2	0	NaN	NaN	NaN	NaN	NaN	"Low"	NaN	NaN
ENST00000477679.2	0	NaN	NaN	NaN	NaN	NaN	"Low"	NaN	NaN
ENST00000468561.2	0	NaN	NaN	NaN	NaN	NaN	"Low"	NaN	NaN
ENST00000585139.1	0	NaN	NaN	NaN	NaN	NaN	"Low"	NaN	NaN
ENST00000419034.1	0	NaN	NaN	NaN	NaN	NaN	"Low"	NaN	NaN
ENST00000647810.1	0	NaN	NaN	NaN	NaN	NaN	"Low"	NaN	NaN
ENST00000473343.5	0	NaN	NaN	NaN	NaN	NaN	"Low"	NaN	NaN
ENST00000513135.5	0	NaN	NaN	NaN	NaN	NaN	"Low"	NaN	NaN
ENST00000485036.5	0	NaN	NaN	NaN	NaN	NaN	"Low"	NaN	NaN
ENST00000480393.5	0	NaN	NaN	NaN	NaN	NaN	"Low"	NaN	NaN
ENST00000377782.7	0	NaN	NaN	NaN	NaN	NaN	"Low"	NaN	NaN
ENST00000356876.7	0	NaN	NaN	NaN	NaN	NaN	"Low"	NaN	NaN
ENST00000351959.9	0	NaN	NaN	NaN	NaN	NaN	"Low"	NaN	NaN
ENST00000414040.6	0	NaN	NaN	NaN	NaN	NaN	"Low"	NaN	NaN
ENST00000351748.7	0	NaN	NaN	NaN	NaN	NaN	"Low"	NaN	NaN
ENST00000348333.7	0	NaN	NaN	NaN	NaN	NaN	"Low"	NaN	NaN
ENST00000502588.5	0	NaN	NaN	NaN	NaN	NaN	"Low"	NaN	NaN
ENST00000502730.5	0	NaN	NaN	NaN	NaN	NaN	"Low"	NaN	NaN
ENST00000510563.5	0	NaN	NaN	NaN	NaN	NaN	"Low"	NaN	NaN
ENST00000453260.6	0	NaN	NaN	NaN	NaN	NaN	"Low"	NaN	NaN
ENST00000475730.5	0	NaN	NaN	NaN	NaN	NaN	"Low"	NaN	NaN
ENST00000469691.5	0	NaN	NaN	NaN	NaN	NaN	"Low"	NaN	NaN
ENST00000481401.5	0	NaN	NaN	NaN	NaN	NaN	"Low"	NaN	NaN
ENST00000461703.6	0	NaN	NaN	NaN	NaN	NaN	"Low"	NaN	NaN
ENST00000453341.1	0	NaN	NaN	NaN	NaN	NaN	"Low"	NaN	NaN
ENST00000515145.1	0	NaN	NaN	NaN	NaN	NaN	"Low"	NaN	NaN
ENST00000489097.5	0	NaN	NaN	NaN	NaN	NaN	"Low"	NaN	NaN
ENST00000535355.5	0	NaN	NaN	NaN	NaN	NaN	"Low"	NaN	NaN
ENST00000400913.5	0	NaN	NaN	NaN	NaN	NaN	"Low"	NaN	NaN
ENST00000340850.9	0	NaN	NaN	NaN	NaN	NaN	"Low"	NaN	NaN
ENST00000537245.5	0	NaN	NaN	NaN	NaN	NaN	"Low"	NaN	NaN
ENST00000377748.5	0	NaN	NaN	NaN	NaN	NaN	"Low"	NaN	NaN
ENST00000673471.1	0	NaN	NaN	NaN	NaN	NaN	"Low"	NaN	NaN
ENST00000487949.4	0	NaN	NaN	NaN	NaN	NaN	"Low"	NaN	NaN
ENST00000377725.5	0	NaN	NaN	NaN	NaN	NaN	"Low"	NaN	NaN
ENST00000377728.7	0	NaN	NaN	NaN	NaN	NaN	"Low"	NaN	NaN
ENST00000377732.5	0	NaN	NaN	NaN	NaN	NaN	"Low"	NaN	NaN
ENST00000400915.7	0	NaN	NaN	NaN	NaN	NaN	"Low"	NaN	NaN
ENST00000377740.4	0	NaN	NaN	NaN	NaN	NaN	"Low"	NaN	NaN
ENST00000377705.6	0	NaN	NaN	NaN	NaN	NaN	"Low"	NaN	NaN
ENST00000464383.1	0	NaN	NaN	NaN	NaN	NaN	"Low"	NaN	NaN
ENST00000462798.1	0	NaN	NaN	NaN	NaN	NaN	"Low"	NaN	NaN
ENST00000460777.1	0	NaN	NaN	NaN	NaN	NaN	"Low"	NaN	NaN
ENST00000464665.1	0	NaN	NaN	NaN	NaN	NaN	"Low"	NaN	NaN
ENST00000517213.1	0	NaN	NaN	NaN	NaN	NaN	"Low"	NaN	NaN
ENST00000456162.2	0	NaN	NaN	NaN	NaN	NaN	"Low"	NaN	NaN
ENST00000333172.11	0	NaN	NaN	NaN	NaN	NaN	"Low"	NaN	NaN
ENST00000351136.7	0	NaN	NaN	NaN	NaN	NaN	"Low"	NaN	NaN
ENST00000411823.5	0	NaN	NaN	NaN	NaN	NaN	"Low"	NaN	NaN
ENST00000415267.1	0	NaN	NaN	NaN	NaN	NaN	"Low"	NaN	NaN
ENST00000377674.9	0	NaN	NaN	NaN	NaN	NaN	"Low"	NaN	NaN
ENST00000319084.9	0	NaN	NaN	NaN	NaN	NaN	"Low"	NaN	NaN
ENST00000435905.5	0	NaN	NaN	NaN	NaN	NaN	"Low"	NaN	NaN
ENST00000488936.1	0	NaN	NaN	NaN	NaN	NaN	"Low"	NaN	NaN
ENST00000482360.5	0	NaN	NaN	NaN	NaN	NaN	"Low"	NaN	NaN
ENST00000498342.5	0	NaN	NaN	NaN	NaN	NaN	"Low"	NaN	NaN
ENST00000466813.1	0	NaN	NaN	NaN	NaN	NaN	"Low"	NaN	NaN
ENST00000466941.1	0	NaN	NaN	NaN	NaN	NaN	"Low"	NaN	NaN
ENST00000377658.8	0	NaN	NaN	NaN	NaN	NaN	"Low"	NaN	NaN
ENST00000377663.3	0	NaN	NaN	NaN	NaN	NaN	"Low"	NaN	NaN
ENST00000467612.5	0	NaN	NaN	NaN	NaN	NaN	"Low"	NaN	NaN
ENST00000610898.1	0	NaN	NaN	NaN	NaN	NaN	"Low"	NaN	NaN
ENST00000496707.5	0	NaN	NaN	NaN	NaN	NaN	"Low"	NaN	NaN
ENST00000463043.1	0	NaN	NaN	NaN	NaN	NaN	"Low"	NaN	NaN
ENST00000377648.5	0	NaN	NaN	NaN	NaN	NaN	"Low"	NaN	NaN
ENST00000495385.1	0	NaN	NaN	NaN	NaN	NaN	"Low"	NaN	NaN
ENST00000054650.8	0	NaN	NaN	NaN	NaN	NaN	"Low"	NaN	NaN
ENST00000484676.1	0	NaN	NaN	NaN	NaN	NaN	"Low"	NaN	NaN
ENST00000307896.10	1.54372610849908	-0.573381009018309	3.37128256489226	-0.170078003840249	0.864948791870322	NaN	"Low"	1.84651816558538	1.24093405141278
ENST00000377627.7	0	NaN	NaN	NaN	NaN	NaN	"Low"	NaN	NaN
ENST00000484669.6	0	NaN	NaN	NaN	NaN	NaN	"Low"	NaN	NaN
ENST00000487819.5	0	NaN	NaN	NaN	NaN	NaN	"Low"	NaN	NaN
ENST00000472925.1	0	NaN	NaN	NaN	NaN	NaN	"Low"	NaN	NaN
ENST00000465508.5	0	NaN	NaN	NaN	NaN	NaN	"Low"	NaN	NaN
ENST00000451196.5	0	NaN	NaN	NaN	NaN	NaN	"Low"	NaN	NaN
ENST00000377577.10	0	NaN	NaN	NaN	NaN	NaN	"Low"	NaN	NaN
ENST00000294401.11	0	NaN	NaN	NaN	NaN	NaN	"Low"	NaN	NaN
ENST00000472414.1	0	NaN	NaN	NaN	NaN	NaN	"Low"	NaN	NaN
ENST00000426784.1	0	NaN	NaN	NaN	NaN	NaN	"Low"	NaN	NaN
ENST00000473993.5	0	NaN	NaN	NaN	NaN	NaN	"Low"	NaN	NaN
ENST00000469318.5	0	NaN	NaN	NaN	NaN	NaN	"Low"	NaN	NaN
ENST00000485073.5	0	NaN	NaN	NaN	NaN	NaN	"Low"	NaN	NaN
ENST00000460594.5	0	NaN	NaN	NaN	NaN	NaN	"Low"	NaN	NaN
ENST00000465911.1	0	NaN	NaN	NaN	NaN	NaN	"Low"	NaN	NaN
ENST00000432429.5	0	NaN	NaN	NaN	NaN	NaN	"Low"	NaN	NaN
ENST00000414210.5	0	NaN	NaN	NaN	NaN	NaN	"Low"	NaN	NaN
ENST00000421469.3	0	NaN	NaN	NaN	NaN	NaN	"Low"	NaN	NaN
ENST00000635029.1	0	NaN	NaN	NaN	NaN	NaN	"Low"	NaN	NaN
ENST00000635092.2	0	NaN	NaN	NaN	NaN	NaN	"Low"	NaN	NaN
ENST00000654537.1	0	NaN	NaN	NaN	NaN	NaN	"Low"	NaN	NaN
ENST00000641757.1	0	NaN	NaN	NaN	NaN	NaN	"Low"	NaN	NaN
ENST00000442889.1	0	NaN	NaN	NaN	NaN	NaN	"Low"	NaN	NaN
ENST00000490738.5	0	NaN	NaN	NaN	NaN	NaN	"Low"	NaN	NaN
ENST00000303635.12	0	NaN	NaN	NaN	NaN	NaN	"Low"	NaN	NaN
ENST00000476163.5	0	NaN	NaN	NaN	NaN	NaN	"Low"	NaN	NaN
ENST00000473578.5	0	NaN	NaN	NaN	NaN	NaN	"Low"	NaN	NaN
ENST00000557126.5	0	NaN	NaN	NaN	NaN	NaN	"Low"	NaN	NaN
ENST00000467404.6	0	NaN	NaN	NaN	NaN	NaN	"Low"	NaN	NaN
ENST00000461311.1	0	NaN	NaN	NaN	NaN	NaN	"Low"	NaN	NaN
ENST00000486138.1	0	NaN	NaN	NaN	NaN	NaN	"Low"	NaN	NaN
ENST00000482934.1	0	NaN	NaN	NaN	NaN	NaN	"Low"	NaN	NaN
ENST00000470648.5	0	NaN	NaN	NaN	NaN	NaN	"Low"	NaN	NaN
ENST00000461580.5	0	NaN	NaN	NaN	NaN	NaN	"Low"	NaN	NaN
ENST00000472283.1	0	NaN	NaN	NaN	NaN	NaN	"Low"	NaN	NaN
ENST00000467267.1	0	NaN	NaN	NaN	NaN	NaN	"Low"	NaN	NaN
ENST00000495233.5	0	NaN	NaN	NaN	NaN	NaN	"Low"	NaN	NaN
ENST00000490905.5	0	NaN	NaN	NaN	NaN	NaN	"Low"	NaN	NaN
ENST00000476864.1	0	NaN	NaN	NaN	NaN	NaN	"Low"	NaN	NaN
ENST00000433407.1	0	NaN	NaN	NaN	NaN	NaN	"Low"	NaN	NaN
ENST00000456701.1	0	NaN	NaN	NaN	NaN	NaN	"Low"	NaN	NaN
ENST00000384328.1	0	NaN	NaN	NaN	NaN	NaN	"Low"	NaN	NaN
ENST00000427317.1	0	NaN	NaN	NaN	NaN	NaN	"Low"	NaN	NaN
ENST00000618051.1	0	NaN	NaN	NaN	NaN	NaN	"Low"	NaN	NaN
ENST00000411708.1	0	NaN	NaN	NaN	NaN	NaN	"Low"	NaN	NaN
ENST00000440032.1	0	NaN	NaN	NaN	NaN	NaN	"Low"	NaN	NaN
ENST00000602640.1	0	NaN	NaN	NaN	NaN	NaN	"Low"	NaN	NaN
ENST00000602973.1	0	NaN	NaN	NaN	NaN	NaN	"Low"	NaN	NaN
ENST00000602916.1	0	NaN	NaN	NaN	NaN	NaN	"Low"	NaN	NaN
ENST00000054666.11	0	NaN	NaN	NaN	NaN	NaN	"Low"	NaN	NaN
ENST00000470357.1	0	NaN	NaN	NaN	NaN	NaN	"Low"	NaN	NaN
ENST00000487194.1	0	NaN	NaN	NaN	NaN	NaN	"Low"	NaN	NaN
ENST00000602406.1	0	NaN	NaN	NaN	NaN	NaN	"Low"	NaN	NaN
ENST00000377541.5	0	NaN	NaN	NaN	NaN	NaN	"Low"	NaN	NaN
ENST00000613533.4	0	NaN	NaN	NaN	NaN	NaN	"Low"	NaN	NaN
ENST00000614998.4	0	NaN	NaN	NaN	NaN	NaN	"Low"	NaN	NaN
ENST00000377532.7	0	NaN	NaN	NaN	NaN	NaN	"Low"	NaN	NaN
ENST00000361923.2	0	NaN	NaN	NaN	NaN	NaN	"Low"	NaN	NaN
ENST00000473653.1	0	NaN	NaN	NaN	NaN	NaN	"Low"	NaN	NaN
ENST00000602883.1	0	NaN	NaN	NaN	NaN	NaN	"Low"	NaN	NaN
ENST00000463106.1	0	NaN	NaN	NaN	NaN	NaN	"Low"	NaN	NaN
ENST00000494684.1	0	NaN	NaN	NaN	NaN	NaN	"Low"	NaN	NaN
ENST00000451646.1	0	NaN	NaN	NaN	NaN	NaN	"Low"	NaN	NaN
ENST00000377516.6	0	NaN	NaN	NaN	NaN	NaN	"Low"	NaN	NaN
ENST00000361696.9	0	NaN	NaN	NaN	NaN	NaN	"Low"	NaN	NaN
ENST00000054668.5	0	NaN	NaN	NaN	NaN	NaN	"Low"	NaN	NaN
ENST00000615230.4	0	NaN	NaN	NaN	NaN	NaN	"Low"	NaN	NaN
ENST00000377507.7	0	NaN	NaN	NaN	NaN	NaN	"Low"	NaN	NaN
ENST00000474475.1	0	NaN	NaN	NaN	NaN	NaN	"Low"	NaN	NaN
ENST00000492571.1	0	NaN	NaN	NaN	NaN	NaN	"Low"	NaN	NaN
ENST00000603760.1	0	NaN	NaN	NaN	NaN	NaN	"Low"	NaN	NaN
ENST00000493373.5	0	NaN	NaN	NaN	NaN	NaN	"Low"	NaN	NaN
ENST00000460192.5	0	NaN	NaN	NaN	NaN	NaN	"Low"	NaN	NaN
ENST00000493678.5	0	NaN	NaN	NaN	NaN	NaN	"Low"	NaN	NaN
ENST00000377493.9	0	NaN	NaN	NaN	NaN	NaN	"Low"	NaN	NaN
ENST00000338639.10	0	NaN	NaN	NaN	NaN	NaN	"Low"	NaN	NaN
ENST00000465354.5	0	NaN	NaN	NaN	NaN	NaN	"Low"	NaN	NaN
ENST00000377491.5	0	NaN	NaN	NaN	NaN	NaN	"Low"	NaN	NaN
ENST00000377488.5	0	NaN	NaN	NaN	NaN	NaN	"Low"	NaN	NaN
ENST00000497113.1	0	NaN	NaN	NaN	NaN	NaN	"Low"	NaN	NaN
ENST00000469225.1	0	NaN	NaN	NaN	NaN	NaN	"Low"	NaN	NaN
ENST00000363474.1	0	NaN	NaN	NaN	NaN	NaN	"Low"	NaN	NaN
ENST00000641354.1	0	NaN	NaN	NaN	NaN	NaN	"Low"	NaN	NaN
ENST00000642135.1	0	NaN	NaN	NaN	NaN	NaN	"Low"	NaN	NaN
ENST00000641100.1	0	NaN	NaN	NaN	NaN	NaN	"Low"	NaN	NaN
ENST00000474874.5	0	NaN	NaN	NaN	NaN	NaN	"Low"	NaN	NaN
ENST00000377482.10	0	NaN	NaN	NaN	NaN	NaN	"Low"	NaN	NaN
ENST00000467067.1	0	NaN	NaN	NaN	NaN	NaN	"Low"	NaN	NaN
ENST00000469499.5	0	NaN	NaN	NaN	NaN	NaN	"Low"	NaN	NaN
ENST00000487559.1	0	NaN	NaN	NaN	NaN	NaN	"Low"	NaN	NaN
ENST00000445300.1	0	NaN	NaN	NaN	NaN	NaN	"Low"	NaN	NaN
ENST00000399343.2	0	NaN	NaN	NaN	NaN	NaN	"Low"	NaN	NaN
ENST00000453364.1	0	NaN	NaN	NaN	NaN	NaN	"Low"	NaN	NaN
ENST00000670361.1	0	NaN	NaN	NaN	NaN	NaN	"Low"	NaN	NaN
ENST00000635451.1	0	NaN	NaN	NaN	NaN	NaN	"Low"	NaN	NaN
ENST00000452982.1	0	NaN	NaN	NaN	NaN	NaN	"Low"	NaN	NaN
ENST00000364105.1	0	NaN	NaN	NaN	NaN	NaN	"Low"	NaN	NaN
ENST00000424689.1	0	NaN	NaN	NaN	NaN	NaN	"Low"	NaN	NaN
ENST00000516168.1	0	NaN	NaN	NaN	NaN	NaN	"Low"	NaN	NaN
ENST00000471889.5	0	NaN	NaN	NaN	NaN	NaN	"Low"	NaN	NaN
ENST00000289877.8	0	NaN	NaN	NaN	NaN	NaN	"Low"	NaN	NaN
ENST00000497660.5	0	NaN	NaN	NaN	NaN	NaN	"Low"	NaN	NaN
ENST00000481265.1	0	NaN	NaN	NaN	NaN	NaN	"Low"	NaN	NaN
ENST00000516445.1	0	NaN	NaN	NaN	NaN	NaN	"Low"	NaN	NaN
ENST00000337907.7	0	NaN	NaN	NaN	NaN	NaN	"Low"	NaN	NaN
ENST00000400908.7	0	NaN	NaN	NaN	NaN	NaN	"Low"	NaN	NaN
ENST00000377464.5	0	NaN	NaN	NaN	NaN	NaN	"Low"	NaN	NaN
ENST00000467350.1	0	NaN	NaN	NaN	NaN	NaN	"Low"	NaN	NaN
ENST00000400907.6	0	NaN	NaN	NaN	NaN	NaN	"Low"	NaN	NaN
ENST00000476556.5	0	NaN	NaN	NaN	NaN	NaN	"Low"	NaN	NaN
ENST00000505225.1	0	NaN	NaN	NaN	NaN	NaN	"Low"	NaN	NaN
ENST00000656437.1	0	NaN	NaN	NaN	NaN	NaN	"Low"	NaN	NaN
ENST00000464367.1	0	NaN	NaN	NaN	NaN	NaN	"Low"	NaN	NaN
ENST00000488215.5	0	NaN	NaN	NaN	NaN	NaN	"Low"	NaN	NaN
ENST00000460659.5	0	NaN	NaN	NaN	NaN	NaN	"Low"	NaN	NaN
ENST00000492766.5	0	NaN	NaN	NaN	NaN	NaN	"Low"	NaN	NaN
ENST00000465125.1	0	NaN	NaN	NaN	NaN	NaN	"Low"	NaN	NaN
ENST00000464972.5	0	NaN	NaN	NaN	NaN	NaN	"Low"	NaN	NaN
ENST00000659924.1	0	NaN	NaN	NaN	NaN	NaN	"Low"	NaN	NaN
ENST00000480342.5	0	NaN	NaN	NaN	NaN	NaN	"Low"	NaN	NaN
ENST00000507012.1	0	NaN	NaN	NaN	NaN	NaN	"Low"	NaN	NaN
ENST00000469251.1	0	NaN	NaN	NaN	NaN	NaN	"Low"	NaN	NaN
ENST00000514428.1	0	NaN	NaN	NaN	NaN	NaN	"Low"	NaN	NaN
ENST00000468247.1	0	NaN	NaN	NaN	NaN	NaN	"Low"	NaN	NaN
ENST00000449895.5	0	NaN	NaN	NaN	NaN	NaN	"Low"	NaN	NaN
ENST00000653698.1	0	NaN	NaN	NaN	NaN	NaN	"Low"	NaN	NaN
ENST00000444276.1	0	NaN	NaN	NaN	NaN	NaN	"Low"	NaN	NaN
ENST00000408156.1	0	NaN	NaN	NaN	NaN	NaN	"Low"	NaN	NaN
ENST00000605785.1	0	NaN	NaN	NaN	NaN	NaN	"Low"	NaN	NaN
ENST00000437586.1	0	NaN	NaN	NaN	NaN	NaN	"Low"	NaN	NaN
ENST00000428803.2	0	NaN	NaN	NaN	NaN	NaN	"Low"	NaN	NaN
ENST00000410579.2	0	NaN	NaN	NaN	NaN	NaN	"Low"	NaN	NaN
ENST00000445254.1	0	NaN	NaN	NaN	NaN	NaN	"Low"	NaN	NaN
ENST00000433876.2	0	NaN	NaN	NaN	NaN	NaN	"Low"	NaN	NaN
ENST00000436229.2	0	NaN	NaN	NaN	NaN	NaN	"Low"	NaN	NaN
ENST00000234590.10	400.768889529674	25.194989487258	3.5339635888267	7.12938570360962	NaN	NaN	"OK"	2.08677876863561e-05	801.53775819156
ENST00000464920.2	0	NaN	NaN	NaN	NaN	NaN	"Low"	NaN	NaN
ENST00000647408.1	381.533318165196	23.6630255118128	3.53397002610306	6.69587612148093	NaN	NaN	"OK"	5.74489327878383e-05	763.06657888146
ENST00000646370.2	58.6144135568516	22.5279026655155	3.53491490481638	6.3729688753811	NaN	NaN	"OK"	1.93847366950372e-05	117.228807728966
ENST00000645600.1	0	NaN	NaN	NaN	NaN	NaN	"Low"	NaN	NaN
ENST00000497492.1	0	NaN	NaN	NaN	NaN	NaN	"Low"	NaN	NaN
ENST00000646660.1	0	NaN	NaN	NaN	NaN	NaN	"Low"	NaN	NaN
ENST00000646680.1	0	NaN	NaN	NaN	NaN	NaN	"Low"	NaN	NaN
ENST00000646906.1	0	NaN	NaN	NaN	NaN	NaN	"Low"	NaN	NaN
ENST00000646156.1	0	NaN	NaN	NaN	NaN	NaN	"Low"	NaN	NaN
ENST00000643438.1	0	NaN	NaN	NaN	NaN	NaN	"Low"	NaN	NaN
ENST00000489867.2	0	NaN	NaN	NaN	NaN	NaN	"Low"	NaN	NaN
ENST00000486051.5	0	NaN	NaN	NaN	NaN	NaN	"Low"	NaN	NaN
ENST00000492343.2	0	NaN	NaN	NaN	NaN	NaN	"Low"	NaN	NaN
ENST00000414948.1	0	NaN	NaN	NaN	NaN	NaN	"Low"	NaN	NaN
ENST00000618792.1	0	NaN	NaN	NaN	NaN	NaN	"Low"	NaN	NaN
ENST00000442636.1	0	NaN	NaN	NaN	NaN	NaN	"Low"	NaN	NaN
ENST00000364855.1	0	NaN	NaN	NaN	NaN	NaN	"Low"	NaN	NaN
ENST00000425872.1	0	NaN	NaN	NaN	NaN	NaN	"Low"	NaN	NaN
ENST00000424862.2	0	NaN	NaN	NaN	NaN	NaN	"Low"	NaN	NaN
ENST00000431968.2	0	NaN	NaN	NaN	NaN	NaN	"Low"	NaN	NaN
ENST00000549778.5	0	NaN	NaN	NaN	NaN	NaN	"Low"	NaN	NaN
ENST00000476083.1	0	NaN	NaN	NaN	NaN	NaN	"Low"	NaN	NaN
ENST00000377443.7	0	NaN	NaN	NaN	NaN	NaN	"Low"	NaN	NaN
ENST00000480186.7	0	NaN	NaN	NaN	NaN	NaN	"Low"	NaN	NaN
ENST00000377436.6	0	NaN	NaN	NaN	NaN	NaN	"Low"	NaN	NaN
ENST00000377442.3	0	NaN	NaN	NaN	NaN	NaN	"Low"	NaN	NaN
ENST00000583026.2	0	NaN	NaN	NaN	NaN	NaN	"Low"	NaN	NaN
ENST00000400906.1	0	NaN	NaN	NaN	NaN	NaN	"Low"	NaN	NaN
ENST00000377424.9	0	NaN	NaN	NaN	NaN	NaN	"Low"	NaN	NaN
ENST00000487492.1	0	NaN	NaN	NaN	NaN	NaN	"Low"	NaN	NaN
ENST00000377414.7	0	NaN	NaN	NaN	NaN	NaN	"Low"	NaN	NaN
ENST00000484798.5	0	NaN	NaN	NaN	NaN	NaN	"Low"	NaN	NaN
ENST00000474145.5	0	NaN	NaN	NaN	NaN	NaN	"Low"	NaN	NaN
ENST00000479813.5	0	NaN	NaN	NaN	NaN	NaN	"Low"	NaN	NaN
ENST00000486632.5	0	NaN	NaN	NaN	NaN	NaN	"Low"	NaN	NaN
ENST00000487835.5	0	NaN	NaN	NaN	NaN	NaN	"Low"	NaN	NaN
ENST00000464985.5	0	NaN	NaN	NaN	NaN	NaN	"Low"	NaN	NaN
ENST00000473209.1	0	NaN	NaN	NaN	NaN	NaN	"Low"	NaN	NaN
ENST00000516595.1	0	NaN	NaN	NaN	NaN	NaN	"Low"	NaN	NaN
ENST00000377411.5	0	NaN	NaN	NaN	NaN	NaN	"Low"	NaN	NaN
ENST00000465853.1	0	NaN	NaN	NaN	NaN	NaN	"Low"	NaN	NaN
ENST00000466131.1	0	NaN	NaN	NaN	NaN	NaN	"Low"	NaN	NaN
ENST00000635687.1	0	NaN	NaN	NaN	NaN	NaN	"Low"	NaN	NaN
ENST00000635405.2	0	NaN	NaN	NaN	NaN	NaN	"Low"	NaN	NaN
ENST00000437157.3	0	NaN	NaN	NaN	NaN	NaN	"Low"	NaN	NaN
ENST00000632503.1	0	NaN	NaN	NaN	NaN	NaN	"Low"	NaN	NaN
ENST00000385130.1	0	NaN	NaN	NaN	NaN	NaN	"Low"	NaN	NaN
ENST00000635271.1	0	NaN	NaN	NaN	NaN	NaN	"Low"	NaN	NaN
ENST00000412639.3	0	NaN	NaN	NaN	NaN	NaN	"Low"	NaN	NaN
ENST00000664915.1	0	NaN	NaN	NaN	NaN	NaN	"Low"	NaN	NaN
ENST00000657715.1	0	NaN	NaN	NaN	NaN	NaN	"Low"	NaN	NaN
ENST00000665148.1	0	NaN	NaN	NaN	NaN	NaN	"Low"	NaN	NaN
ENST00000634966.2	0	NaN	NaN	NaN	NaN	NaN	"Low"	NaN	NaN
ENST00000377403.6	0	NaN	NaN	NaN	NaN	NaN	"Low"	NaN	NaN
ENST00000602477.1	0	NaN	NaN	NaN	NaN	NaN	"Low"	NaN	NaN
ENST00000495451.1	0	NaN	NaN	NaN	NaN	NaN	"Low"	NaN	NaN
ENST00000328089.11	0	NaN	NaN	NaN	NaN	NaN	"Low"	NaN	NaN
ENST00000450402.1	0	NaN	NaN	NaN	NaN	NaN	"Low"	NaN	NaN
ENST00000357898.3	0	NaN	NaN	NaN	NaN	NaN	"Low"	NaN	NaN
ENST00000377399.2	0	NaN	NaN	NaN	NaN	NaN	"Low"	NaN	NaN
ENST00000641006.1	0	NaN	NaN	NaN	NaN	NaN	"Low"	NaN	NaN
ENST00000641325.1	0	NaN	NaN	NaN	NaN	NaN	"Low"	NaN	NaN
ENST00000641940.1	0	NaN	NaN	NaN	NaN	NaN	"Low"	NaN	NaN
ENST00000641507.1	0	NaN	NaN	NaN	NaN	NaN	"Low"	NaN	NaN
ENST00000517147.1	0	NaN	NaN	NaN	NaN	NaN	"Low"	NaN	NaN
ENST00000441033.1	0	NaN	NaN	NaN	NaN	NaN	"Low"	NaN	NaN
ENST00000302692.7	0	NaN	NaN	NaN	NaN	NaN	"Low"	NaN	NaN
ENST00000435277.1	0	NaN	NaN	NaN	NaN	NaN	"Low"	NaN	NaN
ENST00000340381.11	0	NaN	NaN	NaN	NaN	NaN	"Low"	NaN	NaN
ENST00000340305.9	0	NaN	NaN	NaN	NaN	NaN	"Low"	NaN	NaN
ENST00000416541.5	0	NaN	NaN	NaN	NaN	NaN	"Low"	NaN	NaN
ENST00000510900.1	0	NaN	NaN	NaN	NaN	NaN	"Low"	NaN	NaN
ENST00000508400.1	0	NaN	NaN	NaN	NaN	NaN	"Low"	NaN	NaN
ENST00000377346.9	0	NaN	NaN	NaN	NaN	NaN	"Low"	NaN	NaN
ENST00000536656.5	0	NaN	NaN	NaN	NaN	NaN	"Low"	NaN	NaN
ENST00000628140.2	0	NaN	NaN	NaN	NaN	NaN	"Low"	NaN	NaN
ENST00000484851.1	0	NaN	NaN	NaN	NaN	NaN	"Low"	NaN	NaN
ENST00000543390.2	0	NaN	NaN	NaN	NaN	NaN	"Low"	NaN	NaN
ENST00000361110.6	0	NaN	NaN	NaN	NaN	NaN	"Low"	NaN	NaN
ENST00000481137.1	0	NaN	NaN	NaN	NaN	NaN	"Low"	NaN	NaN
ENST00000479223.1	0	NaN	NaN	NaN	NaN	NaN	"Low"	NaN	NaN
ENST00000377320.3	0	NaN	NaN	NaN	NaN	NaN	"Low"	NaN	NaN
ENST00000426570.3	0	NaN	NaN	NaN	NaN	NaN	"Low"	NaN	NaN
ENST00000415330.2	0	NaN	NaN	NaN	NaN	NaN	"Low"	NaN	NaN
ENST00000377298.8	0	NaN	NaN	NaN	NaN	NaN	"Low"	NaN	NaN
ENST00000650348.1	0	NaN	NaN	NaN	NaN	NaN	"Low"	NaN	NaN
ENST00000477264.1	0	NaN	NaN	NaN	NaN	NaN	"Low"	NaN	NaN
ENST00000435891.5	0	NaN	NaN	NaN	NaN	NaN	"Low"	NaN	NaN
ENST00000361311.4	0	NaN	NaN	NaN	NaN	NaN	"Low"	NaN	NaN
ENST00000464286.1	0	NaN	NaN	NaN	NaN	NaN	"Low"	NaN	NaN
ENST00000603781.1	0	NaN	NaN	NaN	NaN	NaN	"Low"	NaN	NaN
ENST00000639753.1	0	NaN	NaN	NaN	NaN	NaN	"Low"	NaN	NaN
ENST00000623863.1	0	NaN	NaN	NaN	NaN	NaN	"Low"	NaN	NaN
ENST00000377263.6	0	NaN	NaN	NaN	NaN	NaN	"Low"	NaN	NaN
ENST00000400904.7	0	NaN	NaN	NaN	NaN	NaN	"Low"	NaN	NaN
ENST00000377258.5	0	NaN	NaN	NaN	NaN	NaN	"Low"	NaN	NaN
ENST00000377256.1	0	NaN	NaN	NaN	NaN	NaN	"Low"	NaN	NaN
ENST00000454104.1	0	NaN	NaN	NaN	NaN	NaN	"Low"	NaN	NaN
ENST00000648956.1	0	NaN	NaN	NaN	NaN	NaN	"Low"	NaN	NaN
ENST00000488540.5	0	NaN	NaN	NaN	NaN	NaN	"Low"	NaN	NaN
ENST00000377223.6	0	NaN	NaN	NaN	NaN	NaN	"Low"	NaN	NaN
ENST00000400903.6	0	NaN	NaN	NaN	NaN	NaN	"Low"	NaN	NaN
ENST00000377213.1	0	NaN	NaN	NaN	NaN	NaN	"Low"	NaN	NaN
ENST00000471853.1	0	NaN	NaN	NaN	NaN	NaN	"Low"	NaN	NaN
ENST00000445884.1	0	NaN	NaN	NaN	NaN	NaN	"Low"	NaN	NaN
ENST00000403197.5	0	NaN	NaN	NaN	NaN	NaN	"Low"	NaN	NaN
[truncated: 225,464+ more rows]

## Sheet: control vs. KRAS- metastases
control vs. KRAS- metastases
	"baseMean"	"log2FoldChange"	"lfcSE"	"stat"	"pvalue"	"padj"	"status"	"control"	"comparison"
ENST00000519837.5	4308.39023990336	15.1710978850293	1.38829146144334	10.9278910851016	8.47962058683165e-28	4.3415657404578e-25	"OK"	0.233548846819873	8616.5469309599
ENST00000396252.6	832.69702166425	13.3236571634982	1.49623131427155	8.90481106524957	5.34770497661405e-19	9.12674982675464e-17	"OK"	0.162425491684127	1665.23161783682
ENST00000454252.1	88545.194973905	30	3.36131975785801	8.92506579591745	4.45434352453142e-19	9.12674982675464e-17	"OK"	0.000164928277752252	177090.389782882
ENST00000474804.5	446.707452516367	25.6963084763537	3.00340304088962	8.55573099131657	1.17124142613949e-17	1.49918902545854e-15	"OK"	1.64321184336451e-05	893.414888600616
ENST00000508203.1	365.998986853667	12.0035410063521	1.42537782518224	8.42130471955205	3.72314500078314e-17	3.22616113144323e-15	"OK"	0.178228940599717	731.819744766734
ENST00000507798.1	441.389760841332	12.6724725400347	1.50513203304428	8.4195088947801	3.78065757591003e-17	3.22616113144323e-15	"OK"	0.135204571337983	882.644317111327
ENST00000307116.6	569.069995812629	12.6585008354616	1.52239493241663	8.31486007074897	9.18605899393843e-17	6.71894600699496e-15	"OK"	0.176011102844038	1137.96398052241
ENST00000535147.5	677.186118279167	26.6304900355679	3.36147610882255	7.92226068948499	2.3323067931648e-15	1.49267634762547e-13	"OK"	1.30365218961073e-05	1354.37222352181
ENST00000421017.6	1691.29448276089	25.8461073838967	3.27367566779783	7.89513379047813	2.90003976162338e-15	1.64980039772353e-13	"OK"	5.60784016568212e-05	3382.58890944338
ENST00000576406.5	440.493976872027	24.7333153098808	3.36140562245697	7.35802758960175	1.86647475908639e-13	9.5563507665223e-12	"OK"	3.15864016871626e-05	880.987922157653
ENST00000567897.6	178.356670375318	23.8678902382935	3.36155899653341	7.10024433987537	1.24536512740226e-12	5.7966085929996e-11	"OK"	2.33006710410106e-05	356.713317449964
ENST00000473251.2	125.911050436318	23.7228155371197	3.36176432764989	7.05665633429564	1.70556737341708e-12	7.27708745991289e-11	"OK"	1.81892483683409e-05	251.822082683387
ENST00000227157.8	77.3436357820735	23.6586400281341	3.36266152815171	7.03568879295979	1.98279042808338e-12	7.80914383983607e-11	"OK"	1.1681382405938e-05	154.687259882765
ENST00000551800.5	190.097523179028	23.5589737273635	3.36155679028615	7.00835214072287	2.41141272734499e-12	8.81888083143309e-11	"OK"	3.07644149098265e-05	380.195015593641
ENST00000619321.1	219.475103683713	23.0855024323629	3.36153625096379	6.86754528550571	6.53160219784746e-12	2.2294535501986e-10	"OK"	4.93158488267377e-05	438.950158051577
ENST00000316629.8	211.090750269462	23.0419371490573	3.36164199590806	6.85436973273922	7.16276072755536e-12	2.29208343281771e-10	"OK"	4.88860456290312e-05	422.181451652879
ENST00000497460.5	119.093872802018	22.9390103967827	3.3616890146225	6.82365629212096	8.87520831911619e-12	2.67300391728676e-10	"OK"	2.96202800043218e-05	238.187715983757
ENST00000557912.1	2572.52697992838	-2.82127075070881	0.415280104791074	-6.79365738488286	1.09325847751368e-11	3.10971300270557e-10	"OK"	4507.33064355319	637.723316303565
ENST00000427383.6	108.241177794858	22.7870602472109	3.36171404996372	6.7784052743739	1.21509602426241e-11	3.27436402327553e-10	"OK"	2.99111972985264e-05	216.482325678519
ENST00000418964.1	1664.45170209073	12.0939287227175	1.79698771167748	6.73011208931853	1.69532436405165e-11	4.34003037197223e-10	"OK"	0.761318788798573	3328.14208539267
ENST00000361566.7	381204.237975622	-6.29372095983389	0.938639454134193	-6.70515279547807	2.01195730835518e-11	4.90534353275169e-10	"OK"	752812.524489394	9595.95146185036
ENST00000276925.7	608.392024947288	-4.49105909345617	0.671503507419794	-6.68806498228543	2.26140725015091e-11	5.26291141853302e-10	"OK"	1164.97871436094	51.8053355336331
ENST00000508030.5	78.1376458811906	22.2800867877467	3.36187359817971	6.62728271515331	3.41922395560996e-11	7.61148984901001e-10	"OK"	3.0684270595989e-05	156.275261078111
ENST00000397666.6	45.8407497100507	21.4492777511691	3.36208965122972	6.3797459247774	1.77382023663949e-10	3.78414983816424e-09	"OK"	3.20188380360879e-05	91.6814674012634
ENST00000544936.1	218.84011187559	10.9332082001296	1.7520049600628	6.24039797223961	4.36459005000609e-10	8.93868042241247e-09	"OK"	0.223723320902073	437.456500430279
ENST00000406359.8	34.4538551684085	20.6471749796248	3.36273694182657	6.13999112532711	8.25260912640383e-10	1.62512918181491e-08	"OK"	4.1961263845246e-05	68.9076683755531
ENST00000554715.1	43.4879095318439	20.3779110339247	3.36221266800314	6.06086320114529	1.35392950219148e-09	2.567451500452e-08	"OK"	6.38316011416364e-05	86.9757552320867
ENST00000540265.5	675.513466082967	13.0695776705736	2.16017826978389	6.05023106351361	1.44638229957184e-09	2.64481334778851e-08	"OK"	0.157137044918076	1350.86979512102
ENST00000373008.6	442.256971683633	12.2930038687484	2.06185973790958	5.96209511380811	2.49024115559284e-09	4.39656369539149e-08	"OK"	0.176220021493723	884.337723345772
ENST00000553755.5	100763.285849162	-4.67077948879073	0.791006482736614	-5.90485614306399	3.52954602931598e-09	6.02375855669927e-08	"OK"	193913.442718191	7613.12898013411
ENST00000568077.5	26.9722411267237	19.8382119624668	3.36291738138764	5.89910774265911	3.65472534885223e-09	6.03619154391078e-08	"OK"	5.75505799973359e-05	53.9444247028674
ENST00000218388.9	1379.06701432264	13.0510096149222	2.21837046517996	5.88315153838089	4.02527058376446e-09	6.44043293402314e-08	"OK"	0.324951711635601	2757.80907693365
ENST00000492878.1	395.600257688984	3.43453072479989	0.585182868285088	5.86915802040648	4.38013818290775e-09	6.79585075651142e-08	"OK"	66.984081468148	724.21643390982
ENST00000439346.5	75.027567446328	-10.4326723246988	1.83257897803402	-5.69289097482224	1.24906150711359e-08	1.88093968130047e-07	"OK"	149.946644957846	0.108489934810102
ENST00000547314.5	117.602681381152	10.3165506058169	1.83802751663317	5.61283795397927	1.99034973452621e-08	2.91159732593548e-07	"OK"	0.184295872692924	235.021066889611
ENST00000652414.1	163.941859730609	11.1382520129872	1.99347379797924	5.58735812042167	2.30549976418391e-08	3.27893299795045e-07	"OK"	0.145404973199317	327.738314488019
ENST00000409593.5	232.260998934877	2.93099175183077	0.534455086551078	5.48407494958072	4.15638539966668e-08	5.75153871521443e-07	"OK"	53.8492270766189	410.672770793134
ENST00000614010.5	114.029363258902	-4.36605351701255	0.802414660024012	-5.44114375587541	5.2939571267339e-08	7.13291065496778e-07	"OK"	217.510784739176	10.5479417786291
ENST00000467315.5	22240.0959842525	-4.88063184443914	0.915139345670921	-5.33321167702714	9.64907194497625e-08	1.26674995790457e-06	"OK"	43019.8573423822	1460.33462612276
ENST00000620463.1	18267.3920128495	-4.09536361358936	0.770389809662255	-5.31596285701754	1.06094791660414e-07	1.35801333325329e-06	"OK"	34515.5462597	2019.23776599896
ENST00000533690.5	145.397613742839	9.2964917687058	1.79349583536178	5.18344764755504	2.1782139004623e-07	2.72011101716268e-06	"OK"	0.461715326390259	290.333512159289
ENST00000484317.5	1737.05124963661	3.39262494688186	0.670190986629064	5.06217632670074	4.14497391145193e-07	5.05292057776997e-06	"OK"	302.037079614326	3172.0654196589
ENST00000463715.5	759.10333945304	12.575342968578	2.51372611698679	5.0026702923595	5.65415971445496e-07	6.73239482279289e-06	"OK"	0.248716332630791	1517.95796257345
ENST00000278175.10	4852.26199174662	-3.96220308707813	0.797735272257767	-4.96681446197586	6.80616481785994e-07	7.91990087896429e-06	"OK"	9119.42989408911	585.094089404129
ENST00000496024.1	4262.42898617939	-4.12672026027375	0.83518184174655	-4.94110390576005	7.76814943493286e-07	8.83842780152361e-06	"OK"	8063.27991557288	461.57805678591
ENST00000508407.5	39.5499202038022	-9.26630677078171	1.87785404191979	-4.93451917131348	8.03484536010602e-07	8.94313222690061e-06	"OK"	78.9715971225618	0.128243285042582
ENST00000577598.5	570.839456940284	5.46459200604515	1.12679242471892	4.8496882710303	1.23655652206373e-06	1.3470573176524e-05	"OK"	25.282062184545	1116.39685169602
ENST00000494253.1	359.083443312353	11.833539553393	2.46239103583241	4.80571094565926	1.54202553661411e-06	1.64482723905505e-05	"OK"	0.196723406506506	717.9701632182
ENST00000667466.1	1279.30965872362	-11.0678728881791	2.34396793038907	-4.72185337720981	2.3370514309733e-06	2.44198027073128e-05	"OK"	2557.42796110377	1.19135634346954
ENST00000398755.7	496.739151794976	-3.02577415466448	0.641717045269788	-4.71512199491662	2.41565969582463e-06	2.47363552852442e-05	"OK"	884.832649551329	108.645654038623
ENST00000531166.5	619.808656699146	-3.96282513605726	0.853622449165516	-4.64236283843195	3.44447292644339e-06	3.45798066340983e-05	"OK"	1164.90999657762	74.7073168206751
ENST00000343380.6	180.433818093911	4.51380073180229	0.982813821872594	4.59273224627831	4.37480214864981e-06	4.30749750020905e-05	"OK"	15.1339495691875	345.733686618635
ENST00000511854.1	1356.07345104064	-2.95934344793912	0.647910242199014	-4.56752070764474	4.93526934887703e-06	4.76765642759441e-05	"OK"	2403.16537660341	308.981525477867
ENST00000357654.8	21.1087032374886	7.65356496544964	1.67803601297017	4.56102545254831	5.09044095146424e-06	4.82649216138832e-05	"OK"	0.208635089133073	42.008771385844
ENST00000532669.5	507.412467502712	3.14296345804356	0.698052458618153	4.50247459090008	6.71667870975206e-06	6.25261727162374e-05	"OK"	103.202182064653	911.622752940771
ENST00000584632.5	57.4187545656148	9.03751799218676	2.0236053287876	4.46604773352787	7.9677839684936e-06	7.17717570826067e-05	"OK"	0.218119297459743	114.61938983377
ENST00000574121.1	62.2692797135942	9.69898758133798	2.17200873965694	4.46544592765769	7.99021514396207e-06	7.17717570826067e-05	"OK"	0.149656453096646	124.388902974092
ENST00000651557.1	217.688748234176	10.7580820914115	2.4304573886712	4.42636112097949	9.58360346141762e-06	8.46000857283762e-05	"OK"	0.25125219980583	435.126244268545
ENST00000555458.5	4264.60725719525	-2.91980458226457	0.665632376685419	-4.38651226192455	1.15182674542078e-05	9.99551345178714e-05	"OK"	7533.67577396064	995.538740429851
ENST00000518483.5	122.268568694276	3.09152161219217	0.706345259931172	4.37678538749367	1.20442459607536e-05	0.000102777565531764	"OK"	25.6760289611742	218.861108427377
ENST00000592383.5	589.313976655234	7.53455312500433	1.73075672808089	4.35332880858354	1.34085808398943e-05	0.00011254415393485	"OK"	6.32286856532637	1172.30508474514
ENST00000471787.1	94.4811551842413	8.49572258031168	1.95594038423366	4.34354883655634	1.40199292976357e-05	0.000115777480651444	"OK"	0.522043124076686	188.440267244406
ENST00000539099.1	329.945679522839	2.89293559008741	0.677756304917114	4.2684008530783	1.96879299641987e-05	0.000160003494312218	"OK"	78.2993318611748	581.592027184503
ENST00000259008.6	30.2670625755988	8.12224804050635	1.90731353110389	4.25847555110955	2.05825725640998e-05	0.000164660580512799	"OK"	0.21647319871633	60.3176519524813
ENST00000232125.9	4410.38314689982	-1.96927506134293	0.462979465575646	-4.25348251437983	2.10471380390271e-05	0.000165786687322798	"OK"	7026.36411288645	1794.40218091319
ENST00000532808.5	1395.41222945583	-2.86715966760417	0.677270781251091	-4.23340227716275	2.3018222846543e-05	0.000178565607536819	"OK"	2454.42948582025	336.39497309141
ENST00000256495.4	1786.5317605996	3.07704159179991	0.732180964251465	4.20256977719392	2.6390186225638e-05	0.000201668288769054	"OK"	378.549737472857	3194.51378372635
ENST00000541671.1	92.7458587003502	10.1151015957157	2.48590151580416	4.0689872593137	4.72179289274691e-05	0.000355523229571532	"OK"	0.167102949571704	185.324614451129
ENST00000556464.5	177.450265410001	2.25174376147853	0.56342524296071	3.99652622883202	6.42787627233212e-05	0.00047696705093247	"OK"	61.5870742645228	293.313456555478
ENST00000304222.2	1024.65409377192	-2.46144016926907	0.618415142374235	-3.98023916396847	6.88459687505936e-05	0.000503559085718628	"OK"	1734.40123408826	314.906953455584
ENST00000368406.2	9964.86410904151	-3.36166917114313	0.849348120747081	-3.95794031802441	7.55988401714699e-05	0.00054502555344321	"OK"	18162.7976337732	1766.93058430984
ENST00000450114.7	961.347289113242	3.10095691507387	0.784255852936752	3.9540118233889	7.6851609193362e-05	0.00054502555344321	"OK"	200.701390896353	1721.99318733013
ENST00000379378.8	6397.72400996071	-3.17934840808413	0.804621544651453	-3.95135878378868	7.77087214870201e-05	0.00054502555344321	"OK"	11523.4055563059	1272.04246361551
ENST00000527805.5	51.7830657363426	7.67973721176757	1.98683996522189	3.86530236264394	0.000110951662456965	0.000767665556459003	"OK"	0.502659055745527	103.06347241694
ENST00000372330.3	289.670074637347	5.14712577842441	1.34683710755385	3.82163941693937	0.000132567432962274	0.000904993675689126	"OK"	15.9004064639861	563.439742810707
ENST00000480266.5	87.1048504198081	8.55957411504545	2.24282770638243	3.8164207133198	0.000135401557389466	0.000912178912939558	"OK"	0.46050488844719	173.749195951169
ENST00000616033.4	525.046016980887	2.22245298633218	0.58744641034633	3.78324379413934	0.000154797657171821	0.00102930390223341	"OK"	185.303952445723	864.788081516052
ENST00000518208.1	17.7966229597827	6.75648003849282	1.82148067058436	3.70933392135599	0.000207805213745308	0.00136405473637946	"OK"	0.326186581920322	35.2670593376451
ENST00000216117.9	3752.85225475037	-3.80459257837948	1.03147912417469	-3.68848238341578	0.000225595642556132	0.00146208821504734	"OK"	7004.42925529428	501.275254206455
ENST00000235382.7	698.349823007036	-2.94905126402638	0.803537301159091	-3.67008632924995	0.000242468566523329	0.0015517988257493	"OK"	1236.57193473032	160.127711283755
ENST00000559426.5	77.432042372953	3.20336696452007	0.88223337399294	3.6309745912488	0.000282352984190945	0.00178474972723165	"OK"	15.1663105068284	139.697774239077
ENST00000224237.9	17464.7889954497	-2.02566993537485	0.560663841933659	-3.61298479386251	0.000302692461131009	0.0018899821963302	"OK"	28042.572369522	6887.0056213774
ENST00000262768.11	86.81481921754	-10.5105638842813	2.97065323624308	-3.53813220474489	0.000402968241652922	0.00248577999670236	"OK"	173.510697525553	0.118940909527301
ENST00000568219.5	14.7495514555825	6.39185996500155	1.81237069851665	3.52679502611305	0.000420622257236168	0.00253786544614304	"OK"	0.347157035743137	29.1519458754219
ENST00000422556.1	97.1319936696635	10.2500203714385	2.90669169494493	3.52635279113516	0.000421325318207341	0.00253786544614304	"OK"	0.159394093654391	194.104593245673
ENST00000254325.9	551.493808087856	-3.00739232635671	0.853903826737607	-3.5219333046517	0.000428411910703617	0.00255054532884014	"OK"	980.990515502881	121.997100672831
ENST00000509334.5	4348.10895761729	11.0581088494707	3.17115132904916	3.48709591629182	0.000488296199512469	0.00287365119713085	"OK"	4.07665835127334	8692.14125688331
ENST00000378600.7	53.1542030853961	-10.0681030738633	2.90490446824247	-3.46589816771313	0.000528463394145643	0.00307469611139283	"OK"	106.209468379613	0.0989377911790539
ENST00000540112.1	269.098575541163	4.25432237663947	1.23001105080628	3.45876760525909	0.000542652902065058	0.00312177849277876	"OK"	26.7967671890708	511.400383893256
ENST00000335766.2	146.145293478823	-2.44782735550364	0.710088058194524	-3.44721661948168	0.000566394250060636	0.00322215395590051	"OK"	247.015900476037	45.2746864816082
ENST00000522699.1	1015.19631736398	-6.20145910061046	1.80548905456953	-3.4347807786013	0.000593033360462264	0.0033366272588646	"OK"	2003.17232235153	27.2203123764317
ENST00000323977.7	707.088617502255	2.23966585686387	0.653878844188717	3.42520006078906	0.000614346856197333	0.00341897380840255	"OK"	247.109508215056	1167.06772678945
ENST00000306010.8	74.4071840232612	3.97208884580573	1.16645639511345	3.4052613217654	0.000661007671793106	0.00363909599954914	"OK"	8.91454684350206	139.89982120302
ENST00000559019.1	166.505615500223	10.4142784441962	3.08212819469902	3.37892449188447	0.000727699920328443	0.00392191957061224	"OK"	0.243854372963875	332.767376627483
ENST00000580824.5	228.279865106358	2.63326545957283	0.778949926405493	3.38053239407079	0.000723455466222868	0.00392191957061224	"OK"	63.3733387743964	393.18639143832
ENST00000351231.7	164.667056049557	3.95242560245809	1.17874866117638	3.35306900668173	0.000799207778482987	0.0042624414852426	"OK"	19.9826685552703	309.351443543845
ENST00000520409.5	163.230736044437	10.2350784736046	3.08115670730358	3.32182989892834	0.000894291944900655	0.0047203863483416	"OK"	0.270648802801666	326.190823286072
ENST00000382321.5	264.942437674712	2.23611782102878	0.674139757097096	3.31699443251603	0.000909914296972048	0.0047538379596907	"OK"	92.7787213636643	437.106153985759
ENST00000352993.7	455.145615835049	1.87249344259221	0.567363374328386	3.3003424741838	0.000965669080480844	0.00499416736571911	"OK"	195.272372873588	715.01885879651
ENST00000564864.5	68.262129948924	-2.68595928405787	0.82025690034143	-3.27453421353706	0.0010583632216721	0.00541881969496113	"OK"	118.162095455295	18.3621644425528
ENST00000223095.4	507.513919747779	3.89589615683839	1.19823921872064	3.25135089552321	0.00114858003923229	0.00582250475333596	"OK"	63.8939934770525	951.133846018506
ENST00000434765.5	1069.01267001953	-2.71607772203702	0.837548514971271	-3.24289002187556	0.0011832387536597	0.00585756853277672	"OK"	1855.62266650068	282.402673538381
ENST00000518961.1	50.7873571599002	-9.58816823010753	2.95496507225797	-3.24476533415704	0.00117547449084595	0.00585756853277672	"OK"	101.442920361268	0.131793958532584
ENST00000566448.5	11.311051468025	6.45092636540449	1.99022217581677	3.24130966069508	0.00118981860822027	0.00585756853277672	"OK"	0.255666868493621	22.3664360675563
ENST00000227507.2	2821.19393924008	1.65651202484869	0.512529506414238	3.2320325056756	0.00122913073284504	0.00599347557349198	"OK"	1358.78179373313	4283.60608474703
ENST00000520734.5	41.1070387553443	-9.34450904480927	2.89611051669445	-3.22657198022776	0.00125282715737042	0.00599483649134255	"OK"	82.0878072324323	0.12627027825625
ENST00000434538.5	350.949497004162	2.04286729440547	0.632676831012547	3.22892698810549	0.00124255613252579	0.00599483649134255	"OK"	137.072599871972	564.826394136352
ENST00000564745.1	9360.05723968866	-2.0171879707075	0.627681847279845	-3.21371086235693	0.00131031547485796	0.00621186595488219	"OK"	15011.6484899561	3708.46598942125
ENST00000260356.6	360.125110100154	-2.62417804521917	0.817365053607078	-3.21053369438604	0.00132488734990971	0.00622332406563093	"OK"	619.731437243547	100.518782956761
ENST00000485226.1	3102.55242392702	1.58544690635556	0.496943018932523	3.19039979626081	0.0014207610030987	0.0066129966689685	"OK"	1550.88559726121	4654.21925059283
ENST00000357949.5	501.588657693173	-1.8985916571948	0.601044672385828	-3.15881954274447	0.00158409544298742	0.00730681861990592	"OK"	791.02138105506	212.155934331286
ENST00000514017.1	122.538898758746	2.2331893697932	0.709740947002076	3.14648517776257	0.00165245636915205	0.00755408625898079	"OK"	42.9831161849504	202.094681332542
ENST00000231061.9	2517.91723658346	-2.4003942337546	0.764873734103611	-3.1382882255301	0.00169937684128168	0.00769983135164797	"OK"	4233.88284914021	801.951624026713
ENST00000395640.5	491.944320892972	-2.16167156746247	0.692374490468792	-3.12211324538957	0.00179557855046882	0.00806435278807051	"OK"	804.160949791079	179.727691994864
ENST00000476448.1	360.785184551438	2.3979698661201	0.784057720737683	3.05840986281464	0.00222515008580866	0.00990675516464377	"OK"	115.07180347976	606.498565623117
ENST00000478217.5	249.45428199951	-1.98742571744918	0.651328876602974	-3.05133978983806	0.00227822593354168	0.00999404720692669	"OK"	398.429287424477	100.479276574543
ENST00000536702.1	1766.35220584812	-1.49586807475992	0.490351025766747	-3.05060659844828	0.00228379594377036	0.00999404720692669	"OK"	2607.99450253312	924.709909163111
ENST00000410086.3	10.4840460577769	5.95991266629867	1.9738237275607	3.01947564165928	0.00253212653592126	0.0109868541219634	"OK"	0.331531526136546	20.6365605894172
ENST00000524792.5	10.9825312082381	5.53454324500582	1.84041893692771	3.00721924446445	0.00263649537088934	0.0113435767218096	"OK"	0.463872854901713	21.5011895615745
ENST00000559301.1	508.922395986253	1.81099736554725	0.60431889706571	2.99675779516512	0.00272867414881758	0.011642343034955	"OK"	225.743879574686	792.10091239782
ENST00000495707.1	211.996496703459	1.76738150416145	0.594983874984025	2.97046958492599	0.00297344847638312	0.0125818646273401	"OK"	96.2667608301623	327.726232576755
ENST00000645609.1	5579.20139363309	2.17816605048113	0.738971538214389	2.94756419948776	0.00320288239077669	0.0134416047875218	"OK"	2019.33579659938	9139.0669906668
ENST00000414122.1	1493.96490565533	3.38490670746903	1.16080109997953	2.9160092177107	0.00354540026139585	0.0147580888929648	"OK"	261.041139344239	2726.88867196641
ENST00000360938.8	20.9795715622241	-8.33053504854777	2.8715836851941	-2.90102464765351	0.00371944621199057	0.0153577133914449	"OK"	41.8292043774581	0.129938746990095
ENST00000376692.9	53.3514606754232	8.25430615770553	2.85429016925752	2.89189454057949	0.0038292645934847	0.0156263527744142	"OK"	0.348307309868937	106.354614040977
ENST00000409801.5	11.8988589001403	6.21774589462826	2.15474403396969	2.88560766225829	0.00390658819360356	0.0156263527744142	"OK"	0.315508407564817	23.4822093927158
ENST00000442711.1	71.3769494497459	9.37212215419683	3.24727393625218	2.88615076466681	0.00389985292817192	0.0156263527744142	"OK"	0.215101381290793	142.538797518201
ENST00000487232.1	850.48417064817	-1.75129901248286	0.606107745525871	-2.88941863127554	0.00385954878306778	0.0156263527744142	"OK"	1311.42905294395	389.539288352391
ENST00000359321.2	19.2340972231213	7.73237261926687	2.68251099611907	2.88251292555881	0.00394516949683038	0.0156583471502105	"OK"	0.180047977224715	38.2881464690179
ENST00000396442.7	64.9398398815632	9.64776013925108	3.36241220832809	2.86929726086389	0.00411384969936826	0.0161360110769073	"OK"	0.161709283315316	129.717970479811
ENST00000552388.1	1070.74730978828	1.97046832756512	0.687307200355386	2.86693974185961	0.00414461918668836	0.0161360110769073	"OK"	435.355766247395	1706.13885332916
ENST00000585982.5	53.0456201383622	8.55755889998443	2.98613706671517	2.86576225698775	0.00416006535576517	0.0161360110769073	"OK"	0.280831921771757	105.810408354953
ENST00000583392.1	898.716171430819	1.68878312898924	0.59255798808314	2.84998795552866	0.00437208847035097	0.0168308969685691	"OK"	425.543937431714	1371.88840542993
ENST00000555014.1	3389.02425021361	-1.76074575497743	0.618674742026982	-2.8459958607792	0.00442727703594895	0.0169161630030288	"OK"	5233.62798482132	1544.42051560589
ENST00000596457.1	39.7797528752053	3.02904341734491	1.06781636798837	2.83667071244772	0.00455866007297384	0.0172891404249082	"OK"	8.68299235262729	70.8765133977833
ENST00000409174.1	2036.52405976273	-1.87925715175495	0.664727567708925	-2.8271087932039	0.00469703672731597	0.0176829617969542	"OK"	3202.5258719461	870.522247579364
ENST00000494982.1	1426.92169895547	-1.94197255937759	0.697684716129754	-2.78345291860519	0.00537836677611437	0.0198109625134573	"OK"	2264.48717422148	589.356223689455
ENST00000484238.6	20.8160926629639	5.3688217250194	1.92768125298791	2.78511902146567	0.00535080781338356	0.0198109625134573	"OK"	0.983711754889842	40.648473571038
ENST00000305885.3	687.564688405546	1.79745325356504	0.644839615724874	2.78744234959029	0.00531259059670759	0.0198109625134573	"OK"	307.218665015226	1067.91071179587
ENST00000520052.1	14.7886435143748	-7.87113936974859	2.83618053635902	-2.77526034356518	0.00551575344522218	0.0201718983139554	"OK"	29.4514935079201	0.125793520829532
ENST00000452531.5	86.259038189871	2.3347948846929	0.843014984360845	2.76957696838935	0.00561291407641245	0.0203816454405899	"OK"	28.539950863818	143.978125515924
ENST00000005178.6	1712.21951456368	-2.6202420073825	0.946977581107097	-2.76695252312015	0.00565829947948012	0.0204017558696748	"OK"	2945.39815577804	479.040873349329
ENST00000542584.5	226.390059970043	-1.81373700226242	0.658785384865983	-2.75315306612546	0.00590242925791085	0.0211331732870654	"OK"	352.50808290559	100.272037034496
ENST00000426291.5	13.4021841852815	-7.96214027002855	2.91178577698768	-2.73445262799024	0.00624840856632764	0.0220633461100673	"OK"	26.6973090610208	0.107059309542257
ENST00000374821.9	245.123015806588	1.8625764399592	0.680750913469698	2.73606160947459	0.00621793833353283	0.0220633461100673	"OK"	105.73474353867	384.511288074506
ENST00000594279.5	31.7143237739868	7.15754216793928	2.62203344927822	2.72976768084693	0.00633789719146932	0.0222260504248787	"OK"	0.44118347375155	62.987464074222
ENST00000436117.2	828.380386170957	1.80452836593621	0.66552540820378	2.71143421977914	0.006699283204714	0.0233335578286637	"OK"	368.730395587914	1288.030376754
ENST00000395907.5	636.285512010988	1.74393394481972	0.647040413265231	2.69524732778145	0.00703364007636283	0.0243325926966065	"OK"	292.580536688798	979.990487333178
ENST00000310594.7	35.0002455505504	-2.79989124026654	1.04013657544561	-2.69184961510179	0.00710569781442304	0.0244168945032523	"OK"	61.2107434579559	8.78974764314503
ENST00000344908.9	642.844068143036	-1.18211991785166	0.442566064996552	-2.67105865394553	0.00756124331698957	0.0258090438553244	"OK"	892.403041025371	393.2850952607
ENST00000508233.5	3657.29598385985	5.40435370515293	2.05368147603168	2.63154426245094	0.00849977945171625	0.0288204442336339	"OK"	168.726107348111	7145.8658603716
ENST00000489020.1	8934.51819368627	-1.65086934559384	0.62849895022609	-2.62668592365982	0.008622087545661	0.0288529988456107	"OK"	13553.0817908577	4315.95459651482
ENST00000413546.1	534.424688221149	2.31400671564268	0.880697188848917	2.6274714452843	0.00860220612662474	0.0288529988456107	"OK"	178.95815408382	889.891222358478
ENST00000278916.8	14.0739768634712	6.41112779228719	2.46188535264073	2.60415367653506	0.0092101449637631	0.0305542221351454	"OK"	0.326912560626774	27.8210411663155
ENST00000566130.1	14706.5223091322	-2.19342845840242	0.84275750778671	-2.60268041297301	0.00924981334169439	0.0305542221351454	"OK"	24136.1318967578	5276.91272150664
ENST00000319441.6	140.915846162713	-3.40499738925038	1.3132643388202	-2.59277381453101	0.00952053613575433	0.0312468878301681	"OK"	257.520540994242	24.3111513311843
ENST00000563425.2	243.97179176091	2.02087057131581	0.780333063716587	2.58975386957303	0.00960445752796932	0.0313215430211484	"OK"	96.4642123812604	391.479371140559
ENST00000593219.5	34.019831764524	-1.94897185825068	0.761642299452107	-2.55890706129726	0.0105001808902696	0.0340259026317598	"OK"	54.042592037387	13.997071491661
ENST00000368636.8	33.5955565746938	1.76728155529305	0.698955058588835	2.52846235759582	0.0114563370676431	0.0368908464064984	"OK"	15.2564247514154	51.9346883979722
ENST00000332680.8	29527.0339140897	-5.08009016812535	2.0114909660897	-2.52553466745165	0.011552238304011	0.0369671625728352	"OK"	57358.4124137088	1695.65541447053
ENST00000274026.10	487.130762566596	2.23809298370439	0.887483051065334	2.52184307183983	0.0116741775576006	0.0371253348415621	"OK"	170.393049858005	803.868475275187
ENST00000651541.1	3465.54158935869	-1.94287059802324	0.775627443683624	-2.5049018234787	0.012248538695204	0.0387114309379287	"OK"	5500.43013003258	1430.6530486848
ENST00000514666.1	48.4450356292052	2.12189376308463	0.848425589217542	2.50097803514099	0.0123850859520362	0.0389028466714265	"OK"	18.1013302010622	78.7887410573482
ENST00000640148.1	203.185475313749	1.43924320708728	0.580591676585322	2.47892497452257	0.0131779021698431	0.0411407677497542	"OK"	109.481251488986	296.889699138511
ENST00000505486.1	833.10785049414	-1.72928106050693	0.700819702697877	-2.46751204889059	0.0136055642423574	0.0422184781338604	"OK"	1280.12666158445	386.089039403826
ENST00000437813.7	1247.23528233628	-1.75842851550931	0.715287637467509	-2.45835161045851	0.013957644474402	0.0430500841620111	"OK"	1925.38471058277	569.08585408979
ENST00000340833.4	475.438582478771	2.00596098623694	0.832993254873484	2.40813592967401	0.0160342098059431	0.0488661632181122	"OK"	189.547592434806	761.329572522736
ENST00000653642.1	3535.29023358107	3.55717693176739	1.47663429524536	2.40897623956129	0.015997339433288	0.0488661632181122	"OK"	553.639221426217	6516.94124573592
ENST00000470178.6	1446.68577362552	-1.25084823083758	0.527799888726882	-2.36992894002835	0.017791504325412	0.0539008888438518	"OK"	2037.29710640571	856.074440845334
ENST00000527860.5	111.211827566212	2.56410819342056	1.08435796941716	2.36463258973304	0.0180479657232326	0.0543562261782066	"OK"	32.1705366605159	190.253118471908
ENST00000562120.1	241.410803035844	3.14565459349138	1.33768345801767	2.3515687322268	0.0186944354955205	0.0559739823023773	"OK"	49.0181198380012	433.803486233686
ENST00000310955.11	376.697433875734	1.84587520357244	0.7873715015794	2.34435104632282	0.0190602221641723	0.0564094436303829	"OK"	163.97007488772	589.424792863748
ENST00000640893.1	20.1434697123689	7.36490308431809	3.13962402363307	2.3457914160676	0.0189867295713341	0.0564094436303829	"OK"	0.242929811635192	40.0440096131026
ENST00000512566.1	54.6563408735243	2.87085464591041	1.23364110072549	2.32713926621128	0.0199578542192934	0.0587265595418287	"OK"	13.1464697872307	96.1662119598179
ENST00000333047.9	1583.96771795327	2.15494805085974	0.935798098729122	2.30279165322766	0.0212905683824733	0.0619361989308313	"OK"	580.896721592373	2587.03871431416
ENST00000374992.6	29.0966612283989	2.89431529393224	1.25570749635492	2.304927940889	0.0211706094627929	0.0619361989308313	"OK"	6.89910406956143	51.2942183872364
ENST00000534504.2	31.4825435049944	7.73811524458997	3.36405330718363	2.30023561994869	0.0214348748295018	0.0620037057214968	"OK"	0.29353887429799	62.6715481356909
ENST00000448526.6	1661.7769863261	-6.60621304999756	2.89114020477067	-2.28498536290169	0.0223136860376036	0.0641831868047924	"OK"	3289.7864329277	33.7675397245076
ENST00000375326.8	216.988448518115	6.9747616451597	3.05678342685385	2.28173235430629	0.022505146674388	0.0643722631133333	"OK"	3.42306378913994	430.55383324709
ENST00000344359.7	315.505205193846	1.48361847473488	0.650861045708752	2.2794703793024	0.0226391188122634	0.0643957157326603	"OK"	166.208785082898	464.801625304795
ENST00000618649.1	295.613161122069	1.50940717228099	0.663315655345745	2.27554884332441	0.0228730261402395	0.0647015988055395	"OK"	153.687817628574	437.538504615565
ENST00000546304.1	2580.15550261316	1.54098920676431	0.679925494611726	2.26640892123673	0.0234263578819001	0.0659027210743564	"OK"	1319.79302419759	3840.51798102872
ENST00000426059.1	5529.49888254349	1.95021384900815	0.864117185194409	2.25688585115848	0.02401520836932	0.0671900911753651	"OK"	2273.49395966402	8785.50380542296
ENST00000610298.1	32.6656755646848	7.4772127673401	3.35036033324601	2.23176375780923	0.0256305808347453	0.0713198771053781	"OK"	0.364607645328622	64.966743484041
ENST00000436333.5	553.369445035918	2.33134761439693	1.04649589798356	2.22776565000311	0.0258961465845033	0.071669335412247	"OK"	183.455050318755	923.283839753081
ENST00000354209.7	1791.22457834747	-1.13086883388485	0.508359393540774	-2.22454595755227	0.0261117340385487	0.0718774614394458	"OK"	2459.39119027383	1123.05796642112
ENST00000426789.5	5090.61367945268	-1.33112149943244	0.600013475121736	-2.21848600843902	0.0265217125384671	0.0726155979662843	"OK"	7285.5277020327	2895.69965687266
ENST00000493341.1	636.30421963713	-1.26457571676763	0.571025200722906	-2.21457076704618	0.0267895403727743	0.0729587482492577	"OK"	898.594046870172	374.014392404087
ENST00000510503.5	657.117607463709	-1.55044684429925	0.703643893313385	-2.20345384793772	0.0275627764524103	0.0746674155747834	"OK"	979.745785805779	334.489429121639
ENST00000371627.5	493.989694593035	1.33909594069397	0.608354607836569	2.20117662206269	0.0277235226231766	0.0747075978056129	"OK"	279.886609298246	708.092779887824
ENST00000393588.8	414.498346373448	-1.29379504169355	0.588474738346813	-2.19855663699036	0.0279094631828106	0.0748148960711992	"OK"	588.827629414637	240.169063332259
ENST00000513321.1	287.284014545123	-1.40043378627573	0.638583159706964	-2.19303275538673	0.0283050191998857	0.0751225678053355	"OK"	416.711405141808	157.856623948438
ENST00000464116.2	2177.91626744705	0.965662893448002	0.440367480454505	2.19285695767394	0.0283176866922456	0.0751225678053355	"OK"	1475.07299484354	2880.75954005056
ENST00000468414.1	298.667454848631	2.26259893523026	1.04202614315423	2.17134565202111	0.0299050538353221	0.0789246781633243	"OK"	103.014506977527	494.320402719735
ENST00000367976.4	2352.3953327432	-1.45590288606332	0.6720613328494	-2.16632443335282	0.0302864039018148	0.0795212246037394	"OK"	3447.92816357933	1256.86250190707
ENST00000489369.5	20.4513440663296	7.22055870874452	3.36691343230793	2.14456321907719	0.0319877857332774	0.0835599300787655	"OK"	0.272423703069082	40.6302644295901
ENST00000424202.6	233.477523946545	-2.77420010269322	1.29646940775526	-2.13981146496664	0.0323700062974018	0.084129153422689	"OK"	407.401794407536	59.5532534855547
ENST00000307179.9	16.9201749670812	6.53007129556766	3.05860130806296	2.13498610569261	0.032762145073403	0.0847182741292038	"OK"	0.362254186581671	33.4780957475808
ENST00000473989.8	15.2332404329241	6.38646647369422	2.99629603812565	2.13145376572647	0.033051777509255	0.0850377391192893	"OK"	0.359868567430614	30.1066122984177
ENST00000258229.14	19.0237772822341	7.14275696210503	3.36765683934913	2.12098717382544	0.0339228818075342	0.0868425774272876	"OK"	0.267350011829772	37.7802045526385
ENST00000442296.5	3599.07347720738	-4.75425445620226	2.26454236292313	-2.09943277460499	0.035778768078088	0.0911379564974181	"OK"	6940.9614803029	257.185474111864
ENST00000396705.10	11.805779017696	3.52113780273678	1.68330829758733	2.09179614202793	0.0364567556332281	0.0924052420010534	"OK"	1.89184673898716	21.7197112964048
ENST00000412573.1	1430.10444992775	-2.04961980882523	0.982225143336822	-2.08671079408765	0.0369142849565253	0.0931040093484777	"OK"	2303.74461980374	556.464280051761
ENST00000491215.1	44.7527457323218	1.61501001718163	0.777158540734557	2.07809595150965	0.0377005224778468	0.0946209191600861	"OK"	22.0286654569937	67.4768260076499
ENST00000483917.1	374.505915626833	-1.77998668039	0.859012337074457	-2.07213168375685	0.0382531622812633	0.0955396053073503	"OK"	580.095959811679	168.915871441987
ENST00000622999.3	19.2753525980298	6.95398831399495	3.36362240133457	2.06741051291484	0.0386954884751268	0.0961751946566257	"OK"	0.308449752482254	38.2422554435772
ENST00000297350.9	263.594521237414	1.39868580696483	0.684094383488482	2.04458016426381	0.0408962667205141	0.101154051018856	"OK"	144.967047177209	382.22199529762
ENST00000328848.5	63.0052245787518	-1.32465003437296	0.656828695587643	-2.0167359362822	0.0437230775980538	0.10725648839363	"OK"	90.0559633479926	35.954485809511
ENST00000493569.5	172.205971909715	1.30945894619836	0.649479153116509	2.01616778600968	0.0437824337388059	0.10725648839363	"OK"	99.0120332855968	245.399910533833
ENST00000411990.6	1440.13964782867	-1.58412651758649	0.79234142398349	-1.99929786533475	0.0455761350077947	0.11111895773329	"OK"	2159.89648801583	720.382807641513
ENST00000244741.9	2720.13112816446	-4.47017954722158	2.25014491349865	-1.98661851528091	0.0469646878310466	0.113961706964435	"OK"	5205.40892616937	234.853330159562
ENST00000368439.5	49.8076425901248	1.71937198859064	0.867593353026701	1.9817717397124	0.0475047937690078	0.114255783262028	"OK"	23.2044961177078	76.4107890625417
ENST00000520657.1	1983.50269669725	-1.54880812941079	0.782373150061511	-1.97962842831329	0.0477452961741966	0.114255783262028	"OK"	2956.49732426457	1010.50806912994
ENST00000360880.6	31.7581787460418	-4.33526557387234	2.19003790865333	-1.9795390558048	0.0477553469103008	0.114255783262028	"OK"	60.5182882515198	2.99806924056389
ENST00000511078.1	1341.8672777781	1.37974783973275	0.703203953820377	1.96208771614101	0.0497522728351701	0.118479831123754	"OK"	745.020561642691	1938.71399391351
ENST00000617744.4	92.7079992278865	1.12283008390293	0.576362290371977	1.94813245533165	0.0513991162643209	0.121834942256168	"OK"	58.3484308551285	127.067567600645
ENST00000431845.3	130.010174103991	-1.52911156495937	0.786729472134695	-1.94363071312215	0.0519399993722495	0.122549675938211	"OK"	193.10965375144	66.9106944565417
ENST00000521385.5	13.7002668382415	6.40480932827049	3.30463400533748	1.9381297045076	0.052607400250741	0.123554995084309	"OK"	0.319612465528559	27.0809212109544
ENST00000506186.1	36.1350661637763	2.59323381481719	1.34252033546043	1.93161604060754	0.053406914511533	0.124860001049794	"OK"	10.2736726906353	61.9964596369172
ENST00000263256.7	15.0266574941937	6.50876685934289	3.3743752139343	1.92888059172118	0.0537456877749804	0.125080873367227	"OK"	0.3264487942438	29.7268661941436
ENST00000617924.4	440.097647692991	1.33770394629733	0.705435430448143	1.89628120244474	0.0579228705510639	0.134192351683913	"OK"	249.524711318533	630.670584067449
ENST00000469967.1	86.4918047804332	-1.53389858603389	0.811217180350582	-1.89086057739925	0.0586429581466596	0.134692893043807	"OK"	128.579569738861	44.4040398220055
ENST00000521484.5	17.0073114174127	6.35955982977312	3.36360956599923	1.89069501230411	0.0586650686499395	0.134692893043807	"OK"	0.409251640396712	33.6053711944288
ENST00000530207.1	15.2671487790218	6.34555237570937	3.36448092248044	1.88604201418124	0.0592892932187855	0.134694855281391	"OK"	0.370918409619226	30.1633791484244
ENST00000392872.8	290.32618427252	1.05544339825208	0.559972609658716	1.884812542698	0.0594551509640514	0.134694855281391	"OK"	188.624124117742	392.028244427299
ENST00000263275.4	10.7994811935746	6.36797040941271	3.3741953893231	1.88725597502822	0.0591259047989388	0.134694855281391	"OK"	0.258378394401619	21.3405839927476
ENST00000485369.5	52.974165396488	1.14501966272008	0.611577762689149	1.8722388755362	0.0611735629580336	0.137977375482437	"OK"	32.990382361201	72.957948431775
ENST00000615513.4	3946.46114127492	-5.78143718534493	3.09466669141466	-1.86819381918706	0.0617350600062536	0.138049070936498	"OK"	7751.98467510333	140.937607446496
ENST00000585421.5	936.627852244486	-1.60152687276423	0.857290915770236	-1.86812532747456	0.0617446039930821	0.138049070936498	"OK"	1408.96291850336	464.292785985612
ENST00000504177.5	677.225428239766	-1.17691441714864	0.631828848822399	-1.8627107947701	0.0625029663117133	0.139137038050423	"OK"	939.093244094556	415.357612384975
ENST00000466483.1	203.013129727617	1.03320414636755	0.566816367338095	1.82281988648233	0.0683306747604379	0.151451538862962	"OK"	133.27348147688	272.752777978354
ENST00000377036.2	11.6381595882034	6.11088651074873	3.37047929470629	1.81306157861482	0.0698223242536815	0.152414681268398	"OK"	0.33198263246747	22.9443365439393
ENST00000249749.7	132.251456342004	1.65762541612317	0.912970730268982	1.8156391669148	0.0694257413461969	0.152414681268398	"OK"	63.659432900228	200.84347978378
ENST00000293968.11	36.5570874161661	3.4728516358017	1.91123786611373	1.81706929177963	0.0692065040828684	0.152414681268398	"OK"	6.04109589759174	67.0730789347405
ENST00000590631.1	10.6103714813479	6.09936319066735	3.36573089715721	1.81219573906489	0.0699559572227999	0.152414681268398	"OK"	0.305056891086659	20.9156860716092
ENST00000405375.5	813.127186650505	-4.40082579240695	2.43802586871266	-1.80507756249966	0.0710625456208974	0.153739646621334	"OK"	1552.7487411931	73.5056321079093
ENST00000286548.9	12.527421512849	6.07230915930382	3.36523144356368	1.80442541951095	0.0711646411118282	0.153739646621334	"OK"	0.366891671304906	24.6879513543931
ENST00000510020.5	1195.2841194849	-0.973981180082167	0.543401170942214	-1.79237961227312	0.07307217834432	0.157197291228117	"OK"	1584.10273756837	806.465501401426
ENST00000399380.7	49.4347096870154	2.22448654587669	1.2425118154977	1.79031419913351	0.0734034148784167	0.157249156559621	"OK"	17.4266978904976	81.4427214835332
ENST00000307046.8	10.2817279795739	6.00173300643769	3.36736536269195	1.78232308051056	0.0746965609807046	0.158255127736304	"OK"	0.31598690344508	20.2474690557027
ENST00000536792.5	978.440763846451	1.33441730571468	0.748962779066244	1.78168707846649	0.0748002752191126	0.158255127736304	"OK"	555.658195779299	1401.2233319136
ENST00000592734.5	234.908993277354	2.20004891254403	1.2348024291624	1.78170115363021	0.0747979786794582	0.158255127736304	"OK"	83.9718055588129	385.846180995895
ENST00000521254.1	866.258657435802	-1.8389771479994	1.03625709130791	-1.77463407818839	0.0759583265492506	0.159438942596149	"OK"	1354.03703223339	378.480282638216
ENST00000529465.6	351.943216239183	1.11814207954197	0.630789984735782	1.77260594904709	0.0762940252657352	0.159438942596149	"OK"	221.999096804102	481.887335674265
ENST00000342220.9	455.379469507727	2.34758629612743	1.32353990218057	1.77371780953465	0.0761098390590356	0.159438942596149	"OK"	149.55678367633	761.202155339124
ENST00000467517.1	97.3124372744095	2.25486681020776	1.27362064099232	1.77043833747145	0.0766541479985832	0.159540340549897	"OK"	33.7135229157527	160.911351633066
ENST00000586057.5	634.252863452242	-3.06409251319	1.73256058086824	-1.76853412632446	0.0769716522830493	0.15955257477296	"OK"	1133.0310690296	135.474657874886
ENST00000374426.6	525.910282247855	-1.50549969389853	0.855938806227393	-1.75888706405791	0.078596692786741	0.160966026827246	"OK"	777.854019007411	273.966545488299
ENST00000550683.5	12.9548664654345	-1.76936087942224	1.00476906899756	-1.76096272667659	0.0782447118837759	0.160966026827246	"OK"	20.0332161668208	5.87651676404821
ENST00000436120.7	10.680405345761	5.92473140435417	3.3669230639102	1.75968719566566	0.078460858002644	0.160966026827246	"OK"	0.345943191069684	21.0148675004524
ENST00000418655.2	11.8316382877021	5.90536646659641	3.3650436188821	1.75491528058059	0.0792738000271544	0.16170591878049	"OK"	0.388325873615284	23.2749507017889
ENST00000372764.4	321.480345751521	1.75547545804932	1.00349272138704	1.74936541206086	0.0802278756367532	0.163002667960388	"OK"	146.91624565835	496.044445844693
ENST00000421558.1	67.6026854629981	1.55793119059149	0.89583305952987	1.73908651173142	0.0820195468404505	0.165330740087837	"OK"	34.2785577419067	100.92681318409
ENST00000648533.1	909.660948819659	1.39957788000689	0.804333994999858	1.74004566350218	0.0818510001240248	0.165330740087837	"OK"	500.05497347492	1319.2669241644
ENST00000507638.1	38.5512070232041	1.49778794668919	0.865903892936065	1.72973924578462	0.0836768734525041	0.168010036108557	"OK"	20.162271239499	56.9401428069093
ENST00000476581.6	478.650806315164	1.03485767207111	0.602739015226439	1.7169249806773	0.0859928799159297	0.171985759831859	"OK"	313.981436288999	643.320176341328
ENST00000612800.1	1742.06317878858	-4.39858177283175	2.56709734330333	-1.71344564876206	0.0866305843272755	0.172587000683132	"OK"	3326.41208479395	157.71427278322
ENST00000547743.1	465.722882358024	-0.870844078842263	0.51090071431279	-1.70452703322921	0.0882826700782536	0.175196616589402	"OK"	602.165510655751	329.280254060297
ENST00000502978.1	253.951332932219	1.74702783734873	1.02633581184958	1.70219904360579	0.0887180620056433	0.175380879331619	"OK"	116.580655661733	391.322010202704
ENST00000433736.6	999.314004336124	1.0560155446353	0.63075489313048	1.67420904084345	0.0940895232981205	0.185283984340914	"OK"	649.077735796255	1349.55027287599
ENST00000546969.1	185.888640309539	-1.02230265292852	0.622818893178388	-1.64141239793076	0.100711838028768	0.197553158284584	"OK"	249.125393524317	122.651887094762
ENST00000528508.5	607.461759409075	-2.81790754114111	1.72061523285739	-1.63773253155586	0.101477501228214	0.197553158284584	"OK"	1064.02738559378	150.896133224369
ENST00000300880.11	2296.55798743654	-2.43044650454984	1.48238615262804	-1.63955019428711	0.101098726038403	0.197553158284584	"OK"	3874.38623958793	718.729735285147
ENST00000502527.2	287.131785571742	1.27502159580906	0.780545072822137	1.63350156218282	0.102363552437181	0.198523253211503	"OK"	167.912126744918	406.351444398565
ENST00000450485.6	481.616488785178	1.07825483202547	0.661004702824472	1.63123624902832	0.10284047930763	0.19869556756795	"OK"	309.573856900166	653.65912067019
ENST00000614884.1	145.913958129062	3.06746556395864	1.88560809326342	1.62677789457818	0.103784278115807	0.199765227049975	"OK"	31.1017914113888	260.726124846736
ENST00000534871.5	1411.09851023829	-1.44060384781759	0.894312618035563	-1.61085041043254	0.107212330651451	0.205590686492669	"OK"	2062.38677543738	759.810245039208
ENST00000548560.1	733.063466750289	-0.797664024545627	0.497712603217393	-1.60265988723058	0.109009764113675	0.20825745979926	"OK"	930.708841750379	535.418091750199
ENST00000262067.5	1911.54784113028	-0.80023812803646	0.504380357304291	-1.58657671030928	0.112608545663385	0.214332993976405	"OK"	2428.51201168356	1394.58367057699
ENST00000373509.6	776.731400699044	-1.15014037978333	0.728948274068545	-1.5778079470083	0.11460973758329	0.217334020898683	"OK"	1070.9242628729	482.538538525192
ENST00000370985.4	577.364528457331	-3.19699169740103	2.0319904462259	-1.57333008299273	0.115642407061413	0.218483071643703	"OK"	1041.1913415259	113.537715388764
ENST00000376112.4	1231.52810581711	-2.13077819285681	1.37094101210278	-1.55424498504759	0.120125990834846	0.226119512159709	"OK"	2005.19962643918	457.856585195047
ENST00000392414.7	132.015569395917	2.4262981580544	1.57530383126221	1.54020964711952	0.12350925912336	0.231636412714874	"OK"	41.4158407124196	222.615298079414
ENST00000371084.8	5064.40186480244	-4.27060558519234	2.78964639947208	-1.53087702656528	0.125799788031063	0.235071136758775	"OK"	9629.87308139772	498.930648207154
ENST00000513151.5	2279.01471070714	1.80429506788534	1.18472597725321	1.52296404614053	0.127767700778099	0.237307102711336	"OK"	1014.56729544932	3543.46212596495
ENST00000648758.1	5570.86028464654	2.65765612225359	1.74576788781412	1.52234219726727	0.12792336005533	0.237307102711336	"OK"	1524.16048255357	9617.56008673951
ENST00000307940.3	4036.5200242294	-1.22547714985795	0.818477149132706	-1.49726495254818	0.13432433046269	0.2482512742803	"OK"	5654.75140627898	2418.28864217983
ENST00000307407.8	2090.89550235067	1.62856009194369	1.08985429508147	1.4942915757578	0.135099426040385	0.2482512742803	"OK"	1021.93247750304	3159.8585271983
ENST00000622313.4	69.7672201562684	-2.69158623571132	1.80206747353365	-1.49361013127517	0.13527754985196	0.2482512742803	"OK"	120.830676333564	18.7037639789729
ENST00000225831.4	461.200174327492	1.18726511651596	0.799986772148271	1.48410593506153	0.137780818940236	0.250156527715849	"OK"	281.459331740089	640.941016914895
ENST00000582743.5	1834.12815383214	-1.37418754357582	0.924787239095723	-1.48594994122056	0.13729236236485	0.250156527715849	"OK"	2647.08905008484	1021.16725757944
ENST00000370628.2	13.1901764309643	-1.41473418312241	0.953258582987194	-1.48410327310046	0.137781525030995	0.250156527715849	"OK"	19.1846110316229	7.19574183030565
ENST00000382038.7	317.454898608972	0.995258770650692	0.676709235458815	1.47073324627511	0.14136327141132	0.255752632376664	"OK"	212.100530175576	422.809267042368
ENST00000613242.4	174.928892343563	1.46725335319857	1.00128353210601	1.46537250054686	0.14281931590013	0.257477076552346	"OK"	92.924950276905	256.932834410221
ENST00000476314.1	13.2889824324587	1.78162353224227	1.23280298546936	1.44518106562174	0.148407033363379	0.266611933621228	"OK"	5.98855214018396	20.5894127247334
ENST00000439519.1	512.157797543456	1.88607263425719	1.31455337092162	1.43476307313022	0.151354623932428	0.270956529557354	"OK"	218.112289927362	806.203305159549
ENST00000300086.5	1482.10672455106	-0.861121656595244	0.607468573391491	-1.41755754011703	0.156319983965104	0.278870494042277	"OK"	1911.749018297	1052.46443080512
ENST00000416373.6	2631.48136363153	1.39060038961955	1.00175279240552	1.38816722065759	0.16508613127113	0.293486455593119	"OK"	1453.10338102521	3809.85934623784
ENST00000313401.4	76.3312987412096	1.08720915668685	0.789581133275391	1.37694419340647	0.168529502367727	0.298571298312375	"OK"	48.857872699823	103.804724782596
ENST00000518176.5	610.382314328321	-1.01288561154563	0.736847865940218	-1.37461972595006	0.169249369811247	0.29881268049434	"OK"	816.262448715521	404.502179941121
ENST00000594875.1	651.545961787812	-1.64124312286558	1.19621580787928	-1.37202928773803	0.170054320588076	0.299055650583627	"OK"	986.757184867508	316.334738708115
ENST00000221930.6	21.7377775742081	-1.78088236592475	1.29951374801108	-1.37042210492226	0.170555175723475	0.299055650583627	"OK"	33.6757355755113	9.79981957290502
ENST00000396222.6	898.27672395282	2.13172524196537	1.56621913148206	1.36106448907197	0.173493310554459	0.30316919796547	"OK"	333.782201332787	1462.77124657285
ENST00000269593.5	2724.92666507114	0.984739716811289	0.725241662647818	1.35780908285944	0.174524272092312	0.303933426228788	"OK"	1829.4506116399	3620.40271850237
ENST00000446285.5	3263.07466547634	0.87206401588259	0.64784527045089	1.34609922408733	0.178270518861542	0.30740355269657	"OK"	2305.83206335086	4220.31726760181
ENST00000521418.1	379.133088081115	0.825725793693819	0.612433066915729	1.34827108185431	0.17757120959666	0.30740355269657	"OK"	273.502716490405	484.763459671826
ENST00000539616.6	335.32993633272	0.88687718715778	0.658921974375164	1.34595175399755	0.178318076466565	0.30740355269657	"OK"	235.387876598189	435.271996067251
ENST00000496104.1	1036.02114321434	-0.912091486222223	0.67908589006343	-1.34311653292786	0.179234242931359	0.307946081814952	"OK"	1353.0254396428	719.016846785868
ENST00000482887.1	442.953671895933	-0.792343105671974	0.596275283139055	-1.3288209792979	0.183907039013474	0.313868013249663	"OK"	561.623065510873	324.284278280993
ENST00000645504.1	486.926929915935	0.782607364162216	0.588833238000299	1.32908150161493	0.18382108250291	0.313868013249663	"OK"	358.003310014987	615.850549816884
ENST00000371199.7	58.6749769850575	-2.68367296259684	2.04151627255591	-1.31454889616774	0.188661554756182	0.320912677857691	"OK"	101.5450236721	15.8049302980146
ENST00000591309.5	117.814486570218	1.54291477502368	1.17737189194402	1.31047359426603	0.190035671413051	0.322179681336033	"OK"	60.2042521933027	175.424720947134
ENST00000535275.5	374.909305156364	1.64365801752886	1.27533927017845	1.28880060072084	0.197467417146356	0.332576702562284	"OK"	181.793125113113	568.025485199615
ENST00000557915.1	312.193915411628	-2.52223317269502	1.95599031679573	-1.28949164575973	0.197227218854586	0.332576702562284	"OK"	531.813330213769	92.5745006094868
ENST00000637923.2	194.038725723173	-0.909952606284934	0.707705543696123	-1.28577854785839	0.198520359018627	0.333253848582089	"OK"	253.280772381716	134.796679064631
ENST00000542685.5	474.417827630487	-0.712177765908816	0.558310973324882	-1.27559335197662	0.202099305381584	0.338153086128663	"OK"	589.193250278888	359.642404982087
ENST00000477087.1	1185.32712245958	0.718810158860059	0.567130966454238	1.26745002720295	0.204994421422515	0.341588618164233	"OK"	895.998430007852	1474.65581491132
ENST00000397066.9	57.7547284007595	2.66824934790776	2.1075001861664	1.2660731256026	0.205486903114421	0.341588618164233	"OK"	15.7015291135699	99.8079276879491
ENST00000440381.5	203.286743492033	-2.94042815854484	2.33914134545941	-1.25705450175237	0.208733900798989	0.345863291938777	"OK"	359.713738877609	46.8597481064562
ENST00000334701.11	29595.4844238872	-0.773998685249081	0.62357275788451	-1.24123235895502	0.214519924132097	0.354303874695592	"OK"	37349.3054724094	21841.6633753649
ENST00000244050.3	475849.695319321	2.4713092896607	2.00579770804785	1.23208301602155	0.217918075069444	0.358759017477671	"OK"	145398.213126441	806301.1775122
ENST00000328649.11	466.053875170221	2.02450358470527	1.64781776292506	1.22859677220105	0.219223026298128	0.359750607258466	"OK"	183.901416707779	748.206333632662
ENST00000527465.1	762.450355454666	-0.587515145776499	0.483630240817349	-1.2148023349069	0.224441490107573	0.367137517364465	"OK"	915.587854953308	609.312855956025
ENST00000368653.7	2083.70248744417	0.942901458759424	0.78368375847158	1.20316575221409	0.228912185025913	0.373258085137795	"OK"	1426.02602530522	2741.37894958311
ENST00000485665.1	112.493762056873	2.09764119450424	1.75444824322792	1.19561303823069	0.231847601069239	0.376844354753811	"OK"	42.6105457261773	182.376978387568
ENST00000417537.1	1249.8230745402	-0.872850088071217	0.731790721025055	-1.19275916323259	0.23296370756935	0.377460184416162	"OK"	1616.77736422568	882.868784854718
ENST00000618014.1	102.130724964001	1.15266241873331	0.976262160311567	1.18068943526956	0.23772611994333	0.383551591207284	"OK"	63.371506531385	140.889943396617
ENST00000460043.5	438.569541672674	0.813338416709958	0.689594879408141	1.17944381693788	0.238221496101399	0.383551591207284	"OK"	318.118319343763	559.020764001585
ENST00000519097.5	41.7013237025722	1.89340869214366	1.63585501469806	1.15744285106656	0.247091475350678	0.396585690844975	"OK"	17.6883415115596	65.7143058935849
ENST00000239938.5	1448.06475643483	1.07568359001505	0.94067250339741	1.14352613277205	0.252820210978894	0.40451233756623	"OK"	931.91439891723	1964.21511395244
ENST00000487950.1	452.026299726023	0.710207708235706	0.633106264501321	1.12178278443527	0.261954807731959	0.41782199862543	"OK"	342.958650594311	561.093948857735
ENST00000360270.7	762.305843072395	0.902040501913895	0.805629211116696	1.11967203952742	0.26285354426962	0.417953461695794	"OK"	531.462991486486	993.148694658303
ENST00000563275.1	7703.22194765371	-0.8609841126007	0.783315583068129	-1.09915356110797	0.271701090703022	0.430684081857422	"OK"	9935.94337147486	5470.50052383255
ENST00000521950.1	24.818864319649	1.75422809463851	1.59981692589488	1.09651802418409	0.272852139956085	0.431007500153455	"OK"	11.3497674931182	38.2879611461797
ENST00000586358.5	967.660043328835	-1.46715261386928	1.34006681308695	-1.09483542129484	0.273588745214595	0.431007500153455	"OK"	1421.25765011072	514.062436546946
ENST00000588329.5	852.714109364691	-2.03864587500073	1.86625929512085	-1.09237011187597	0.274670454558684	0.431384272190326	"OK"	1371.59327855785	333.83494017153
ENST00000629846.2	454.390079024174	0.692283968136569	0.639069104212943	1.08326934219291	0.278688889028176	0.436356914930966	"OK"	347.414332147851	561.365825900496
ENST00000358015.8	2240.08178791712	-2.16052309217283	2.02939783751933	-1.06461288773905	0.287051145315314	0.448079836589758	"OK"	3661.23604384725	818.927531986986
ENST00000376105.4	255.888028163863	2.11555500403818	1.99567736684975	1.06006864595436	0.28911337072401	0.449927190913961	"OK"	95.9538069008932	415.822249426834
ENST00000508960.1	773.968646754535	-1.83868032398759	1.77875723794821	-1.03368817551995	0.301281962722342	0.467443530041937	"OK"	1209.72540390397	338.211889605095
ENST00000314787.8	23.1569282971189	-0.949293203123849	0.920613650041161	-1.03115264810749	0.302469242013167	0.467867830546046	"OK"	30.5120759699435	15.8017806242944
ENST00000603364.5	26.8640906779368	2.43348080586979	2.37277083432932	1.02558610830094	0.305086718220525	0.469314990918569	"OK"	8.3924687061369	45.3357126497368
ENST00000434194.1	1996.86099682092	0.637937265716018	0.62221683169609	1.02526520212749	0.305238070265397	0.469314990918569	"OK"	1562.42627325953	2431.29572038232
ENST00000456676.6	94.4222604500741	-3.17309298690452	3.15424194838992	-1.00597640853905	0.314426918582532	0.479126733078144	"OK"	169.997357237622	18.8471636625267
ENST00000238607.10	36.0221045486545	3.22101310712195	3.19598687911114	1.0078305165063	0.313535833122943	0.479126733078144	"OK"	6.97804321040882	65.0661658869001
ENST00000509690.5	743.035325695238	1.09875461203245	1.09191726944462	1.00626177713199	0.314289661938684	0.479126733078144	"OK"	473.015218632809	1013.05543275767
ENST00000651570.2	178.849440938703	3.1656667754926	3.15814417613942	1.00238196831228	0.316159147551981	0.480336746429122	"OK"	35.8650202659099	321.833861611497
ENST00000376838.5	242.545447606685	0.628761784794131	0.629714290092047	0.998487400853207	0.31804307090403	0.48149852497325	"OK"	190.512835244983	294.578059968386
ENST00000519078.6	495.429337353936	1.7028031462817	1.71018430916897	0.99568399566778	0.319403708644359	0.48149852497325	"OK"	232.851275500026	758.007399207846
ENST00000588713.1	328.414522623109	0.711595140259596	0.715184074092585	0.994981804037594	0.319745114240049	0.48149852497325	"OK"	249.023967128823	407.805078117395
ENST00000556935.5	383.444941882615	-1.85051325856974	1.87178467446436	-0.988635756994479	0.322841384971891	0.484735451922604	"OK"	600.402150351204	166.487733414027
ENST00000359370.10	20.2571225543966	0.889411890756284	0.903729892155784	0.984156769048166	0.325038438037945	0.486607252267333	"OK"	14.2034599444122	26.3107851643811
ENST00000338401.8	955.073477614868	-0.566368283260744	0.580306232348963	-0.975981734623458	0.329073515891142	0.490741403346831	"OK"	1140.17207360182	769.974881627918
ENST00000572048.1	910.847540433727	-0.853586886757995	0.87575729082088	-0.9746843054631	0.329716880373652	0.490741403346831	"OK"	1172.7093665258	648.985714341657
ENST00000226796.7	1352.67682446243	-0.766183991437916	0.791072927312218	-0.968537747892768	0.332775876338637	0.493858691841688	"OK"	1703.65470868707	1001.69894023779
ENST00000533365.5	715.995483117047	-2.62843647057548	2.74482008947713	-0.957598817005226	0.338265095931051	0.500554130395081	"OK"	1232.64802380351	199.342942430583
ENST00000399503.4	50.8105786696727	-1.01704988270277	1.0654322044421	-0.954589018862383	0.339785572532532	0.501355081085465	"OK"	68.013792000443	33.6073653389024
ENST00000508726.5	923.160195128636	-0.487364891138741	0.512617625704548	-0.950737677950307	0.34173755643065	0.502786289920957	"OK"	1077.62300580687	768.697384450401
ENST00000318560.6	569.26492308841	0.5658344267958	0.597288788993779	0.947338100467333	0.343466522005623	0.503587245319328	"OK"	459.039561817944	679.490284358876
ENST00000376663.8	929.865205860283	0.664790616392487	0.704319345654199	0.943876695272375	0.345232662318523	0.503587245319328	"OK"	719.337389928933	1140.39302179163
ENST00000537057.1	531.142442470108	-0.554359408467063	0.587229333338718	-0.94402540369574	0.345156666801356	0.503587245319328	"OK"	631.951559495872	430.333325444345
ENST00000379162.8	858.812839464516	0.644616028941648	0.693753597532444	0.929171439592429	0.352800246110451	0.513163994342475	"OK"	670.077698040844	1047.54798088819
ENST00000460284.5	5130.43506583893	0.575068241830467	0.627918594683445	0.915832476852161	0.359754766703482	0.518241902258678	"OK"	4121.24858597367	6139.62154570419
ENST00000020945.4	103.417943417181	-0.770733195544985	0.842591712296543	-0.914717275635547	0.360340072664237	0.518241902258678	"OK"	130.403720201896	76.4321666324648
ENST00000451270.6	9014.03005290459	1.63864118625248	1.78808936051306	0.91642018706621	0.359446551297021	0.518241902258678	"OK"	4382.41821876976	13645.6418870394
ENST00000625299.1	123.467763474797	1.08169021606223	1.17993738568011	0.916735268489481	0.359281380119912	0.518241902258678	"OK"	79.2345246993032	167.701002250291
ENST00000486428.6	774.270231025281	0.463269226268251	0.526945264363084	0.879160052473765	0.37931450075346	0.544002869427932	"OK"	651.013131672659	897.527330377903
ENST00000602850.5	157.490000674622	1.08312670527873	1.24575042514241	0.869457223066899	0.38459709578691	0.550038304589101	"OK"	100.99971320966	213.980288139583
ENST00000247668.7	304.53436719545	0.845412816081972	0.97541314079904	0.866722807721686	0.386093905639582	0.550640890494335	"OK"	217.77508215671	391.29365223419
ENST00000304494.9	32.7692223148448	-0.670237864172971	0.78850035275231	-0.850015934467833	0.395316227222928	0.560139021339715	"OK"	40.2470652404069	25.2913793892828
ENST00000298649.8	582.227845244232	-2.5672438473947	3.02483346872793	-0.848722375607124	0.396035792431596	0.560139021339715	"OK"	996.345990468098	168.109700020365
ENST00000649859.1	15.2244614688877	0.767955946261459	0.904284369156845	0.849241646162149	0.39574684393355	0.560139021339715	"OK"	11.2654649407966	19.1834579969788
ENST00000423891.6	853.252069916032	0.785807506136688	0.932265594081855	0.842900897689561	0.39928387145011	0.56317725119134	"OK"	626.456830745216	1080.04730908685
ENST00000511228.5	40.7522305542221	1.13904302441366	1.39961320469018	0.8138270063448	0.415744061522393	0.584782855767761	"OK"	25.4514621328879	56.0529989755564
ENST00000556257.5	340.410915687103	0.475149065569624	0.587467529006269	0.808809069623581	0.418624978524333	0.587221887683448	"OK"	284.855320504958	395.966510869248
ENST00000659302.1	341.759460459508	0.506062286852965	0.632128781694562	0.800568335927297	0.423381587796257	0.59227151079695	"OK"	282.426150277218	401.092770641798
ENST00000421317.4	549.709278164774	-0.495001596476934	0.627036349223901	-0.789430464580898	0.429860456137194	0.598066721582183	"OK"	643.099968473072	456.318587856477
ENST00000498385.1	11289.4482700604	0.565638297374635	0.716395939957434	0.789561003665437	0.429784189958674	0.598066721582183	"OK"	9104.2389007437	13474.6576393771
ENST00000544405.6	1299.19351685317	0.475251303863005	0.60662346317271	0.783437062222069	0.433370499184443	0.60131624819088	"OK"	1087.11828978362	1511.26874392272
ENST00000248564.6	47.2658574276535	0.910354602178868	1.16723571061204	0.779923535496978	0.435435884289313	0.602549115557103	"OK"	32.8291271530714	61.7025877022355
ENST00000571308.5	39.0698234785288	1.30403943984055	1.678388195811	0.776959372745369	0.437182740235152	0.603335749327218	"OK"	22.5238703592055	55.6157765978521
ENST00000627972.1	319.530609127018	0.662876118681172	0.878812457766385	0.754286210696144	0.450677380513784	0.618624179150289	"OK"	247.387878425131	391.673339828905
ENST00000434753.7	1313.50285835045	0.513191637692438	0.678628440828937	0.756218877395679	0.449517976448032	0.618624179150289	"OK"	1082.3176121896	1544.68810451129
ENST00000598422.1	327.483398803926	-0.508467189202182	0.682363081823875	-0.745156358464045	0.456177201994996	0.624499271180315	"OK"	384.602907249937	270.363890357915
ENST00000304801.6	24.6814198871883	-0.896306031633453	1.20648382360357	-0.742907624700955	0.457537609154441	0.624691349032196	"OK"	32.1109117862135	17.251927988163
ENST00000397990.4	1330.58659128765	0.71482935969846	0.967841227989865	0.738581224921683	0.460161328425775	0.626602659984034	"OK"	1007.52818250295	1653.64500007234
ENST00000215754.8	87.692207571736	1.20729044436176	1.65229506221072	0.730674848562725	0.464977781787614	0.631481762003337	"OK"	53.0016699620843	122.382745181388
ENST00000454583.6	857.420781512121	0.396719269855616	0.548244207082974	0.723617805223018	0.469300407202031	0.635666160019682	"OK"	740.269210750951	974.57235227329
ENST00000296029.4	76.407888236826	0.799460601102564	1.12741574545505	0.709108954993246	0.478256866265717	0.64608843147242	"OK"	55.7630173271669	97.0527591464851
ENST00000418664.2	3279.62302653254	0.552569173878308	0.797268741992704	0.693077684818307	0.488260800926724	0.656140498883157	"OK"	2659.12295349155	3900.12309957354
ENST00000395319.7	245.714702228619	1.1079229970137	1.5974680726282	0.693549383551005	0.487964845955705	0.656140498883157	"OK"	155.74475425296	335.684650204279
ENST00000338312.10	73.878019962649	0.503743232871064	0.73491079496194	0.685448133738669	0.493061179107654	0.660856868332772	"OK"	61.1095553749424	86.6464845503556
ENST00000358368.5	574.610533372565	0.691110169451767	1.01649487125744	0.679895382646488	0.496570705487596	0.663822979659659	"OK"	439.552452314029	709.6686144311
ENST00000511490.4	1130.17348905542	0.439642817065877	0.686987461115705	0.639957556651577	0.522200193222357	0.693650211270949	"OK"	959.290920229855	1301.05605788098
ENST00000369764.1	408.168949770741	-0.397996411439567	0.623028865865321	-0.638808943285143	0.522947229590989	0.693650211270949	"OK"	464.115387812464	352.222511729018
ENST00000506183.5	1315.95467521466	-0.49823866052941	0.775109715078934	-0.642797594762016	0.520355444040475	0.693650211270949	"OK"	1540.95706487404	1090.95228555528
ENST00000614526.1	431.802906037416	-0.458154557551387	0.728094795102328	-0.629251246723989	0.529184583522855	0.700109836598713	"OK"	499.795949773506	363.809862301327
ENST00000344849.4	241.933599510662	1.97147788682421	3.15146706333869	0.625574644189875	0.531593974249692	0.701484831999594	"OK"	98.3130917954462	385.554107225877
ENST00000420977.1	88.3991083905092	0.425872519732727	0.697436870705912	0.61062518719677	0.5414477441976	0.706326394808431	"OK"	75.4456643886075	101.352552392411
ENST00000474279.3	538.952998651676	-0.375107702472945	0.612197721472076	-0.612723127376185	0.540059427656471	0.706326394808431	"OK"	608.62612938867	469.279867914683
ENST00000449264.3	14.777571353537	-0.601745473943151	0.984480136071986	-0.611231706862139	0.541046195423279	0.706326394808431	"OK"	17.8155049104351	11.7396377966388
ENST00000497139.5	713.921269849253	-1.94495053167567	3.14851570247968	-0.617735693725106	0.536749579175686	0.706326394808431	"OK"	1133.4569325816	294.385607116905
ENST00000562407.1	274.191089695096	1.32506317458459	2.17384239000127	0.609548871012593	0.542160689765065	0.706326394808431	"OK"	156.437537244929	391.944642145263
ENST00000461716.1	3107.24182951223	-0.389839083521553	0.644404373190481	-0.604960331959634	0.5452053542282	0.706696560417312	"OK"	3524.51891484166	2689.9647441828
ENST00000491863.1	130.38334792553	0.445214556119213	0.735288733615586	0.605496229936762	0.54484932892472	0.706696560417312	"OK"	110.423402287741	150.343293563319
ENST00000482612.1	586.367247988861	-0.335396902520987	0.556706551556432	-0.602466239319961	0.546863829399288	0.707056264273828	"OK"	654.221074832169	518.513421145553
ENST00000518820.1	15.8322794757582	0.960244294342383	1.62835888718623	0.589700650083144	0.555391359314529	0.716272987327553	"OK"	10.7496388556941	20.9149200958222
ENST00000276602.10	209.521377446311	1.03164182620881	1.76193611251343	0.585516023470996	0.558200795648628	0.718087455708787	"OK"	137.646075560008	281.396679332614
ENST00000585429.1	317.81601799054	0.304897360571853	0.527126409558505	0.578414124284192	0.562984560313641	0.722426302958857	"OK"	284.357040556939	351.274995424141
ENST00000555837.5	341.732310611509	0.660625673188184	1.1535172740087	0.572705487879155	0.566844121061273	0.725560474958429	"OK"	264.829931917951	418.634689305067
[truncated: 227,062+ more rows]

## Sheet: KRAS- vs. KRAS+  metastases
KRAS- vs. KRAS+ metastases transcripts
[truncated: 227,463+ more rows]
