# Supplementary material for: SPP1 as a Potential Stage-Specific Marker of Colorectal Cancer
Source: Cancers (Basel). 2025 Sep 30;17(19):3200. doi: 10.3390/cancers17193200 (PMC12523512; doi:10.3390/cancers17193200)
Supplement: Supplementary file 1 [file cancers-17-03200-s001.zip › Supplementary Table S4.xlsx]

## Sheet: Hárok1
p value
	comparisons based on type of sample				comparisons based on clinical parameters (clinical stage, TILs and PTILs status)										comparisons based on mutational status of driver genes (KRAS, PIK3CA, SMAD4, APC, TP53) and MSI status
GENE	tumors vs. control	primary tumors vs. controls	metastases vs. primary tumors	metastases vs. controls	I vs II	I vs III	I vs IV	II vs III	II vs IV	III vs IV	I vs controls	metastases vs. IV stage primary tumors	TIL	PTIL	KRAS+ vs. KRAS-	KRAS+ vs. KRAS- metastases	KRAS+ Vs. 0	PIK3CA+ vs PIK3CA-	PIK3CA+ vs.0	SMAD4+ vs. SMAD4-	SMAD4+ vs.0	APC+ vs. APC-	APC+ v 0	TP53+ vs. TP53-	TP53+ v 0	MSI	Multiple Vs. 0	Multiple vs non-MULTIPLE
SLC16A3	0.004	0.003	0.98	0.03	0.65	0.82	0.56	0.76	0.88	0.65	0.007	0.23	0.048	0.08	0.94	0.47	0.06	0.2	0.48	0.26	0.51	0.31	0.22	0.002	0.009	0.15	0.16	0.85
ANXA2	0.0006	0.0003	0.7	0.03	0.19	0.49	0.75	0.49	0.10	0.31	0.02	0.91	0.07	0.11	0.19	0.24	0.33	0.054	0.04	0.29	0.63	0.24	0.27	0.11	0.81	0.25	0.02	0.02
P4HA1	1.98 * 10-10	7.1*10-8	2.6*10-7	4.6*10-14	0.37	0.23	2.2 * 10-5	0.03	1.89 * 10-7	0.0003	1.2*10-5	0.06	0.17	0.62	0.78	0.64	0.53	0.82	0.80	0.26	0.44	0.25	0.95	0.38	0.46	0.80	0.22	0.17
SPP1	1.02*10-10	2.03*10-8	7.8*10-11	6.23*10-17	0.44	0.051	1.2 * 10-7	0.17	2.14 *10-8	3.32*10-5	0.0001	0.1	0.11	0.96	0.35	0.96	0.78	0.99	0.88	0.57	0.55	0.70	0.99	0.55	0.70	0.95	0.23	0.054
KRT19	0.0004	0.0008	0.71	0.004	0.71	0.69	0.69	0.34	0.33	0.98	0.01	0.97	0.12	0.29	0.88	0.5	0.52	0.13	0.42	0.55	0.41	0.22	0.83	0.22	0.23	0.33	0.46	0.18
LGALS3	5.15 * 10-5	0.0003	0.08	4.3 * 10-5	0.03	0.18	0.14	0.38	0.50	0.86	0.053	0.47	0.054	0.21	0.38	0.98	0.92	0.2	0.49	0.24	0.39	0.46	0.85	0.06	0.31	0.62	0.48	0.24
log2FC
	comparisons based on type of sample				comparisons based on clinical parameters (clinical stage, TILs and PTILs status)										comparisons based on mutational status of driver genes (KRAS, PIK3CA, SMAD4, APC, TP53) and MSI status
GENE	tumors vs. control	primary tumors vs. controls	metastases vs. primary tumors	metastases vs. controls	I vs II	I vs III	I vs IV	II vs III	II vs IV	III vs IV	I vs controls	metastases vs. IV stage primary tumors	TIL	PTIL	KRAS+ vs. KRAS-	KRAS+ vs. KRAS- metastases	KRAS+ Vs. 0	PIK3CA+ vs PIK3CA-	PIK3CA+ vs.0	SMAD4+ vs. SMAD4-	SMAD4+ vs.0	APC+ vs. APC-	APC+ v 0	TP53+ vs. TP53-	TP53+ v 0	MSI	Multiple Vs. 0	Multiple vs non-MULTIPLE
SLC16A3	0.72	0.75	0.007	0.7	0.13	-0.05	0.04	-0.08	0.03	0.09	0.91	0.42	0.34	0.43	0.014	0.27	-0.52	0.28	-0.1	0.27	-0.19	0.19	-0.33	-0.55	-0.74	0.36	-0.41	0.04
ANXA2	0.45	0.45	0.09	0.56	0.28	0.16	-0.08	-0.12	-0.36	-0.24	0.52	2025-03-01	0.29	0.39	0.28	0.19	0.23	0.39	0.46	-0.25	-0.11	0.26	0.27	-0.3	-0.04	0.24	0.43	0.37
P4HA1	1969-01-01	1933-01-01	1938-01-01	1962-02-01	0.23	-0.30	-1.26	-0.53	-1.49	-0.96	1931-01-01	0.78	0.37	-0.28	-0.07	0.2	-0.24	0.06	-0.1	0.67	0.48	0.31	0.02	-0.22	-0.28	0.07	-0.54	-0.45
SPP1	1934-04-01	1952-03-01	1959-03-01	1995-06-01	-0.46	-1.27	-3.88	-0.82	-3.42	-2.60	1975-02-01	2025-03-02	1.00	-0.22	-0.53	0.03	-0.24	0.008	0.15	2025-03-01	2013-01-01	-0.23	0.008	0.33	0.32	-0.04	-1.33	-1.74
KRT19	-0.81	-0.78	-0.08	-0.8	0.12	-0.22	0.03	-0.25	-0.25	0.005	-0.9	0.03	0.37	0.39	0.03	-0.26	-0.14	0.36	0.19	-0.25	-0.35	0.29	0.05	-0.27	-0.26	0.23	0.22	0.40
LGALS3	-0.92	-0.83	-0.37	-1.11	0.60	0.11	0.31	-0.22	-0.17	0.05	-0.55	-0.54	0.47	0.407	0.18	-0.009	0.02	0.27	0.24	0.35	0.28	0.18	0.06	-0.40	-0.26	0.16	0.22	0.31
