# Supplementary material for: SPP1 as a Potential Stage-Specific Marker of Colorectal Cancer
Source: Cancers (Basel). 2025 Sep 30;17(19):3200. doi: 10.3390/cancers17193200 (PMC12523512; doi:10.3390/cancers17193200)
Supplement: Supplementary file 1 [file cancers-17-03200-s001.zip › Supplementary Table S5.xlsx]

## Sheet: Hárok1
	ANXA2		SLC16A3		P4HA1		SPP1		KRT19		LGALS3
	p value	log2FC	p value	log2FC	p value	log2FC	p value	log2FC	p value	log2FC	p value	log2FC
primary vs. all controls	0.00033	0.45	0.003	0.75	7.1*10-8	1.332	2.03*10-8	1952-03-01	0.0008	-0.782	0.0003	-0.83
primary vs. matching controls	0.029	0.333	0.03	0.62	1.82*10-5	1.271	1.23*10-5	1935-03-01	0.002	-0.87	0.003	-0.824
